# Supplementary material for: March of the Titans: The Locomotor Capabilities of Sauropod Dinosaurs
Source: PLoS One. 2013 Oct 30;8(10):e78733. doi: 10.1371/journal.pone.0078733 (PMC3864407; doi:10.1371/journal.pone.0078733)
Supplement: Data File S1 — GaitSym model specification file used to generate Movie S1. (XML) [file pone.0078733.s017.xml]

<?xml version="1.0"?>
<GAITSYMODE>
  <STATE SimulationTime="2.00009999999979637e+00" CycleFraction="2.00000000000000000e+00"/>
  <IOCONTROL OldStyleInputs="false" SanityCheckLeft="" SanityCheckRight="" SanityCheckAxis="Y"/>
  <GLOBAL AllowInternalCollisions="false" BMR="0" CFM="1e-10" ContactMaxCorrectingVel="100" ContactSurfaceLayer="0.001" DistanceTravelledBodyID="Trunk" ERP="0.2" FitnessType="DistanceTravelled" GravityVector="0.0 0.0 -9.81" IntegrationStepSize="1e-4" MechanicalEnergyLimit="0" MetabolicEnergyLimit="1.00000000000000000e+07" TimeLimit="0.00000000000000000e+00"/>
  <INTERFACE BodyAxisSize="0.1 0.1 0.1" BodyColour=".275 .725 .451 1.0" DrawingOrder="Environment Joint Muscle Geom Body" EnvironmentAxisSize="1 1 1" EnvironmentColour="0.5 0.5 1.0 1.0" GeomColour="0 0 1 1" JointAxisSize="0.05 0.05 0.05" JointColour="0 1 0 1" StrapColour="1 0 0 1" StrapCylinderColour="0 1 1 1" StrapCylinderLength="0.05" StrapForceColour="1 0 0 0.5" StrapForceRadius="0.01" StrapForceScale="0.000001" StrapRadius="0.005" TrackBodyID="Trunk"/>
  <ENVIRONMENT Plane="0 0 1 0"/>
  <BODY Clockwise="false" GraphicFile="LeftHumerus.obj" ID="LeftArm" Offset="-3.39701906591260938e+00 -1.27017068092847296e+00 -3.64084454866060847e+00" PositionHighBound="1000 20 10" PositionLowBound="-50 -20 -1.00000000000000006e-01" Scale="1.0" Mass="2.87886511217309817e+03" MOI="1.51881774237460081e+03 1.28127493163638701e+03 8.79467147156984879e+02 1.18153246306896335e+02 -6.64939124128528363e+01 -2.59103908205128590e+01" Density="-1" Position="World 2.44521938824800422e+00 1.25628500457879544e+00 3.51943698958383999e+00" Quaternion="World 9.39631757448052496e-01 -5.45609975967330501e-03 3.42140572442886759e-01 -1.48998622499449482e-03" LinearVelocity="1.37602341474705270e+00 -2.44536803495461558e-01 1.89365167629483910e-01" AngularVelocity="6.95228171963745978e-02 1.69664760794166524e-03 -4.86292296893264217e-05"/>
  <BODY Clockwise="false" GraphicFile="LeftFoot.obj" ID="LeftFoot" Offset="2.97726148787360723e+00 -1.91340865327322729e+00 -5.88925739929745951e-01" PositionHighBound="1000 20 10" PositionLowBound="-50 -20 -1.00000000000000006e-01" Scale="1.0" Mass="9.76053778769090059e+02" MOI="2.19891891425343033e+02 1.96638313583607044e+02 1.90760509494453601e+02 1.48541370683299707e+01 4.44257777955307418e+01 -1.42700946604667522e+00" Density="-1" Position="World -5.04889763713388895e+00 1.86069530445430087e+00 6.91671874685993782e-01" Quaternion="World 9.71951474426546946e-01 -5.58869400829626380e-03 2.35113458123355684e-01 -8.71589708613904513e-04" LinearVelocity="-3.69512506025005960e-01 -5.21827893783717439e-02 -2.02215715138627482e-02" AngularVelocity="6.99958476834566939e-02 -5.04633719166437844e-01 5.66152670327707899e-03"/>
  <BODY Clockwise="false" GraphicFile="LeftRadius+Ulna.obj" ID="LeftForearm" Offset="-3.77914176572207339e+00 -1.62139358029940106e+00 -1.83492508377106223e+00" PositionHighBound="1000 20 10" PositionLowBound="-50 -20 -1.00000000000000006e-01" Scale="1.0" Mass="4.28229772080454268e+02" MOI="7.76630543069758801e+01 1.25060962855903895e+02 6.80520310714964580e+01 -9.09941079520815954e+00 4.99388877956044936e+01 9.12861560228374813e+00" Density="-1" Position="World 1.79397558983938232e+00 1.58842194934997583e+00 1.87859103471934463e+00" Quaternion="World 9.71836478897033618e-01 -5.58843511404992152e-03 2.35588332792397132e-01 -8.74717148699719863e-04" LinearVelocity="9.11368271799500196e-01 -1.31244952307480706e-01 1.79424765649528833e-01" AngularVelocity="6.90816148825087600e-02 4.74424702010699140e-01 -5.37968131568557391e-03"/>
  <BODY Clockwise="false" GraphicFile="LeftHand.obj" ID="LeftHand" Offset="-4.32019443543935555e+00 -1.75283139841706292e+00 -6.09846568257822796e-01" PositionHighBound="1000 20 10" PositionLowBound="-50 -20 -1.00000000000000006e-01" Scale="1.0" Mass="1.95727961781530439e+02" MOI="1.77441753059478273e+01 1.56481812801897409e+01 9.55533007798740641e+00 1.22051709737293579e+00 8.04779331761040440e-01 8.83354091805660796e-02" Density="-1" Position="World 1.92136665095463322e+00 1.70408658783551181e+00 4.68433999583770799e-01" Quaternion="World 9.99790721021706297e-01 -5.64543192110520276e-03 1.96600315402174000e-02 3.55551907257022613e-04" LinearVelocity="2.42968164986933188e-01 -3.45146652920907959e-02 1.26962604140514773e-01" AngularVelocity="6.90816262997572955e-02 4.74445000682632123e-01 -5.37990706899742731e-03"/>
  <BODY Clockwise="false" GraphicFile="LeftTibia+Fibula.obj" ID="LeftShank" Offset="2.94612420301476075e+00 -1.49349133660207922e+00 -2.06707801865976304e+00" PositionHighBound="1000 20 10" PositionLowBound="-50 -20 -1.00000000000000006e-01" Scale="1.0" Mass="6.20181087795764938e+02" MOI="1.63550748577237783e+02 1.61332593283485977e+02 6.33413387978944655e+01 1.05328715668043982e+00 -3.23707932958904507e+01 2.81783206875586281e+01" Density="-1" Position="World -4.34522535022303558e+00 1.45612231215529353e+00 1.99681397709967268e+00" Quaternion="World 9.71951476578225226e-01 -5.58811743314644675e-03 2.35113463152195112e-01 -8.71530574605489301e-04" LinearVelocity="-1.02583253982245459e+00 -1.39552038607688889e-01 3.06573947247370471e-01" AngularVelocity="6.99957185621447320e-02 -5.04633888800491204e-01 5.66156270527658472e-03"/>
  <BODY Clockwise="false" GraphicFile="LeftFemur.obj" ID="LeftThigh" Offset="2.76251103988614055e+00 -9.97970074231429138e-01 -4.21866169073035557e+00" PositionHighBound="1000 20 10" PositionLowBound="-50 -20 -1.00000000000000006e-01" Scale="1.0" Mass="5.38667316593421219e+03" MOI="4.51287423253337693e+03 3.53576421393742567e+03 2.65903361343194774e+03 -3.18905216510765513e+02 5.09815414587105238e+01 3.07316592267948920e+02" Density="-1" Position="World -3.45471660330859676e+00 9.83038103543215303e-01 3.91620806965650692e+00" Quaternion="World 9.94110845690975409e-01 -5.65334956733434812e-03 1.08220352720520760e-01 -1.46202903997391789e-04" LinearVelocity="-8.28829108775358259e-02 -2.71170863056713951e-01 3.59918249519314559e-01" AngularVelocity="6.82701065918732974e-02 1.34484698152329862e+00 -1.51930918280531093e-02"/>
  <BODY Clockwise="false" GraphicFile="RightHumerus.obj" ID="RightArm" Offset="-3.39701906591259251e+00 1.27017068092847274e+00 -3.64084454866061957e+00" PositionHighBound="1000 20 10" PositionLowBound="-50 -20 -1.00000000000000006e-01" Scale="1.0" Mass="2.87886511217310272e+03" MOI="1.51881774237460104e+03 1.28127493163638837e+03 8.79467147156985789e+02 -1.18153246306896492e+02 -6.64939124128530636e+01 2.59103908205127063e+01" Density="-1" Position="World 2.51294678581861586e+00 -1.28440248369349952e+00 3.49733643917241777e+00" Quaternion="World 9.56539486905403913e-01 -5.52674235269713134e-03 2.91547992935514089e-01 -1.19704844803879837e-03" LinearVelocity="1.58470908750667405e+00 -2.44444484482923191e-01 -1.32340551443965948e-01" AngularVelocity="6.98282815317762956e-02 -3.25981283291875812e-01 3.64605648274739279e-03"/>
  <BODY Clockwise="false" GraphicFile="RightFoot.obj" ID="RightFoot" Offset="2.97726148787359568e+00 1.91340865327321152e+00 -5.88925739929740177e-01" PositionHighBound="1000 20 10" PositionLowBound="-50 -20 -1.00000000000000006e-01" Scale="1.0" Mass="9.76053778769089831e+02" MOI="2.19891891425342891e+02 1.96638313583607044e+02 1.90760509494453515e+02 -1.48541370683299316e+01 4.44257777955307418e+01 1.42700946604664769e+00" Density="-1" Position="World -3.53633158038323403e+00 -1.96455031455755669e+00 7.26826995908033124e-01" Quaternion="World 9.85588233574042794e-01 -5.63317700003052903e-03 1.69067614030265712e-01 -4.92994318188827029e-04" LinearVelocity="4.06566910868036935e+00 -5.02122923504657870e-02 -2.57422496849646465e-01" AngularVelocity="7.01479641813131799e-02 -6.68745803891758750e-01 7.51081047108182777e-03"/>
  <BODY Clockwise="false" GraphicFile="RightRadius+Ulna.obj" ID="RightForearm" Offset="-3.77914176572208094e+00 1.62139358029950076e+00 -1.83492508377106778e+00" PositionHighBound="1000 20 10" PositionLowBound="-50 -20 -1.00000000000000006e-01" Scale="1.0" Mass="4.28229772080454723e+02" MOI="7.76630543069759369e+01 1.25060962855904066e+02 6.80520310714965433e+01 9.09941079520817730e+00 4.99388877956045079e+01 -9.12861560228377833e+00" Density="-1" Position="World 2.16041715635785359e+00 -1.65472269887346712e+00 1.83422807540921617e+00" Quaternion="World 9.92634282123866840e-01 -5.65072457574932515e-03 1.21017367664072673e-01 -2.19061323370249599e-04" LinearVelocity="2.12818781473604757e+00 -1.29598469286710399e-01 -2.73130236499527501e-01" AngularVelocity="6.98282710123270256e-02 -3.25969051683022482e-01 3.64591840424386814e-03"/>
  <BODY Clockwise="false" GraphicFile="RightHand.obj" ID="RightHand" Offset="-4.32019443543931203e+00 1.75283139841715396e+00 -6.09846568257848221e-01" PositionHighBound="1000 20 10" PositionLowBound="-50 -20 -1.00000000000000006e-01" Scale="1.0" Mass="1.95727961781530524e+02" MOI="1.77441753059478309e+01 1.56481812801897320e+01 9.55533007798742595e+00 -1.22051709737293557e+00 8.04779331761040440e-01 -8.83354091805654551e-02" Density="-1" Position="World 2.60991791203908630e+00 -1.80085033749111645e+00 4.94545518108289894e-01" Quaternion="World 9.95297838101951160e-01 -5.56425131042581188e-03 -9.66966090489886632e-02 1.00914585861661696e-03" LinearVelocity="2.56541785206683404e+00 -3.44115132985611527e-02 -1.36818132764511852e-01" AngularVelocity="6.98282709833778631e-02 -3.25969050599574039e-01 3.64591836658027585e-03"/>
  <BODY Clockwise="false" GraphicFile="RightTibia+Fibula.obj" ID="RightShank" Offset="2.94612420301473765e+00 1.49349133660209743e+00 -2.06707801865976082e+00" PositionHighBound="1000 20 10" PositionLowBound="-50 -20 -1.00000000000000006e-01" Scale="1.0" Mass="6.20181087795765620e+02" MOI="1.63550748577237925e+02 1.61332593283486034e+02 6.33413387978944868e+01 -1.05328715668042183e+00 -3.23707932958904223e+01 -2.81783206875585677e+01" Density="-1" Position="World -3.01474466096010740e+00 -1.52858225422632921e+00 2.10527642485531619e+00" Quaternion="World 9.85588233775010591e-01 -5.63320219045269476e-03 1.69067611968296699e-01 -4.93011840066961320e-04" LinearVelocity="3.14057503745642430e+00 -1.42988489288463277e-01 1.22000140668339391e-01" AngularVelocity="7.01479644622624715e-02 -6.68745801129122186e-01 7.51081018225374392e-03"/>
  <BODY Clockwise="false" GraphicFile="RightFemur.obj" ID="RightThigh" Offset="2.76251103988614144e+00 9.97970074231428472e-01 -4.21866169073036357e+00" PositionHighBound="1000 20 10" PositionLowBound="-50 -20 -1.00000000000000006e-01" Scale="1.0" Mass="5.38667316593421765e+03" MOI="4.51287423253337511e+03 3.53576421393742658e+03 2.65903361343194501e+03 3.18905216510765172e+02 5.09815414587102467e+01 -3.07316592267948920e+02" Density="-1" Position="World -2.84166369250948891e+00 -1.01105953823299455e+00 4.04009062001834973e+00" Quaternion="World 9.84107034160383920e-01 -5.46321645991709737e-03 -1.77486250111373478e-01 1.45931606183455115e-03" LinearVelocity="1.93948962536098102e+00 -2.76877723723120250e-01 3.13356820766910238e-01" AngularVelocity="7.00552824546309683e-02 -5.69407728560076154e-01 6.39076734019848255e-03"/>
  <BODY BadMesh="true" Clockwise="false" GraphicFile="AxialSkeleton.obj" ID="Trunk" Offset="-4.54356847166530076e-01 1.41253468419018452e-08 -5.25614510449631833e+00" PositionHighBound="1000 20 10" PositionLowBound="-50 -20 -1.00000000000000006e-01" Scale="1.0" Mass="6.22588273359001760e+04" MOI="8.83060513550759351e+04 1.28133655441847770e+06 1.25738215429867106e+06 2.20928257206566286e+03 -8.75171642811548081e+04 5.73495077502508707e+02" Density="-1" Position="World 0.00000000000000000e+00 0.00000000000000000e+00 4.96064337150556156e+00" Quaternion="World 9.99984001956194413e-01 -5.63570870252624780e-03 1.33869582071140421e-04 4.65508355776540392e-04" LinearVelocity="1.37840718735654244e+00 -3.44614902306823789e-01 1.06172513934332843e-01" AngularVelocity="6.95226989001955231e-02 1.69619707079448896e-03 -4.86074606188698462e-05"/>
  <JOINT Body1ID="LeftShank" Body2ID="LeftFoot" ID="LeftAnkleJoint" ParamHiStop="30d" ParamLoStop="0d" Type="Hinge" HingeAnchor="LeftShank -2.64435796985245664e-01 2.14653663397921607e-01 -8.80903018659770165e-01" HingeAxis="LeftShank -1.96023752785379202e-16 -1.00000000000000000e+00 2.08166817117216851e-17" Body2HingeAnchor="LeftFoot -2.33298165766550020e-01 -2.05263389160503545e-01 5.97247849838669298e-01" Body2HingeAxis="LeftFoot 3.86131882895886236e-07 -9.99999999999327982e-01 -1.09301501725368733e-06" StartAngleReference="-6.87084747352499110e-09"/>
  <JOINT Body1ID="LeftArm" Body2ID="LeftForearm" ID="LeftElbowJoint" ParamHiStop="40d" ParamLoStop="-20d" Type="Hinge" HingeAnchor="LeftArm -1.29449065912605632e-01 7.72293190715259981e-02 -9.70424548660619890e-01" HingeAxis="LeftArm -1.91686944095437184e-16 -1.00000000000000000e+00 -2.16840434497100887e-16" Body2HingeAnchor="LeftForearm -5.11571154328483324e-01 -2.73992776061364296e-01 8.35493990613389470e-01" Body2HingeAxis="LeftForearm 9.60663637706790641e-07 -9.99999999999155675e-01 -8.75138520744361825e-07" StartAngleReference="-2.22744119401281249e-01"/>
  <JOINT Body1ID="Trunk" Body2ID="LeftThigh" ID="LeftHipJoint" ParamHiStop="20d" ParamLoStop="-40d" Type="Hinge" HingeAnchor="Trunk -3.32006684716653355e+00 6.55345514125344919e-01 5.24348955036807035e-02" HingeAxis="Trunk -2.74311619968305165e-18 -1.00000000000000000e+00 -4.85722573273505986e-17" Body2HingeAnchor="LeftThigh -1.03198365294620842e-01 -3.42623982499605295e-01 1.08991928451900466e+00" Body2HingeAxis="LeftThigh -2.72029657263569979e-07 -9.99999999999704348e-01 -7.19478448794191872e-07" StartAngleReference="2.16601163187285783e-01"/>
  <JOINT Body1ID="LeftThigh" Body2ID="LeftShank" ID="LeftKneeJoint" ParamHiStop="40d" ParamLoStop="-20d" Type="Hinge" HingeAnchor="LeftThigh 3.03810398861390218e-02 2.25417925768569755e-01 -1.05008669073035255e+00" HingeAxis="LeftThigh 1.02348685082631619e-16 -1.00000000000000022e+00 -1.09287578986538847e-16" Body2HingeAnchor="LeftShank 2.13993679156107952e-01 -2.70102874206451238e-01 1.10149613595142704e+00" Body2HingeAxis="LeftShank -1.42804951248735879e-07 -9.99999999999496181e-01 -9.93827988278114804e-07" StartAngleReference="2.57809429844321869e-01"/>
  <JOINT Body1ID="Trunk" Body2ID="LeftArm" ID="LeftShoulderJoint" ParamHiStop="40d" ParamLoStop="-20d" Type="Hinge" HingeAnchor="Trunk 2.95433815283347556e+00 1.21695001412534642e+00 -8.39595104496315026e-01" HingeAxis="Trunk -2.74311619968305165e-18 -1.00000000000000000e+00 -4.85722573273505986e-17" Body2HingeAnchor="LeftArm 1.16775109412388112e-02 -5.32200343193102651e-02 7.75704294367691727e-01" Body2HingeAxis="LeftArm 5.22148968367351640e-07 -9.99999999997761124e-01 -2.05077326920384551e-06" StartAngleReference="6.98131764417652678e-01"/>
  <JOINT Body1ID="LeftForearm" Body2ID="LeftHand" ID="LeftWristJoint" ParamHiStop="5d" ParamLoStop="-25d" Type="Hinge" HingeAnchor="LeftForearm 5.79648234277932328e-01 -1.14685802994008313e-02 -7.19215083771065467e-01" HingeAxis="LeftForearm -1.53523027623947428e-16 -1.00000000000000022e+00 -7.80625564189563192e-17" Body2HingeAnchor="LeftHand 3.85956431046674403e-02 -1.42905549035297841e-01 5.05862122596280828e-01" Body2HingeAxis="LeftHand 5.35543019272418166e-08 -9.99999999999958922e-01 -2.82191917911137069e-07" StartAngleReference="-4.36332321880353202e-01"/>
  <JOINT Body1ID="RightShank" Body2ID="RightFoot" ID="RightAnkleJoint" ParamHiStop="0d" ParamLoStop="-30d" Type="Hinge" HingeAnchor="RightShank -2.64435796985262650e-01 -2.14653663397901623e-01 -8.80903018659763948e-01" HingeAxis="RightShank 1.32706345912225743e-16 1.00000000000000022e+00 1.94289029309402395e-16" Body2HingeAnchor="RightFoot -2.33298453817031515e-01 2.05263781227483511e-01 5.97252487157783896e-01" Body2HingeAxis="RightFoot 4.30795159232777447e-08 9.99999999999998224e-01 -4.37257055788814464e-08" StartAngleReference="2.39114067573782596e-09"/>
  <JOINT Body1ID="RightArm" Body2ID="RightForearm" ID="RightElbowJoint" ParamHiStop="20d" ParamLoStop="-40d" Type="Hinge" HingeAnchor="RightArm -1.29449065912595584e-01 -7.72293190715257760e-02 -9.70424548660625552e-01" HingeAxis="RightArm 2.62810606610486275e-16 9.99999999999999889e-01 1.49186218934005410e-16" Body2HingeAnchor="RightForearm -5.11571739648354118e-01 2.73993342032795462e-01 8.35493944793194721e-01" Body2HingeAxis="RightForearm 1.64000881430759193e-07 9.99999999999969691e-01 1.82334753278529105e-07" StartAngleReference="3.49065855813810888e-01"/>
  <JOINT Body1ID="Trunk" Body2ID="RightThigh" ID="RightHipJoint" ParamHiStop="40d" ParamLoStop="-20d" Type="Hinge" HingeAnchor="Trunk -3.32006684716653533e+00 -6.55345485874652578e-01 5.24348955036842979e-02" HingeAxis="Trunk 2.74311619968305165e-18 1.00000000000000000e+00 4.85722573273505986e-17" Body2HingeAnchor="RightThigh -1.03198910214221562e-01 3.42624377042065054e-01 1.08992073217377894e+00" Body2HingeAxis="RightThigh 3.05741710684981349e-07 9.99999999999851785e-01 -4.51133574080886390e-07" StartAngleReference="3.57136625152477571e-01"/>
  <JOINT Body1ID="RightThigh" Body2ID="RightShank" ID="RightKneeJoint" ParamHiStop="20d" ParamLoStop="-40d" Type="Hinge" HingeAnchor="RightThigh 3.03810398861416586e-02 -2.25417925768570893e-01 -1.05008669073036476e+00" HingeAxis="RightThigh -1.53523027623947428e-16 1.00000000000000000e+00 -1.56125112837912638e-17" Body2HingeAnchor="RightShank 2.13993595953688998e-01 2.70103364742990515e-01 1.10150094742315652e+00" Body2HingeAxis="RightShank 3.38027822525434340e-08 9.99999999999998446e-01 -4.77710545912501949e-08" StartAngleReference="-6.96641536114898097e-01"/>
  <JOINT Body1ID="Trunk" Body2ID="RightArm" ID="RightShoulderJoint" ParamHiStop="20d" ParamLoStop="-40d" Type="Hinge" HingeAnchor="Trunk 2.95433815283347689e+00 -1.21694998587465419e+00 -8.39595104496318911e-01" HingeAxis="Trunk 2.74311619968305165e-18 1.00000000000000000e+00 4.85722573273505986e-17" Body2HingeAnchor="RightArm 1.16760828099617409e-02 5.32205931654537029e-02 7.75704727408079608e-01" Body2HingeAxis="RightArm 6.49765192362733446e-08 9.99999999999998002e-01 1.50903114986417064e-08" StartAngleReference="-5.91431477904870828e-01"/>
  <JOINT Body1ID="RightForearm" Body2ID="RightHand" ID="RightWristJoint" ParamHiStop="25d" ParamLoStop="-5d" Type="Hinge" HingeAnchor="RightForearm 5.79648234277913899e-01 1.14685802995004096e-02 -7.19215083771071573e-01" HingeAxis="RightForearm 7.76288755499621175e-17 1.00000000000000022e+00 1.47451495458028603e-16" Body2HingeAnchor="RightHand 3.85953139301281195e-02 1.42906231925900434e-01 5.05863452816214809e-01" Body2HingeAxis="RightHand -4.07476938926731869e-08 9.99999999999992006e-01 1.20350981408154367e-07" StartAngleReference="4.36332313261244997e-01"/>
  <GEOM Abort="true" BodyID="Trunk" DampingConstant="1.00000000000000000e+06" ID="HeadContact" Mu="1.0" Radius="0.10000000000000001" SpringConstant="1.00000000000000000e+07" Type="Sphere" Position="Trunk 1.50842431528334870e+01 1.41253467681248801e-08 7.04364895503678312e-01" Quaternion="Trunk 1.00000000000000000e+00 1.02939240789328112e-16 -6.25760486777040282e-18 1.37511626195781540e-18"/>
  <GEOM Abort="false" BodyID="LeftFoot" DampingConstant="1.00000000000000000e+06" ID="LeftCaudalLateralFootContact" Mu="1.0" Radius="0.10000000000000001" SpringConstant="1.00000000000000000e+07" Type="Sphere" Position="LeftFoot -2.28398512126386871e-01 3.80781346726771941e-01 -3.95194739929744410e-01" Quaternion="LeftFoot 1.00000000000000000e+00 9.62019378252886052e-17 -2.92129275436700192e-15 2.60904754636198770e-17"/>
  <GEOM Abort="false" BodyID="LeftHand" DampingConstant="1.00000000000000000e+06" ID="LeftCaudalLateralHandContact" Mu="1.0" Radius="0.10000000000000001" SpringConstant="1.00000000000000000e+07" Type="Sphere" Position="LeftHand -2.09594435439356991e-01 1.67028601582937947e-01 -2.82716568257823653e-01" Quaternion="LeftHand 1.00000000000000000e+00 9.73592861554725344e-17 -6.86811491288362443e-16 -2.29032614823820312e-18"/>
  <GEOM Abort="false" BodyID="LeftFoot" DampingConstant="1.00000000000000000e+06" ID="LeftCaudalMedialFootContact" Mu="1.0" Radius="0.10000000000000001" SpringConstant="1.00000000000000000e+07" Type="Sphere" Position="LeftFoot -1.42385121263927383e-02 -4.59608653273229528e-01 -3.89927439929747155e-01" Quaternion="LeftFoot 1.00000000000000000e+00 9.62019378252886052e-17 -2.92129275436700192e-15 2.60904754636198770e-17"/>
  <GEOM Abort="false" BodyID="LeftHand" DampingConstant="1.00000000000000000e+06" ID="LeftCaudalMedialHandContact" Mu="1.0" Radius="0.10000000000000001" SpringConstant="1.00000000000000000e+07" Type="Sphere" Position="LeftHand 5.65564560644436429e-04 -2.57971398417064124e-01 -2.91821568257822850e-01" Quaternion="LeftHand 1.00000000000000000e+00 9.73592861554725344e-17 -6.86811491288362443e-16 -2.29032614823820312e-18"/>
  <GEOM Abort="false" BodyID="LeftFoot" DampingConstant="1.00000000000000000e+06" ID="LeftCranialLateralFootContact" Mu="1.0" Radius="0.10000000000000001" SpringConstant="1.00000000000000000e+07" Type="Sphere" Position="LeftFoot 8.22714878736097166e-02 8.20211346726770651e-01 -4.76871439929746510e-01" Quaternion="LeftFoot 1.00000000000000000e+00 9.62019378252886052e-17 -2.92129275436700192e-15 2.60904754636198770e-17"/>
  <GEOM Abort="false" BodyID="LeftHand" DampingConstant="1.00000000000000000e+06" ID="LeftCranialLateralHandContact" Mu="1.0" Radius="0.10000000000000001" SpringConstant="1.00000000000000000e+07" Type="Sphere" Position="LeftHand 1.85075564560644612e-01 8.19186015829375114e-02 -4.05124568257823336e-01" Quaternion="LeftHand 1.00000000000000000e+00 9.73592861554725344e-17 -6.86811491288362443e-16 -2.29032614823820312e-18"/>
  <GEOM Abort="false" BodyID="LeftFoot" DampingConstant="1.00000000000000000e+06" ID="LeftCranialMedialFootContact" Mu="1.0" Radius="0.10000000000000001" SpringConstant="1.00000000000000000e+07" Type="Sphere" Position="LeftFoot 5.11531487873608470e-01 -6.09528653273227028e-01 -4.47938939929746871e-01" Quaternion="LeftFoot 1.00000000000000000e+00 9.62019378252886052e-17 -2.92129275436700192e-15 2.60904754636198770e-17"/>
  <GEOM Abort="false" BodyID="LeftHand" DampingConstant="1.00000000000000000e+06" ID="LeftCranialMedialHandContact" Mu="1.0" Radius="0.10000000000000001" SpringConstant="1.00000000000000000e+07" Type="Sphere" Position="LeftHand 1.81585564560644286e-01 -1.47491398417062963e-01 -3.14545568257823538e-01" Quaternion="LeftHand 1.00000000000000000e+00 9.73592861554725344e-17 -6.86811491288362443e-16 -2.29032614823820312e-18"/>
  <GEOM Abort="false" BodyID="RightFoot" DampingConstant="1.00000000000000000e+06" ID="RightCaudalLateralFootContact" Mu="1.0" Radius="0.10000000000000001" SpringConstant="1.00000000000000000e+07" Type="Sphere" Position="RightFoot -2.28398512126404662e-01 -3.80781346726787651e-01 -3.95194739929741357e-01" Quaternion="RightFoot 1.00000000000000000e+00 1.33952482388215953e-16 -2.97652336254053905e-15 2.42117980298223599e-17"/>
  <GEOM Abort="false" BodyID="RightHand" DampingConstant="1.00000000000000000e+06" ID="RightCaudalLateralHandContact" Mu="1.0" Radius="0.10000000000000001" SpringConstant="1.00000000000000000e+07" Type="Sphere" Position="RightHand -2.09594435439313997e-01 -1.67028601582847241e-01 -2.82716568257847689e-01" Quaternion="RightHand 1.00000000000000000e+00 1.00768739188129108e-16 1.50976715193012550e-15 -1.17083358049309319e-17"/>
  <GEOM Abort="false" BodyID="RightFoot" DampingConstant="1.00000000000000000e+06" ID="RightCaudalMedialFootContact" Mu="1.0" Radius="0.10000000000000001" SpringConstant="1.00000000000000000e+07" Type="Sphere" Position="RightFoot -1.42385121264055337e-02 4.59608653273211709e-01 -3.89927439929741548e-01" Quaternion="RightFoot 1.00000000000000000e+00 1.33952482388215953e-16 -2.97652336254053905e-15 2.42117980298223599e-17"/>
  <GEOM Abort="false" BodyID="RightHand" DampingConstant="1.00000000000000000e+06" ID="RightCaudalMedialHandContact" Mu="1.0" Radius="0.10000000000000001" SpringConstant="1.00000000000000000e+07" Type="Sphere" Position="RightHand 5.65564560685814788e-04 2.57971398417154274e-01 -2.91821568257847996e-01" Quaternion="RightHand 1.00000000000000000e+00 1.00768739188129108e-16 1.50976715193012550e-15 -1.17083358049309319e-17"/>
  <GEOM Abort="false" BodyID="RightFoot" DampingConstant="1.00000000000000000e+06" ID="RightCranialLateralFootContact" Mu="1.0" Radius="0.10000000000000001" SpringConstant="1.00000000000000000e+07" Type="Sphere" Position="RightFoot 8.22714878735962551e-02 -8.20211346726789081e-01 -4.76871439929741292e-01" Quaternion="RightFoot 1.00000000000000000e+00 1.33952482388215953e-16 -2.97652336254053905e-15 2.42117980298223599e-17"/>
  <GEOM Abort="false" BodyID="RightHand" DampingConstant="1.00000000000000000e+06" ID="RightCranialLateralHandContact" Mu="1.0" Radius="0.10000000000000001" SpringConstant="1.00000000000000000e+07" Type="Sphere" Position="RightHand 1.85075564560688244e-01 -8.19186015828449188e-02 -4.05124568257848927e-01" Quaternion="RightHand 1.00000000000000000e+00 1.00768739188129108e-16 1.50976715193012550e-15 -1.17083358049309319e-17"/>
  <GEOM Abort="false" BodyID="RightFoot" DampingConstant="1.00000000000000000e+06" ID="RightCranialMedialFootContact" Mu="1.0" Radius="0.10000000000000001" SpringConstant="1.00000000000000000e+07" Type="Sphere" Position="RightFoot 5.11531487873597146e-01 6.09528653273210930e-01 -4.47938939929741320e-01" Quaternion="RightFoot 1.00000000000000000e+00 1.33952482388215953e-16 -2.97652336254053905e-15 2.42117980298223599e-17"/>
  <GEOM Abort="false" BodyID="RightHand" DampingConstant="1.00000000000000000e+06" ID="RightCranialMedialHandContact" Mu="1.0" Radius="0.10000000000000001" SpringConstant="1.00000000000000000e+07" Type="Sphere" Position="RightHand 1.81585564560687085e-01 1.47491398417154113e-01 -3.14545568257847630e-01" Quaternion="RightHand 1.00000000000000000e+00 1.00768739188129108e-16 1.50976715193012550e-15 -1.17083358049309319e-17"/>
  <GEOM Abort="true" BodyID="Trunk" DampingConstant="1.00000000000000000e+06" ID="TailContact" Mu="1.0" Radius="0.10000000000000001" SpringConstant="1.00000000000000000e+07" Type="Sphere" Position="Trunk -2.46332568471664892e+01 1.41253469962410172e-08 -1.64241510449631400e+00" Quaternion="Trunk 1.00000000000000000e+00 1.02939240789328112e-16 -6.25760486777040282e-18 1.37511626195781540e-18"/>
  <MUSCLE ActivationK="0.17" ActivationKinetics="false" CylinderBodyID="LeftShank" FibreLength="0.340424" ForcePerUnitArea="300000" ID="LeftAnkleExt" InsertionBodyID="LeftFoot" OriginBodyID="LeftShank" PCA="0.891370063" ParallelStrainAtFmax="0.6" SerialStrainAtFmax="0.059999999999999998" Strap="CylinderWrap" TendonLength="1.74649" Type="MinettiAlexander" VMaxFactor="8.4000000000000004" Origin="LeftShank -1.12435796985235925e-01 -1.34241336602079958e-01 5.85291981340238077e-01" Insertion="LeftFoot -3.14548512126389679e-01 -6.58865327322818647e-03 1.14069260070256306e-01" CylinderPosition="LeftShank -2.64435796985241223e-01 2.14653663397921579e-01 -8.80903018659769277e-01" CylinderRadius="3.35841855999999994e-01" CylinderQuaternion="LeftShank 7.07106781186548128e-01 7.07106781186547129e-01 8.00372708130436837e-17 7.89691338328699667e-19"/>
  <MUSCLE ActivationK="0.17" ActivationKinetics="false" CylinderBodyID="LeftShank" FibreLength="1.069406" ForcePerUnitArea="300000" ID="LeftAnkleExtKneeFlex" InsertionBodyID="LeftFoot" OriginBodyID="LeftThigh" PCA="0.354687278" ParallelStrainAtFmax="0.6" SerialStrainAtFmax="0.059999999999999998" Strap="TwoCylinderWrap" TendonLength="1.8379795" Type="MinettiAlexander" VMaxFactor="8.4000000000000004" Origin="LeftThigh -1.20448960113861581e-01 3.86299257685699879e-02 -6.62171690730355977e-01" Insertion="LeftFoot -3.95988512126393855e-01 -2.76828653273227865e-01 1.11672260070254353e-01" Cylinder1Position="LeftShank 2.13994203014764683e-01 -2.70103336602078858e-01 1.10149698134024199e+00" Cylinder1Radius="3.44218968000000014e-01" Cylinder2Position="LeftShank -2.64435796985241223e-01 2.14653663397921579e-01 -8.80903018659769277e-01" Cylinder2Radius="3.35841855999999994e-01" CylinderQuaternion="LeftShank 7.07106781186548128e-01 7.07106781186547129e-01 8.00372708130436837e-17 7.89691338328699667e-19"/>
  <MUSCLE ActivationK="0.17" ActivationKinetics="false" CylinderBodyID="LeftShank" FibreLength="0.30142" ForcePerUnitArea="300000" ID="LeftAnkleFlex" InsertionBodyID="LeftFoot" OriginBodyID="LeftShank" PCA="1.006714094" ParallelStrainAtFmax="0.6" SerialStrainAtFmax="0.059999999999999998" Strap="CylinderWrap" TendonLength="1.678087" Type="MinettiAlexander" VMaxFactor="8.4000000000000004" Origin="LeftShank 5.14984203014767106e-01 -1.66991336602080015e-01 5.06231981340240722e-01" Insertion="LeftFoot 2.37114878736082307e-02 -1.79538653273227100e-01 1.98903260070254856e-01" CylinderPosition="LeftShank -2.64435796985241223e-01 2.14653663397921579e-01 -8.80903018659769277e-01" CylinderRadius="2.60242423000000000e-01" CylinderQuaternion="LeftShank 7.07106781186546907e-01 -7.07106781186548239e-01 -6.20427132332019594e-17 9.00672409064555806e-17"/>
  <MUSCLE ActivationK="0.17" ActivationKinetics="false" CylinderBodyID="LeftArm" FibreLength="0.656556" ForcePerUnitArea="300000" ID="LeftElbowExt" InsertionBodyID="LeftForearm" OriginBodyID="LeftArm" PCA="0.85082214" ParallelStrainAtFmax="0.6" SerialStrainAtFmax="0.059999999999999998" Strap="CylinderWrap" TendonLength="1.271636" Type="MinettiAlexander" VMaxFactor="8.4000000000000004" Origin="LeftArm -1.23969065912612170e-01 1.12829319071526935e-01 6.48065451339396525e-01" Insertion="LeftForearm -8.31161765722078894e-01 -2.40063580299400531e-01 4.66614916228940468e-01" CylinderPosition="LeftArm -1.29449065912612016e-01 7.72293190715261230e-02 -9.70424548660614672e-01" CylinderRadius="2.19058843000000003e-01" CylinderQuaternion="LeftArm 7.07106781186546685e-01 7.07106781186548350e-01 -4.25828094704882409e-17 2.07497360954650478e-17"/>
  <MUSCLE ActivationK="0.17" ActivationKinetics="false" CylinderBodyID="LeftForearm" FibreLength="0.814456" ForcePerUnitArea="300000" ID="LeftElbowExtWristFlex" InsertionBodyID="LeftHand" OriginBodyID="LeftArm" PCA="0.444546519" ParallelStrainAtFmax="0.6" SerialStrainAtFmax="0.059999999999999998" Strap="TwoCylinderWrap" TendonLength="1.732291" Type="MinettiAlexander" VMaxFactor="8.4000000000000004" Origin="LeftArm -3.38609065912611196e-01 2.29259319071528217e-01 -5.82164548660612957e-01" Insertion="LeftHand -2.52204435439356944e-01 3.40038601582937972e-01 2.67528431742176387e-01" Cylinder1Position="LeftForearm -5.11571765722073635e-01 -2.73993580299401795e-01 8.35494916228939899e-01" Cylinder1Radius="2.19058843000000003e-01" Cylinder2Position="LeftForearm 5.79648234277927443e-01 -1.14685802994008868e-02 -7.19215083771065911e-01" Cylinder2Radius="2.36471261999999988e-01" CylinderQuaternion="LeftForearm 7.07106781186548239e-01 7.07106781186546796e-01 3.24697529951244754e-17 -3.12382910952058086e-17"/>
  <MUSCLE ActivationK="0.17" ActivationKinetics="false" CylinderBodyID="LeftArm" FibreLength="0.7069" ForcePerUnitArea="300000" ID="LeftElbowFlex" InsertionBodyID="LeftForearm" OriginBodyID="LeftArm" PCA="0.526818862" ParallelStrainAtFmax="0.6" SerialStrainAtFmax="0.059999999999999998" Strap="CylinderWrap" TendonLength="0.970332" Type="MinettiAlexander" VMaxFactor="8.4000000000000004" Origin="LeftArm 2.71850934087389806e-01 -1.92760680928472344e-01 5.32925451339396727e-01" Insertion="LeftForearm -1.35161765722072863e-01 -1.11873580299400935e-01 7.69284916228943572e-01" CylinderPosition="LeftArm -1.29449065912612016e-01 7.72293190715261230e-02 -9.70424548660614672e-01" CylinderRadius="2.22506900000000007e-01" CylinderQuaternion="LeftArm 7.07106781186547795e-01 -7.07106781186547240e-01 8.12676121605408740e-17 4.00126750050062049e-17"/>
  <MUSCLE ActivationK="0.17" ActivationKinetics="false" CylinderBodyID="LeftForearm" FibreLength="0.708888" ForcePerUnitArea="300000" ID="LeftElbowFlexWristExt" InsertionBodyID="LeftHand" OriginBodyID="LeftArm" PCA="0.437784546" ParallelStrainAtFmax="0.6" SerialStrainAtFmax="0.059999999999999998" Strap="TwoCylinderWrap" TendonLength="1.870875" Type="MinettiAlexander" VMaxFactor="8.4000000000000004" Origin="LeftArm -1.44029065912610221e-01 2.20699319071526567e-01 -6.51744548660613376e-01" Insertion="LeftHand 2.47495564560643089e-01 6.32086015829374098e-02 2.60836431742177632e-01" Cylinder1Position="LeftForearm -5.11571765722073635e-01 -2.73993580299401795e-01 8.35494916228939899e-01" Cylinder1Radius="2.22506900000000007e-01" Cylinder2Position="LeftForearm 5.79648234277927443e-01 -1.14685802994008868e-02 -7.19215083771065911e-01" Cylinder2Radius="2.31680933000000006e-01" CylinderQuaternion="LeftForearm 7.07106781186547462e-01 -7.07106781186547906e-01 -3.30683323506072338e-17 -1.73023731934329254e-17"/>
  <MUSCLE ActivationK="0.17" ActivationKinetics="false" FibreLength="1.531486" ForcePerUnitArea="300000" ID="LeftHipExt" InsertionBodyID="LeftThigh" OriginBodyID="Trunk" PCA="1.188820906" ParallelStrainAtFmax="0.6" SerialStrainAtFmax="0.059999999999999998" Strap="TwoPoint" TendonLength="2.4624235" Type="MinettiAlexander" VMaxFactor="8.4000000000000004" Origin="Trunk -7.04834684716653737e+00 5.49966141253467947e-02 -6.69675104496321838e-01" Insertion="LeftThigh -1.08008960113859853e-01 1.28749925768571749e-01 2.84548309269642086e-01"/>
  <MUSCLE ActivationK="0.17" ActivationKinetics="false" CylinderBodyID="LeftThigh" FibreLength="1.57787" ForcePerUnitArea="300000" ID="LeftHipExtKneeFlex" InsertionBodyID="LeftShank" OriginBodyID="Trunk" PCA="0.721171015" ParallelStrainAtFmax="0.6" SerialStrainAtFmax="0.059999999999999998" Strap="TwoCylinderWrap" TendonLength="1.5719055" Type="MinettiAlexander" VMaxFactor="8.4000000000000004" Origin="Trunk -3.68322684716653459e+00 7.53551014125346752e-01 8.36114895503679567e-01" Insertion="LeftShank -1.82655796985238622e-01 -2.74081336602079895e-01 8.33291981340240184e-01" Cylinder1Position="LeftThigh -1.03198960113859234e-01 -3.42624574231429668e-01 1.08991830926965139e+00" Cylinder1Radius="2.73166923999999978e-01" Cylinder2Position="LeftThigh 3.03810398861422415e-02 2.25417925768571809e-01 -1.05008669073035854e+00" Cylinder2Radius="3.44218968000000014e-01" CylinderQuaternion="LeftThigh 7.07106781186547906e-01 7.07106781186547351e-01 -1.30310564945060006e-18 4.13423695592031773e-17"/>
  <MUSCLE ActivationK="0.17" ActivationKinetics="false" CylinderBodyID="Trunk" FibreLength="0.716566" ForcePerUnitArea="300000" ID="LeftHipFlex" InsertionBodyID="LeftThigh" OriginBodyID="Trunk" PCA="1.693877534" ParallelStrainAtFmax="0.6" SerialStrainAtFmax="0.059999999999999998" Strap="CylinderWrap" TendonLength="0.8264925" Type="MinettiAlexander" VMaxFactor="8.4000000000000004" Origin="Trunk -2.29272684716653297e+00 1.73461001412534532e+00 1.01111489550368416e+00" Insertion="LeftThigh 4.81210398861404987e-02 4.16159925768571082e-01 7.27628309269648832e-01" CylinderPosition="Trunk -3.32006684716653133e+00 6.55345514125346029e-01 5.24348955036810505e-02" CylinderRadius="3.02410548000000001e-01" CylinderQuaternion="Trunk 7.07106781186547129e-01 -7.07106781186547906e-01 -2.54424304241260324e-18 -9.70304921951415922e-19"/>
  <MUSCLE ActivationK="0.17" ActivationKinetics="false" CylinderBodyID="LeftThigh" FibreLength="1.8013" ForcePerUnitArea="300000" ID="LeftHipFlexKneeExt" InsertionBodyID="LeftShank" OriginBodyID="Trunk" PCA="0.589603713" ParallelStrainAtFmax="0.6" SerialStrainAtFmax="0.059999999999999998" Strap="TwoCylinderWrap" TendonLength="1.657615" Type="MinettiAlexander" VMaxFactor="8.4000000000000004" Origin="Trunk -2.85399684716653379e+00 1.41595001412534627e+00 7.50964895503684504e-01" Insertion="LeftShank 4.23064203014764051e-01 1.60308663397920159e-01 3.70771981340239476e-01" Cylinder1Position="LeftThigh -1.03198960113859234e-01 -3.42624574231429668e-01 1.08991830926965139e+00" Cylinder1Radius="3.02410548000000001e-01" Cylinder2Position="LeftThigh 3.03810398861422415e-02 2.25417925768571809e-01 -1.05008669073035854e+00" Cylinder2Radius="2.88037778999999994e-01" CylinderQuaternion="LeftThigh 7.07106781186547462e-01 -7.07106781186547684e-01 -2.67968857902716280e-17 -4.79025271030243497e-17"/>
  <MUSCLE ActivationK="0.17" ActivationKinetics="false" CylinderBodyID="LeftThigh" FibreLength="0.645492" ForcePerUnitArea="300000" ID="LeftKneeExt" InsertionBodyID="LeftShank" OriginBodyID="LeftThigh" PCA="1.41029058" ParallelStrainAtFmax="0.6" SerialStrainAtFmax="0.059999999999999998" Strap="CylinderWrap" TendonLength="1.556599" Type="MinettiAlexander" VMaxFactor="8.4000000000000004" Origin="LeftThigh 2.53481039886140347e-01 5.27992576857173098e-03 5.51008309269644170e-01" Insertion="LeftShank 5.22124203014763033e-01 -2.12191336602079395e-01 5.58411981340238395e-01" CylinderPosition="LeftThigh 3.03810398861422415e-02 2.25417925768571809e-01 -1.05008669073035854e+00" CylinderRadius="2.88037778999999994e-01" CylinderQuaternion="LeftThigh 7.07106781186547462e-01 -7.07106781186547684e-01 -2.67968857902716280e-17 -4.79025271030243497e-17"/>
  <MUSCLE ActivationK="0.17" ActivationKinetics="false" CylinderBodyID="LeftThigh" FibreLength="0.758504" ForcePerUnitArea="300000" ID="LeftKneeFlex" InsertionBodyID="LeftShank" OriginBodyID="LeftThigh" PCA="0.600083379" ParallelStrainAtFmax="0.6" SerialStrainAtFmax="0.059999999999999998" Strap="CylinderWrap" TendonLength="1.457655" Type="MinettiAlexander" VMaxFactor="8.4000000000000004" Origin="LeftThigh -1.15558960113859382e-01 1.36519925768570055e-01 7.81608309269645640e-01" Insertion="LeftShank -5.29157969852382670e-02 -1.07991336602079407e-01 6.78981981340241125e-01" CylinderPosition="LeftThigh 3.03810398861422415e-02 2.25417925768571809e-01 -1.05008669073035854e+00" CylinderRadius="3.44218968000000014e-01" CylinderQuaternion="LeftThigh 7.07106781186547906e-01 7.07106781186547351e-01 -1.30310564945060006e-18 4.13423695592031773e-17"/>
  <MUSCLE ActivationK="0.17" ActivationKinetics="false" CylinderBodyID="Trunk" FibreLength="0.645286" ForcePerUnitArea="300000" ID="LeftShoulderExt" InsertionBodyID="LeftArm" OriginBodyID="Trunk" PCA="2.308484943" ParallelStrainAtFmax="0.6" SerialStrainAtFmax="0.059999999999999998" Strap="TwoCylinderWrap" TendonLength="3.2158285" Type="MinettiAlexander" VMaxFactor="8.4000000000000004" Origin="Trunk 7.64723152833469810e-01 1.10125001412534651e+00 1.27133489550368473e+00" Insertion="LeftArm 2.91700934087393671e-01 1.27559319071527788e-01 4.68645451339396057e-01" Cylinder1Position="Trunk 2.70599315283346797e+00 1.26802001412534615e+00 3.20504895503677445e-01" Cylinder1Radius="5.00000000000000028e-02" Cylinder2Position="Trunk 2.95433815283347156e+00 1.21695001412534620e+00 -8.39595104496313360e-01" Cylinder2Radius="3.08915671000000003e-01" CylinderQuaternion="Trunk 7.07106781186547129e-01 -7.07106781186547906e-01 -2.54424304241260324e-18 -9.70304921951415922e-19"/>
  <MUSCLE ActivationK="0.17" ActivationKinetics="false" CylinderBodyID="LeftArm" FibreLength="1.312294" ForcePerUnitArea="300000" ID="LeftShoulderExtElbowFlex" InsertionBodyID="LeftForearm" OriginBodyID="Trunk" PCA="0.709460406" ParallelStrainAtFmax="0.6" SerialStrainAtFmax="0.059999999999999998" Strap="TwoCylinderWrap" TendonLength="1.3229565" Type="MinettiAlexander" VMaxFactor="8.4000000000000004" Origin="Trunk 3.35776315283346882e+00 1.35468014125346814e-01 -5.05955104496317087e-01" Insertion="LeftForearm -1.06061765722074236e-01 -1.37133580299400953e-01 7.55384916228941883e-01" Cylinder1Position="LeftArm 1.16759340873900386e-02 -5.32206809284732490e-02 7.75705451339397500e-01" Cylinder1Radius="3.08915671000000003e-01" Cylinder2Position="LeftArm -1.29449065912612016e-01 7.72293190715261230e-02 -9.70424548660614672e-01" Cylinder2Radius="2.22506900000000007e-01" CylinderQuaternion="LeftArm 7.07106781186547795e-01 -7.07106781186547240e-01 8.12676121605408740e-17 4.00126750050062049e-17"/>
  <MUSCLE ActivationK="0.17" ActivationKinetics="false" CylinderBodyID="Trunk" FibreLength="0.869984" ForcePerUnitArea="300000" ID="LeftShoulderFlex" InsertionBodyID="LeftArm" OriginBodyID="Trunk" PCA="1.141502231" ParallelStrainAtFmax="0.6" SerialStrainAtFmax="0.059999999999999998" Strap="CylinderWrap" TendonLength="2.058351" Type="MinettiAlexander" VMaxFactor="8.4000000000000004" Origin="Trunk 7.07143152833470623e-01 1.58849001412534618e+00 7.89564895503681363e-01" Insertion="LeftArm -6.02790659126092865e-02 3.17129319071527249e-01 3.01995451339394427e-01" CylinderPosition="Trunk 2.95433815283347156e+00 1.21695001412534620e+00 -8.39595104496313360e-01" CylinderRadius="3.14676200999999989e-01" CylinderQuaternion="Trunk 7.07106781186547906e-01 7.07106781186547129e-01 -1.91119499708682914e-18 4.91785649780105359e-18"/>
  <MUSCLE ActivationK="0.17" ActivationKinetics="false" CylinderBodyID="LeftArm" FibreLength="1.40108" ForcePerUnitArea="300000" ID="LeftShoulderFlexElbowExt" InsertionBodyID="LeftForearm" OriginBodyID="Trunk" PCA="0.553751769" ParallelStrainAtFmax="0.6" SerialStrainAtFmax="0.059999999999999998" Strap="TwoCylinderWrap" TendonLength="1.292402" Type="MinettiAlexander" VMaxFactor="8.4000000000000004" Origin="Trunk 2.68393315283347311e+00 1.41112001412534616e+00 -2.85115104496314775e-01" Insertion="LeftForearm -6.24111765722074052e-01 -5.69135802994018211e-02 2.95664916228937424e-01" Cylinder1Position="LeftArm 1.16759340873900386e-02 -5.32206809284732490e-02 7.75705451339397500e-01" Cylinder1Radius="3.14676200999999989e-01" Cylinder2Position="LeftArm -1.29449065912612016e-01 7.72293190715261230e-02 -9.70424548660614672e-01" Cylinder2Radius="2.19058843000000003e-01" CylinderQuaternion="LeftArm 7.07106781186546685e-01 7.07106781186548350e-01 -4.25828094704882409e-17 2.07497360954650478e-17"/>
  <MUSCLE ActivationK="0.17" ActivationKinetics="false" CylinderBodyID="LeftForearm" FibreLength="0.243942" ForcePerUnitArea="300000" ID="LeftWristExt" InsertionBodyID="LeftHand" OriginBodyID="LeftForearm" PCA="1.017750814" ParallelStrainAtFmax="0.6" SerialStrainAtFmax="0.059999999999999998" Strap="CylinderWrap" TendonLength="1.5168885" Type="MinettiAlexander" VMaxFactor="8.4000000000000004" Origin="LeftForearm -7.09176572207298461e-03 -1.13483580299401671e-01 5.65304916228938747e-01" Insertion="LeftHand 2.39965564560645328e-01 -1.43021398417061907e-01 2.39859431742177248e-01" CylinderPosition="LeftForearm 5.79648234277927443e-01 -1.14685802994008868e-02 -7.19215083771065911e-01" CylinderRadius="2.31680933000000006e-01" CylinderQuaternion="LeftForearm 7.07106781186547462e-01 -7.07106781186547906e-01 -3.30683323506072338e-17 -1.73023731934329254e-17"/>
  <MUSCLE ActivationK="0.17" ActivationKinetics="false" CylinderBodyID="LeftForearm" FibreLength="0.386006" ForcePerUnitArea="300000" ID="LeftWristFlex" InsertionBodyID="LeftHand" OriginBodyID="LeftForearm" PCA="0.4287881" ParallelStrainAtFmax="0.6" SerialStrainAtFmax="0.059999999999999998" Strap="CylinderWrap" TendonLength="1.3426245" Type="MinettiAlexander" VMaxFactor="8.4000000000000004" Origin="LeftForearm -6.64481765722075846e-01 9.86464197005995774e-02 3.38704916228938391e-01" Insertion="LeftHand -2.34744435439354582e-01 1.51128601582938116e-01 2.21448431742177571e-01" CylinderPosition="LeftForearm 5.79648234277927443e-01 -1.14685802994008868e-02 -7.19215083771065911e-01" CylinderRadius="2.36471261999999988e-01" CylinderQuaternion="LeftForearm 7.07106781186548239e-01 7.07106781186546796e-01 3.24697529951244754e-17 -3.12382910952058086e-17"/>
  <MUSCLE ActivationK="0.17" ActivationKinetics="false" CylinderBodyID="RightShank" FibreLength="0.340424" ForcePerUnitArea="300000" ID="RightAnkleExt" InsertionBodyID="RightFoot" OriginBodyID="RightShank" PCA="0.891370063" ParallelStrainAtFmax="0.6" SerialStrainAtFmax="0.059999999999999998" Strap="CylinderWrap" TendonLength="1.74649" Type="MinettiAlexander" VMaxFactor="8.4000000000000004" Origin="RightShank -1.12435796985262834e-01 1.34241336602096778e-01 5.85291981340240408e-01" Insertion="RightFoot -3.14548512126401669e-01 6.58865327321197722e-03 1.14069260070260650e-01" CylinderPosition="RightShank -2.64435796985264093e-01 -2.14653663397901401e-01 -8.80903018659761838e-01" CylinderRadius="3.35841855999999994e-01" CylinderQuaternion="RightShank 7.07106781186548572e-01 7.07106781186546796e-01 8.66288698047995820e-17 -2.39418714675667578e-18"/>
  <MUSCLE ActivationK="0.17" ActivationKinetics="false" CylinderBodyID="RightShank" FibreLength="1.069406" ForcePerUnitArea="300000" ID="RightAnkleExtKneeFlex" InsertionBodyID="RightFoot" OriginBodyID="RightThigh" PCA="0.354687278" ParallelStrainAtFmax="0.6" SerialStrainAtFmax="0.059999999999999998" Strap="TwoCylinderWrap" TendonLength="1.8379795" Type="MinettiAlexander" VMaxFactor="8.4000000000000004" Origin="RightThigh -1.20448960113858736e-01 -3.86299257685701683e-02 -6.62171690730365636e-01" Insertion="RightFoot -3.95988512126403736e-01 2.76828653273212710e-01 1.11672260070261209e-01" Cylinder1Position="RightShank 2.13994203014740259e-01 2.70103336602097122e-01 1.10149698134024021e+00" Cylinder1Radius="3.44218968000000014e-01" Cylinder2Position="RightShank -2.64435796985264093e-01 -2.14653663397901401e-01 -8.80903018659761838e-01" Cylinder2Radius="3.35841855999999994e-01" CylinderQuaternion="RightShank 7.07106781186548572e-01 7.07106781186546796e-01 8.66288698047995820e-17 -2.39418714675667578e-18"/>
  <MUSCLE ActivationK="0.17" ActivationKinetics="false" CylinderBodyID="RightShank" FibreLength="0.30142" ForcePerUnitArea="300000" ID="RightAnkleFlex" InsertionBodyID="RightFoot" OriginBodyID="RightShank" PCA="1.006714094" ParallelStrainAtFmax="0.6" SerialStrainAtFmax="0.059999999999999998" Strap="CylinderWrap" TendonLength="1.678087" Type="MinettiAlexander" VMaxFactor="8.4000000000000004" Origin="RightShank 5.14984203014738351e-01 1.66991336602097556e-01 5.06231981340243387e-01" Insertion="RightFoot 2.37114878735951093e-02 1.79538653273211890e-01 1.98903260070261156e-01" CylinderPosition="RightShank -2.64435796985264093e-01 -2.14653663397901401e-01 -8.80903018659761838e-01" CylinderRadius="2.60242423000000000e-01" CylinderQuaternion="RightShank 7.07106781186546796e-01 -7.07106781186548461e-01 -4.33732824174727358e-18 -1.42160477590723332e-17"/>
  <MUSCLE ActivationK="0.17" ActivationKinetics="false" CylinderBodyID="RightArm" FibreLength="0.656556" ForcePerUnitArea="300000" ID="RightElbowExt" InsertionBodyID="RightForearm" OriginBodyID="RightArm" PCA="0.85082214" ParallelStrainAtFmax="0.6" SerialStrainAtFmax="0.059999999999999998" Strap="CylinderWrap" TendonLength="1.271636" Type="MinettiAlexander" VMaxFactor="8.4000000000000004" Origin="RightArm -1.23969065912591825e-01 -1.12829319071528045e-01 6.48065451339379539e-01" Insertion="RightForearm -8.31161765722080559e-01 2.40063580299501894e-01 4.66614916228931031e-01" CylinderPosition="RightArm -1.29449065912592809e-01 -7.72293190715260675e-02 -9.70424548660622444e-01" CylinderRadius="2.19058843000000003e-01" CylinderQuaternion="RightArm 7.07106781186548128e-01 7.07106781186547129e-01 -1.44894631730278952e-17 -1.38380910748232690e-17"/>
  <MUSCLE ActivationK="0.17" ActivationKinetics="false" CylinderBodyID="RightForearm" FibreLength="0.814456" ForcePerUnitArea="300000" ID="RightElbowExtWristFlex" InsertionBodyID="RightHand" OriginBodyID="RightArm" PCA="0.444546519" ParallelStrainAtFmax="0.6" SerialStrainAtFmax="0.059999999999999998" Strap="TwoCylinderWrap" TendonLength="1.732291" Type="MinettiAlexander" VMaxFactor="8.4000000000000004" Origin="RightArm -3.38609065912594209e-01 -2.29259319071527745e-01 -5.82164548660624059e-01" Insertion="RightHand -2.52204435439314423e-01 -3.40038601582844380e-01 2.67528431742152795e-01" Cylinder1Position="RightForearm -5.11571765722080296e-01 2.73993580299500439e-01 8.35494916228930906e-01" Cylinder1Radius="2.19058843000000003e-01" Cylinder2Position="RightForearm 5.79648234277915453e-01 1.14685802995004270e-02 -7.19215083771068464e-01" Cylinder2Radius="2.36471261999999988e-01" CylinderQuaternion="RightForearm 7.07106781186547684e-01 7.07106781186547351e-01 -2.11171697363144167e-17 -3.42772045198832590e-18"/>
  <MUSCLE ActivationK="0.17" ActivationKinetics="false" CylinderBodyID="RightArm" FibreLength="0.7069" ForcePerUnitArea="300000" ID="RightElbowFlex" InsertionBodyID="RightForearm" OriginBodyID="RightArm" PCA="0.526818862" ParallelStrainAtFmax="0.6" SerialStrainAtFmax="0.059999999999999998" Strap="CylinderWrap" TendonLength="0.970332" Type="MinettiAlexander" VMaxFactor="8.4000000000000004" Origin="RightArm 2.71850934087410123e-01 1.92760680928473010e-01 5.32925451339382072e-01" Insertion="RightForearm -1.35161765722080385e-01 1.11873580299500522e-01 7.69284916228931137e-01" CylinderPosition="RightArm -1.29449065912592809e-01 -7.72293190715260675e-02 -9.70424548660622444e-01" CylinderRadius="2.22506900000000007e-01" CylinderQuaternion="RightArm 7.07106781186547462e-01 -7.07106781186547795e-01 3.51323563739274795e-18 -6.14161154977872224e-17"/>
  <MUSCLE ActivationK="0.17" ActivationKinetics="false" CylinderBodyID="RightForearm" FibreLength="0.708888" ForcePerUnitArea="300000" ID="RightElbowFlexWristExt" InsertionBodyID="RightHand" OriginBodyID="RightArm" PCA="0.437784546" ParallelStrainAtFmax="0.6" SerialStrainAtFmax="0.059999999999999998" Strap="TwoCylinderWrap" TendonLength="1.870875" Type="MinettiAlexander" VMaxFactor="8.4000000000000004" Origin="RightArm -1.44029065912595511e-01 -2.20699319071527927e-01 -6.51744548660624701e-01" Insertion="RightHand 2.47495564560687414e-01 -6.32086015828465936e-02 2.60836431742151320e-01" Cylinder1Position="RightForearm -5.11571765722080296e-01 2.73993580299500439e-01 8.35494916228930906e-01" Cylinder1Radius="2.22506900000000007e-01" Cylinder2Position="RightForearm 5.79648234277915453e-01 1.14685802995004270e-02 -7.19215083771068464e-01" Cylinder2Radius="2.31680933000000006e-01" CylinderQuaternion="RightForearm 7.07106781186547129e-01 -7.07106781186548128e-01 4.18235171422918939e-17 4.21783392299141250e-17"/>
  <MUSCLE ActivationK="0.17" ActivationKinetics="false" FibreLength="1.531486" ForcePerUnitArea="300000" ID="RightHipExt" InsertionBodyID="RightThigh" OriginBodyID="Trunk" PCA="1.188820906" ParallelStrainAtFmax="0.6" SerialStrainAtFmax="0.059999999999999998" Strap="TwoPoint" TendonLength="2.4624235" Type="MinettiAlexander" VMaxFactor="8.4000000000000004" Origin="Trunk -7.04834684716652848e+00 -5.49965858746531075e-02 -6.69675104496320284e-01" Insertion="RightThigh -1.08008960113858021e-01 -1.28749925768570944e-01 2.84548309269638811e-01"/>
  <MUSCLE ActivationK="0.17" ActivationKinetics="false" CylinderBodyID="RightThigh" FibreLength="1.57787" ForcePerUnitArea="300000" ID="RightHipExtKneeFlex" InsertionBodyID="RightShank" OriginBodyID="Trunk" PCA="0.721171015" ParallelStrainAtFmax="0.6" SerialStrainAtFmax="0.059999999999999998" Strap="TwoCylinderWrap" TendonLength="1.5719055" Type="MinettiAlexander" VMaxFactor="8.4000000000000004" Origin="Trunk -3.68322684716652837e+00 -7.53550985874653634e-01 8.36114895503681343e-01" Insertion="RightShank -1.82655796985260077e-01 2.74081336602098602e-01 8.33291981340237964e-01" Cylinder1Position="RightThigh -1.03198960113856764e-01 3.42624574231428003e-01 1.08991830926964361e+00" Cylinder1Radius="2.73166923999999978e-01" Cylinder2Position="RightThigh 3.03810398861393827e-02 -2.25417925768570698e-01 -1.05008669073036587e+00" Cylinder2Radius="3.44218968000000014e-01" CylinderQuaternion="RightThigh 7.07106781186547018e-01 7.07106781186548350e-01 -1.19505173026624829e-17 3.53538963935526784e-17"/>
  <MUSCLE ActivationK="0.17" ActivationKinetics="false" CylinderBodyID="Trunk" FibreLength="0.716566" ForcePerUnitArea="300000" ID="RightHipFlex" InsertionBodyID="RightThigh" OriginBodyID="Trunk" PCA="1.693877534" ParallelStrainAtFmax="0.6" SerialStrainAtFmax="0.059999999999999998" Strap="CylinderWrap" TendonLength="0.8264925" Type="MinettiAlexander" VMaxFactor="8.4000000000000004" Origin="Trunk -2.29272684716652941e+00 -1.73460998587465443e+00 1.01111489550368150e+00" Insertion="RightThigh 4.81210398861424415e-02 -4.16159925768571026e-01 7.27628309269642948e-01" CylinderPosition="Trunk -3.32006684716653311e+00 -6.55345485874653355e-01 5.24348955036841868e-02" CylinderRadius="3.02410548000000001e-01" CylinderQuaternion="Trunk 7.07106781186547129e-01 -7.07106781186547906e-01 -2.54424304241260324e-18 -9.70304921951415922e-19"/>
  <MUSCLE ActivationK="0.17" ActivationKinetics="false" CylinderBodyID="RightThigh" FibreLength="1.8013" ForcePerUnitArea="300000" ID="RightHipFlexKneeExt" InsertionBodyID="RightShank" OriginBodyID="Trunk" PCA="0.589603713" ParallelStrainAtFmax="0.6" SerialStrainAtFmax="0.059999999999999998" Strap="TwoCylinderWrap" TendonLength="1.657615" Type="MinettiAlexander" VMaxFactor="8.4000000000000004" Origin="Trunk -2.85399684716653246e+00 -1.41594998587465359e+00 7.50964895503687280e-01" Insertion="RightShank 4.23064203014740237e-01 -1.60308663397902201e-01 3.70771981340239809e-01" Cylinder1Position="RightThigh -1.03198960113856764e-01 3.42624574231428003e-01 1.08991830926964361e+00" Cylinder1Radius="3.02410548000000001e-01" Cylinder2Position="RightThigh 3.03810398861393827e-02 -2.25417925768570698e-01 -1.05008669073036587e+00" Cylinder2Radius="2.88037778999999994e-01" CylinderQuaternion="RightThigh 7.07106781186547795e-01 -7.07106781186547462e-01 2.09318402952644279e-17 -2.90138670142560216e-17"/>
  <MUSCLE ActivationK="0.17" ActivationKinetics="false" CylinderBodyID="RightThigh" FibreLength="0.645492" ForcePerUnitArea="300000" ID="RightKneeExt" InsertionBodyID="RightShank" OriginBodyID="RightThigh" PCA="1.41029058" ParallelStrainAtFmax="0.6" SerialStrainAtFmax="0.059999999999999998" Strap="CylinderWrap" TendonLength="1.556599" Type="MinettiAlexander" VMaxFactor="8.4000000000000004" Origin="RightThigh 2.53481039886140957e-01 -5.27992576857102148e-03 5.51008309269638175e-01" Insertion="RightShank 5.22124203014739052e-01 2.12191336602097325e-01 5.58411981340239505e-01" CylinderPosition="RightThigh 3.03810398861393827e-02 -2.25417925768570698e-01 -1.05008669073036587e+00" CylinderRadius="2.88037778999999994e-01" CylinderQuaternion="RightThigh 7.07106781186547795e-01 -7.07106781186547462e-01 2.09318402952644279e-17 -2.90138670142560216e-17"/>
  <MUSCLE ActivationK="0.17" ActivationKinetics="false" CylinderBodyID="RightThigh" FibreLength="0.758504" ForcePerUnitArea="300000" ID="RightKneeFlex" InsertionBodyID="RightShank" OriginBodyID="RightThigh" PCA="0.600083379" ParallelStrainAtFmax="0.6" SerialStrainAtFmax="0.059999999999999998" Strap="CylinderWrap" TendonLength="1.457655" Type="MinettiAlexander" VMaxFactor="8.4000000000000004" Origin="RightThigh -1.15558960113856857e-01 -1.36519925768571498e-01 7.81608309269642643e-01" Insertion="RightShank -5.29157969852619703e-02 1.07991336602096727e-01 6.78981981340240348e-01" CylinderPosition="RightThigh 3.03810398861393827e-02 -2.25417925768570698e-01 -1.05008669073036587e+00" CylinderRadius="3.44218968000000014e-01" CylinderQuaternion="RightThigh 7.07106781186547018e-01 7.07106781186548350e-01 -1.19505173026624829e-17 3.53538963935526784e-17"/>
  <MUSCLE ActivationK="0.17" ActivationKinetics="false" CylinderBodyID="Trunk" FibreLength="0.645286" ForcePerUnitArea="300000" ID="RightShoulderExt" InsertionBodyID="RightArm" OriginBodyID="Trunk" PCA="2.308484943" ParallelStrainAtFmax="0.6" SerialStrainAtFmax="0.059999999999999998" Strap="TwoCylinderWrap" TendonLength="3.2158285" Type="MinettiAlexander" VMaxFactor="8.4000000000000004" Origin="Trunk 7.64723152833471143e-01 -1.10124998587465428e+00 1.27133489550367917e+00" Insertion="RightArm 2.91700934087406605e-01 -1.27559319071526456e-01 4.68645451339383790e-01" Cylinder1Position="Trunk 2.70599315283347774e+00 -1.26801998587465148e+00 3.20504895503685439e-01" Cylinder1Radius="5.00000000000000028e-02" Cylinder2Position="Trunk 2.95433815283347512e+00 -1.21694998587465353e+00 -8.39595104496318467e-01" Cylinder2Radius="3.08915671000000003e-01" CylinderQuaternion="Trunk 7.07106781186547129e-01 -7.07106781186547906e-01 -2.54424304241260324e-18 -9.70304921951415922e-19"/>
  <MUSCLE ActivationK="0.17" ActivationKinetics="false" CylinderBodyID="RightArm" FibreLength="1.312294" ForcePerUnitArea="300000" ID="RightShoulderExtElbowFlex" InsertionBodyID="RightForearm" OriginBodyID="Trunk" PCA="0.709460406" ParallelStrainAtFmax="0.6" SerialStrainAtFmax="0.059999999999999998" Strap="TwoCylinderWrap" TendonLength="1.3229565" Type="MinettiAlexander" VMaxFactor="8.4000000000000004" Origin="Trunk 3.35776315283347326e+00 -1.35467985874653196e-01 -5.05955104496316976e-01" Insertion="RightForearm -1.06061765722081675e-01 1.37133580299501151e-01 7.55384916228931780e-01" Cylinder1Position="RightArm 1.16759340874047490e-02 5.32206809284718335e-02 7.75705451339384400e-01" Cylinder1Radius="3.08915671000000003e-01" Cylinder2Position="RightArm -1.29449065912592809e-01 -7.72293190715260675e-02 -9.70424548660622444e-01" Cylinder2Radius="2.22506900000000007e-01" CylinderQuaternion="RightArm 7.07106781186547462e-01 -7.07106781186547795e-01 3.51323563739274795e-18 -6.14161154977872224e-17"/>
  <MUSCLE ActivationK="0.17" ActivationKinetics="false" CylinderBodyID="Trunk" FibreLength="0.869984" ForcePerUnitArea="300000" ID="RightShoulderFlex" InsertionBodyID="RightArm" OriginBodyID="Trunk" PCA="1.141502231" ParallelStrainAtFmax="0.6" SerialStrainAtFmax="0.059999999999999998" Strap="CylinderWrap" TendonLength="2.058351" Type="MinettiAlexander" VMaxFactor="8.4000000000000004" Origin="Trunk 7.07143152833470734e-01 -1.58848998587465329e+00 7.89564895503680808e-01" Insertion="RightArm -6.02790659125924805e-02 -3.17129319071526639e-01 3.01995451339381216e-01" CylinderPosition="Trunk 2.95433815283347512e+00 -1.21694998587465353e+00 -8.39595104496318467e-01" CylinderRadius="3.14676200999999989e-01" CylinderQuaternion="Trunk 7.07106781186547906e-01 7.07106781186547129e-01 -1.91119499708682914e-18 4.91785649780105359e-18"/>
  <MUSCLE ActivationK="0.17" ActivationKinetics="false" CylinderBodyID="RightArm" FibreLength="1.40108" ForcePerUnitArea="300000" ID="RightShoulderFlexElbowExt" InsertionBodyID="RightForearm" OriginBodyID="Trunk" PCA="0.553751769" ParallelStrainAtFmax="0.6" SerialStrainAtFmax="0.059999999999999998" Strap="TwoCylinderWrap" TendonLength="1.292402" Type="MinettiAlexander" VMaxFactor="8.4000000000000004" Origin="Trunk 2.68393315283346556e+00 -1.41111998587465548e+00 -2.85115104496319438e-01" Insertion="RightForearm -6.24111765722079381e-01 5.69135802995007281e-02 2.95664916228932984e-01" Cylinder1Position="RightArm 1.16759340874047490e-02 5.32206809284718335e-02 7.75705451339384400e-01" Cylinder1Radius="3.14676200999999989e-01" Cylinder2Position="RightArm -1.29449065912592809e-01 -7.72293190715260675e-02 -9.70424548660622444e-01" Cylinder2Radius="2.19058843000000003e-01" CylinderQuaternion="RightArm 7.07106781186548128e-01 7.07106781186547129e-01 -1.44894631730278952e-17 -1.38380910748232690e-17"/>
  <MUSCLE ActivationK="0.17" ActivationKinetics="false" CylinderBodyID="RightForearm" FibreLength="0.243942" ForcePerUnitArea="300000" ID="RightWristExt" InsertionBodyID="RightHand" OriginBodyID="RightForearm" PCA="1.017750814" ParallelStrainAtFmax="0.6" SerialStrainAtFmax="0.059999999999999998" Strap="CylinderWrap" TendonLength="1.5168885" Type="MinettiAlexander" VMaxFactor="8.4000000000000004" Origin="RightForearm -7.09176572207845246e-03 1.13483580299501730e-01 5.65304916228932974e-01" Insertion="RightHand 2.39965564560690237e-01 1.43021398417155332e-01 2.39859431742151297e-01" CylinderPosition="RightForearm 5.79648234277915453e-01 1.14685802995004270e-02 -7.19215083771068464e-01" CylinderRadius="2.31680933000000006e-01" CylinderQuaternion="RightForearm 7.07106781186547129e-01 -7.07106781186548128e-01 4.18235171422918939e-17 4.21783392299141250e-17"/>
  <MUSCLE ActivationK="0.17" ActivationKinetics="false" CylinderBodyID="RightForearm" FibreLength="0.386006" ForcePerUnitArea="300000" ID="RightWristFlex" InsertionBodyID="RightHand" OriginBodyID="RightForearm" PCA="0.4287881" ParallelStrainAtFmax="0.6" SerialStrainAtFmax="0.059999999999999998" Strap="CylinderWrap" TendonLength="1.3426245" Type="MinettiAlexander" VMaxFactor="8.4000000000000004" Origin="RightForearm -6.64481765722080953e-01 -9.86464197005013088e-02 3.38704916228930786e-01" Insertion="RightHand -2.34744435439312615e-01 -1.51128601582846633e-01 2.21448431742152313e-01" CylinderPosition="RightForearm 5.79648234277915453e-01 1.14685802995004270e-02 -7.19215083771068464e-01" CylinderRadius="2.36471261999999988e-01" CylinderQuaternion="RightForearm 7.07106781186547684e-01 7.07106781186547351e-01 -2.11171697363144167e-17 -3.42772045198832590e-18"/>
  <DRIVER Type="BoxCar" ID="LeftHipFlexDriver" TargetID="LeftHipFlex" CycleTime="1.00000000000000000e+00" Delay="1.78701752133274605e-01" Width="2.93857542755234125e-01" Height="6.91342458537274052e-01"/>
  <DRIVER Type="BoxCar" ID="LeftHipFlexKneeExtDriver" TargetID="LeftHipFlexKneeExt" CycleTime="1.00000000000000000e+00" Delay="7.57011352611974608e-01" Width="7.66142451171342859e-03" Height="2.02115638103946837e-01"/>
  <DRIVER Type="BoxCar" ID="LeftHipExtDriver" TargetID="LeftHipExt" CycleTime="1.00000000000000000e+00" Delay="5.81852307175392047e-01" Width="4.06561957976212973e-01" Height="9.01916118151326551e-01"/>
  <DRIVER Type="BoxCar" ID="LeftHipExtKneeFlexDriver" TargetID="LeftHipExtKneeFlex" CycleTime="1.00000000000000000e+00" Delay="3.43165134249658998e-01" Width="2.94799322520897800e-01" Height="1.56374502849044255e-04"/>
  <DRIVER Type="BoxCar" ID="LeftKneeExtDriver" TargetID="LeftKneeExt" CycleTime="1.00000000000000000e+00" Delay="5.81150164817420212e-01" Width="5.89357956362998703e-01" Height="9.44362595006030148e-01"/>
  <DRIVER Type="BoxCar" ID="LeftKneeFlexDriver" TargetID="LeftKneeFlex" CycleTime="1.00000000000000000e+00" Delay="3.93207204327353288e-01" Width="2.34073265933342017e-01" Height="1.02904785016082911e-01"/>
  <DRIVER Type="BoxCar" ID="LeftAnkleFlexDriver" TargetID="LeftAnkleFlex" CycleTime="1.00000000000000000e+00" Delay="2.29610012275352909e-01" Width="5.48955879107860700e-01" Height="4.53573001091382377e-01"/>
  <DRIVER Type="BoxCar" ID="LeftAnkleExtKneeFlexDriver" TargetID="LeftAnkleExtKneeFlex" CycleTime="1.00000000000000000e+00" Delay="6.01572104468315549e-01" Width="1.96013193743699160e-01" Height="5.80034269042311174e-02"/>
  <DRIVER Type="BoxCar" ID="LeftAnkleExtDriver" TargetID="LeftAnkleExt" CycleTime="1.00000000000000000e+00" Delay="8.81694073286276025e-01" Width="3.24240455410360395e-01" Height="1.52524518978613688e-01"/>
  <DRIVER Type="BoxCar" ID="LeftShoulderExtDriver" TargetID="LeftShoulderExt" CycleTime="1.00000000000000000e+00" Delay="3.93518806755198569e-01" Width="1.94935581279153169e-01" Height="4.79542349398760712e-02"/>
  <DRIVER Type="BoxCar" ID="LeftShoulderFlexDriver" TargetID="LeftShoulderFlex" CycleTime="1.00000000000000000e+00" Delay="3.80358256625451530e-01" Width="3.92268571575721953e-02" Height="1.08495987204641389e-01"/>
  <DRIVER Type="BoxCar" ID="LeftShoulderExtElbowFlexDriver" TargetID="LeftShoulderExtElbowFlex" CycleTime="1.00000000000000000e+00" Delay="8.71480911056764174e-01" Width="5.65293347990409277e-03" Height="4.65436925334540896e-01"/>
  <DRIVER Type="BoxCar" ID="LeftShoulderFlexElbowExtDriver" TargetID="LeftShoulderFlexElbowExt" CycleTime="1.00000000000000000e+00" Delay="4.22252117954256101e-01" Width="2.15293815036616237e-01" Height="4.10223280659002210e-01"/>
  <DRIVER Type="BoxCar" ID="LeftElbowFlexDriver" TargetID="LeftElbowFlex" CycleTime="1.00000000000000000e+00" Delay="1.60875427491323414e-01" Width="4.18997820035836521e-01" Height="3.53487608737119818e-01"/>
  <DRIVER Type="BoxCar" ID="LeftElbowExtDriver" TargetID="LeftElbowExt" CycleTime="1.00000000000000000e+00" Delay="3.01822145139427067e-01" Width="2.20348072853638527e-01" Height="1.72596388721116961e-02"/>
  <DRIVER Type="BoxCar" ID="LeftWristFlexDriver" TargetID="LeftWristFlex" CycleTime="1.00000000000000000e+00" Delay="7.76070055422149463e-01" Width="1.19037092588355695e-01" Height="3.42974279852855779e-01"/>
  <DRIVER Type="BoxCar" ID="LeftWristExtDriver" TargetID="LeftWristExt" CycleTime="1.00000000000000000e+00" Delay="5.41493002730597306e-01" Width="6.38978718161248960e-01" Height="2.89970649600341468e-01"/>
  <DRIVER Type="BoxCar" ID="LeftElbowFlexWristExtDriver" TargetID="LeftElbowFlexWristExt" CycleTime="1.00000000000000000e+00" Delay="2.12826425322564294e-01" Width="6.73793193549942826e-01" Height="1.39098493947938717e-01"/>
  <DRIVER Type="BoxCar" ID="LeftElbowExtWristFlexDriver" TargetID="LeftElbowExtWristFlex" CycleTime="1.00000000000000000e+00" Delay="6.25409057495803999e-01" Width="4.14791610269990951e-01" Height="4.95390033679719913e-02"/>
  <DRIVER Type="BoxCar" ID="RightHipFlexDriver" TargetID="RightHipFlex" CycleTime="1.00000000000000000e+00" Delay="6.78701752133274550e-01" Width="2.93857542755234125e-01" Height="6.91342458537274052e-01"/>
  <DRIVER Type="BoxCar" ID="RightHipFlexKneeExtDriver" TargetID="RightHipFlexKneeExt" CycleTime="1.00000000000000000e+00" Delay="2.57011352611974608e-01" Width="7.66142451171342859e-03" Height="2.02115638103946837e-01"/>
  <DRIVER Type="BoxCar" ID="RightHipExtDriver" TargetID="RightHipExt" CycleTime="1.00000000000000000e+00" Delay="8.18523071753920473e-02" Width="4.06561957976212973e-01" Height="9.01916118151326551e-01"/>
  <DRIVER Type="BoxCar" ID="RightHipExtKneeFlexDriver" TargetID="RightHipExtKneeFlex" CycleTime="1.00000000000000000e+00" Delay="8.43165134249658998e-01" Width="2.94799322520897800e-01" Height="1.56374502849044255e-04"/>
  <DRIVER Type="BoxCar" ID="RightKneeExtDriver" TargetID="RightKneeExt" CycleTime="1.00000000000000000e+00" Delay="8.11501648174202117e-02" Width="5.89357956362998703e-01" Height="9.44362595006030148e-01"/>
  <DRIVER Type="BoxCar" ID="RightKneeFlexDriver" TargetID="RightKneeFlex" CycleTime="1.00000000000000000e+00" Delay="8.93207204327353343e-01" Width="2.34073265933342017e-01" Height="1.02904785016082911e-01"/>
  <DRIVER Type="BoxCar" ID="RightAnkleFlexDriver" TargetID="RightAnkleFlex" CycleTime="1.00000000000000000e+00" Delay="7.29610012275352937e-01" Width="5.48955879107860700e-01" Height="4.53573001091382377e-01"/>
  <DRIVER Type="BoxCar" ID="RightAnkleExtKneeFlexDriver" TargetID="RightAnkleExtKneeFlex" CycleTime="1.00000000000000000e+00" Delay="1.01572104468315549e-01" Width="1.96013193743699160e-01" Height="5.80034269042311174e-02"/>
  <DRIVER Type="BoxCar" ID="RightAnkleExtDriver" TargetID="RightAnkleExt" CycleTime="1.00000000000000000e+00" Delay="3.81694073286276025e-01" Width="3.24240455410360395e-01" Height="1.52524518978613688e-01"/>
  <DRIVER Type="BoxCar" ID="RightShoulderExtDriver" TargetID="RightShoulderExt" CycleTime="1.00000000000000000e+00" Delay="8.93518806755198569e-01" Width="1.94935581279153169e-01" Height="4.79542349398760712e-02"/>
  <DRIVER Type="BoxCar" ID="RightShoulderFlexDriver" TargetID="RightShoulderFlex" CycleTime="1.00000000000000000e+00" Delay="8.80358256625451530e-01" Width="3.92268571575721953e-02" Height="1.08495987204641389e-01"/>
  <DRIVER Type="BoxCar" ID="RightShoulderExtElbowFlexDriver" TargetID="RightShoulderExtElbowFlex" CycleTime="1.00000000000000000e+00" Delay="3.71480911056764174e-01" Width="5.65293347990409277e-03" Height="4.65436925334540896e-01"/>
  <DRIVER Type="BoxCar" ID="RightShoulderFlexElbowExtDriver" TargetID="RightShoulderFlexElbowExt" CycleTime="1.00000000000000000e+00" Delay="9.22252117954256101e-01" Width="2.15293815036616237e-01" Height="4.10223280659002210e-01"/>
  <DRIVER Type="BoxCar" ID="RightElbowFlexDriver" TargetID="RightElbowFlex" CycleTime="1.00000000000000000e+00" Delay="6.60875427491323442e-01" Width="4.18997820035836521e-01" Height="3.53487608737119818e-01"/>
  <DRIVER Type="BoxCar" ID="RightElbowExtDriver" TargetID="RightElbowExt" CycleTime="1.00000000000000000e+00" Delay="8.01822145139427067e-01" Width="2.20348072853638527e-01" Height="1.72596388721116961e-02"/>
  <DRIVER Type="BoxCar" ID="RightWristFlexDriver" TargetID="RightWristFlex" CycleTime="1.00000000000000000e+00" Delay="2.76070055422149463e-01" Width="1.19037092588355695e-01" Height="3.42974279852855779e-01"/>
  <DRIVER Type="BoxCar" ID="RightWristExtDriver" TargetID="RightWristExt" CycleTime="1.00000000000000000e+00" Delay="4.14930027305973059e-02" Width="6.38978718161248960e-01" Height="2.89970649600341468e-01"/>
  <DRIVER Type="BoxCar" ID="RightElbowFlexWristExtDriver" TargetID="RightElbowFlexWristExt" CycleTime="1.00000000000000000e+00" Delay="7.12826425322564239e-01" Width="6.73793193549942826e-01" Height="1.39098493947938717e-01"/>
  <DRIVER Type="BoxCar" ID="RightElbowExtWristFlexDriver" TargetID="RightElbowExtWristFlex" CycleTime="1.00000000000000000e+00" Delay="1.25409057495803999e-01" Width="4.14791610269990951e-01" Height="4.95390033679719913e-02"/>
</GAITSYMODE>
