# Supplementary material for: March of the Titans: The Locomotor Capabilities of Sauropod Dinosaurs
Source: PLoS One. 2013 Oct 30;8(10):e78733. doi: 10.1371/journal.pone.0078733 (PMC3864407; doi:10.1371/journal.pone.0078733)
Supplement: Data File S2 — GaitSym model specification file used to generate Movie S2. (XML) [file pone.0078733.s018.xml]

<?xml version="1.0"?>
<GAITSYMODE>
  <STATE SimulationTime="2.40000000000064029e+00" CycleFraction="2.00000000000000000e+00"/>
  <IOCONTROL OldStyleInputs="false" SanityCheckLeft="" SanityCheckRight="" SanityCheckAxis="Y"/>
  <GLOBAL AllowInternalCollisions="false" BMR="0" CFM="1e-10" ContactMaxCorrectingVel="100" ContactSurfaceLayer="0.001" DistanceTravelledBodyID="Trunk" ERP="0.2" FitnessType="DistanceTravelled" GravityVector="0.0 0.0 -9.81" IntegrationStepSize="1e-4" MechanicalEnergyLimit="0" MetabolicEnergyLimit="1.00000000000000000e+07" TimeLimit="0.00000000000000000e+00"/>
  <INTERFACE BodyAxisSize="0.1 0.1 0.1" BodyColour=".275 .725 .451 1.0" DrawingOrder="Environment Joint Muscle Geom Body" EnvironmentAxisSize="1 1 1" EnvironmentColour="0.5 0.5 1.0 1.0" GeomColour="0 0 1 1" JointAxisSize="0.05 0.05 0.05" JointColour="0 1 0 1" StrapColour="1 0 0 1" StrapCylinderColour="0 1 1 1" StrapCylinderLength="0.05" StrapForceColour="1 0 0 0.5" StrapForceRadius="0.01" StrapForceScale="0.000001" StrapRadius="0.005" TrackBodyID="Trunk"/>
  <ENVIRONMENT Plane="0 0 1 0"/>
  <BODY Clockwise="false" GraphicFile="LeftHumerus.obj" ID="LeftArm" Offset="-3.39701906591260938e+00 -1.27017068092847296e+00 -3.64084454866060847e+00" PositionHighBound="1000 20 10" PositionLowBound="-50 -20 -1.00000000000000006e-01" Scale="1.0" Mass="2.87886511217309817e+03" MOI="1.51881774237460081e+03 1.28127493163638701e+03 8.79467147156984879e+02 1.18153246306896335e+02 -6.64939124128528363e+01 -2.59103908205128590e+01" Density="-1" Position="World 2.45039523660794512e+00 1.23237694834920308e+00 3.52940890701656862e+00" Quaternion="World 9.39673378382707258e-01 -9.77372539671022764e-03 3.41897358443450095e-01 -4.96110270909264767e-03" LinearVelocity="1.75199337009929579e+00 -3.23226867223406322e-01 2.67756720830119810e-01" AngularVelocity="9.02800984893148695e-02 -1.64392093792513905e-02 -7.40382146591807419e-05"/>
  <BODY Clockwise="false" GraphicFile="LeftFoot.obj" ID="LeftFoot" Offset="2.97726148787360723e+00 -1.91340865327322729e+00 -5.88925739929745951e-01" PositionHighBound="1000 20 10" PositionLowBound="-50 -20 -1.00000000000000006e-01" Scale="1.0" Mass="9.76053778769090059e+02" MOI="2.19891891425343033e+02 1.96638313583607044e+02 1.90760509494453601e+02 1.48541370683299707e+01 4.44257777955307418e+01 -1.42700946604667522e+00" Density="-1" Position="World -4.05716651322070998e+00 1.83082223482113182e+00 6.74532627759612646e-01" Quaternion="World 9.77223630467569881e-01 -1.03542436073674870e-02 2.11928834150701489e-01 -3.59651923761325921e-03" LinearVelocity="1.16201847497750310e-01 -6.29819484066696383e-02 1.03519252613203189e-01" AngularVelocity="9.07497926492051576e-02 1.61083934031155507e-01 -3.93834843634498482e-03"/>
  <BODY Clockwise="false" GraphicFile="LeftRadius+Ulna.obj" ID="LeftForearm" Offset="-3.77914176572207339e+00 -1.62139358029940106e+00 -1.83492508377106223e+00" PositionHighBound="1000 20 10" PositionLowBound="-50 -20 -1.00000000000000006e-01" Scale="1.0" Mass="4.28229772080454268e+02" MOI="7.76630543069758801e+01 1.25060962855903895e+02 6.80520310714964580e+01 -9.09941079520815954e+00 4.99388877956044936e+01 9.12861560228374813e+00" Density="-1" Position="World 1.78420119543819578e+00 1.54962215074497456e+00 1.88371180606357846e+00" Quaternion="World 9.69774388733793291e-01 -1.02312751809149147e-02 2.43757021832477799e-01 -3.93322660561944062e-03" LinearVelocity="1.16912465742117333e+00 -1.73750283301219277e-01 2.50669891846144521e-01" AngularVelocity="9.19265601183366227e-02 6.07025276335948050e-01 -1.36470958883348290e-02"/>
  <BODY Clockwise="false" GraphicFile="LeftHand.obj" ID="LeftHand" Offset="-4.32019443543935555e+00 -1.75283139841706292e+00 -6.09846568257822796e-01" PositionHighBound="1000 20 10" PositionLowBound="-50 -20 -1.00000000000000006e-01" Scale="1.0" Mass="1.95727961781530439e+02" MOI="1.77441753059478273e+01 1.56481812801897409e+01 9.55533007798740641e+00 1.22051709737293579e+00 8.04779331761040440e-01 8.83354091805660796e-02" Density="-1" Position="World 1.88825860463315820e+00 1.65005430611138126e+00 4.70475715724919197e-01" Quaternion="World 9.99545538366666597e-01 -1.08401687970320244e-02 2.80814000610967278e-02 -1.62555908881787921e-03" LinearVelocity="3.12599751542737003e-01 -4.52571741458268062e-02 1.96713742072401193e-01" AngularVelocity="9.19266568210976714e-02 6.07079030097965155e-01 -1.36482704323915970e-02"/>
  <BODY Clockwise="false" GraphicFile="LeftTibia+Fibula.obj" ID="LeftShank" Offset="2.94612420301476075e+00 -1.49349133660207922e+00 -2.06707801865976304e+00" PositionHighBound="1000 20 10" PositionLowBound="-50 -20 -1.00000000000000006e-01" Scale="1.0" Mass="6.20181087795764938e+02" MOI="1.63550748577237783e+02 1.61332593283485977e+02 6.33413387978944655e+01 1.05328715668043982e+00 -3.23707932958904507e+01 2.81783206875586281e+01" Density="-1" Position="World -3.41756983886704324e+00 1.43830953137735995e+00 2.01583052126584761e+00" Quaternion="World 9.77223633383293544e-01 -1.03537753453736038e-02 2.11928844528268406e-01 -3.59646356368163202e-03" LinearVelocity="3.30696300773456020e-01 -1.87223528520636312e-01 -3.51080821256634160e-02" AngularVelocity="9.07496428384604870e-02 1.61051624989440506e-01 -3.93766439090047909e-03"/>
  <BODY Clockwise="false" GraphicFile="LeftFemur.obj" ID="LeftThigh" Offset="2.76251103988614055e+00 -9.97970074231429138e-01 -4.21866169073035557e+00" PositionHighBound="1000 20 10" PositionLowBound="-50 -20 -1.00000000000000006e-01" Scale="1.0" Mass="5.38667316593421219e+03" MOI="4.51287423253337693e+03 3.53576421393742567e+03 2.65903361343194774e+03 -3.18905216510765513e+02 5.09815414587105238e+01 3.07316592267948920e+02" Density="-1" Position="World -3.00300710333225140e+00 9.83974882371224768e-01 3.96390415574840382e+00" Quaternion="World 9.95096610371502210e-01 -1.09575973285147774e-02 -9.82985618903856745e-02 -2.44577625538366602e-04" LinearVelocity="1.09517012792928825e+00 -3.64574521779386596e-01 -3.91189077130372279e-02" AngularVelocity="9.19167578707096311e-02 6.02929525842087255e-01 -1.35570418602360687e-02"/>
  <BODY Clockwise="false" GraphicFile="RightHumerus.obj" ID="RightArm" Offset="-3.39701906591259251e+00 1.27017068092847274e+00 -3.64084454866061957e+00" PositionHighBound="1000 20 10" PositionLowBound="-50 -20 -1.00000000000000006e-01" Scale="1.0" Mass="2.87886511217310272e+03" MOI="1.51881774237460104e+03 1.28127493163638837e+03 8.79467147156985789e+02 -1.18153246306896492e+02 -6.64939124128530636e+01 2.59103908205127063e+01" Density="-1" Position="World 2.48291950251569915e+00 -1.30814686868698304e+00 3.55293739792623509e+00" Quaternion="World 9.50298286935850056e-01 -9.92909954464406101e-03 3.11147944618416550e-01 -4.64062374646358189e-03" LinearVelocity="1.90841551208111215e+00 -3.28355782183752609e-01 -7.98701892956987514e-02" AngularVelocity="8.96099289956629047e-02 -2.70188305570713161e-01 5.44974030214175585e-03"/>
  <BODY Clockwise="false" GraphicFile="RightFoot.obj" ID="RightFoot" Offset="2.97726148787359568e+00 1.91340865327321152e+00 -5.88925739929740177e-01" PositionHighBound="1000 20 10" PositionLowBound="-50 -20 -1.00000000000000006e-01" Scale="1.0" Mass="9.76053778769089831e+02" MOI="2.19891891425342891e+02 1.96638313583607044e+02 1.90760509494453515e+02 -1.48541370683299316e+01 4.44257777955307418e+01 1.42700946604664769e+00" Density="-1" Position="World -3.72087720935339528e+00 -1.99546140596696109e+00 7.81784866602110329e-01" Quaternion="World 9.81782197200952056e-01 -1.04319451176403764e-02 1.89693434587180548e-01 -3.36045456039880562e-03" LinearVelocity="4.81478340587358389e+00 -8.87396874837723809e-02 -4.03064965832771405e-01" AngularVelocity="8.84244159663421930e-02 -7.18941763935136646e-01 1.52186024126681960e-02"/>
  <BODY Clockwise="false" GraphicFile="RightRadius+Ulna.obj" ID="RightForearm" Offset="-3.77914176572208094e+00 1.62139358029950076e+00 -1.83492508377106778e+00" PositionHighBound="1000 20 10" PositionLowBound="-50 -20 -1.00000000000000006e-01" Scale="1.0" Mass="4.28229772080454723e+02" MOI="7.76630543069759369e+01 1.25060962855904066e+02 6.80520310714965433e+01 9.09941079520817730e+00 4.99388877956045079e+01 -9.12861560228377833e+00" Density="-1" Position="World 2.06080763608445050e+00 -1.69410260036109128e+00 1.90970773509829339e+00" Quaternion="World 9.89891395835361676e-01 -1.05841555670946608e-02 1.41403327976356075e-01 -2.84586353538967066e-03" LinearVelocity="2.35449836804960322e+00 -1.83407270425270524e-01 -2.28511930743687031e-01" AngularVelocity="8.96099313778361412e-02 -2.70188306140523082e-01 5.44973996970201258e-03"/>
  <BODY Clockwise="false" GraphicFile="RightHand.obj" ID="RightHand" Offset="-4.32019443543931203e+00 1.75283139841715396e+00 -6.09846568257848221e-01" PositionHighBound="1000 20 10" PositionLowBound="-50 -20 -1.00000000000000006e-01" Scale="1.0" Mass="1.95727961781530524e+02" MOI="1.77441753059478309e+01 1.56481812801897320e+01 9.55533007798742595e+00 -1.22051709737293557e+00 8.04779331761040440e-01 -8.83354091805654551e-02" Density="-1" Position="World 2.45424577352653106e+00 -1.85611067414865261e+00 5.54306236779190664e-01" Quaternion="World 9.97032298229328928e-01 -1.09492833245008539e-02 -7.62002081914513602e-02 -4.87600042984209705e-04" LinearVelocity="2.72159629510408596e+00 -5.98053896518994932e-02 -1.36732496957246374e-01" AngularVelocity="8.96099306375891802e-02 -2.70188585919764024e-01 5.44974598809088752e-03"/>
  <BODY Clockwise="false" GraphicFile="RightTibia+Fibula.obj" ID="RightShank" Offset="2.94612420301473765e+00 1.49349133660209743e+00 -2.06707801865976082e+00" PositionHighBound="1000 20 10" PositionLowBound="-50 -20 -1.00000000000000006e-01" Scale="1.0" Mass="6.20181087795765620e+02" MOI="1.63550748577237925e+02 1.61332593283486034e+02 6.33413387978944868e+01 -1.05328715668042183e+00 -3.23707932958904223e+01 -2.81783206875585677e+01" Density="-1" Position="World -3.14019258511572552e+00 -1.54757978423668141e+00 2.13250709664955673e+00" Quaternion="World 9.81782197542524604e-01 -1.04319654145462321e-02 1.89693431489609432e-01 -3.36046661310172639e-03" LinearVelocity="3.83689298618234709e+00 -1.99336534991426784e-01 5.40527382082336416e-02" AngularVelocity="8.84244162418408308e-02 -7.18941761477623675e-01 1.52186020833784668e-02"/>
  <BODY Clockwise="false" GraphicFile="RightFemur.obj" ID="RightThigh" Offset="2.76251103988614144e+00 9.97970074231428472e-01 -4.21866169073036357e+00" PositionHighBound="1000 20 10" PositionLowBound="-50 -20 -1.00000000000000006e-01" Scale="1.0" Mass="5.38667316593421765e+03" MOI="4.51287423253337511e+03 3.53576421393742658e+03 2.65903361343194501e+03 3.18905216510765172e+02 5.09815414587102467e+01 -3.07316592267948920e+02" Density="-1" Position="World -2.88552032616197751e+00 -1.01083006658350238e+00 4.05228364354107029e+00" Quaternion="World 9.87452460509434249e-01 -1.09522144921185855e-02 -1.57535770613400711e-01 4.10132691984100293e-04" LinearVelocity="2.44852443602212455e+00 -3.65213826333376235e-01 2.84659418835682576e-01" AngularVelocity="8.84244159919122391e-02 -7.18942365160104124e-01 1.52186131291248347e-02"/>
  <BODY BadMesh="true" Clockwise="false" GraphicFile="AxialSkeleton.obj" ID="Trunk" Offset="-4.54356847166530076e-01 1.41253468419018452e-08 -5.25614510449631833e+00" PositionHighBound="1000 20 10" PositionLowBound="-50 -20 -1.00000000000000006e-01" Scale="1.0" Mass="6.22588273359001760e+04" MOI="8.83060513550759351e+04 1.28133655441847770e+06 1.25738215429867106e+06 2.20928257206566286e+03 -8.75171642811548081e+04 5.73495077502508707e+02" Density="-1" Position="World 0.00000000000000000e+00 0.00000000000000000e+00 4.98241922537302173e+00" Quaternion="World 9.99939930805148869e-01 -1.08803455038071432e-02 -1.08874399640658824e-04 -1.31947318174876539e-03" LinearVelocity="1.72801567620117980e+00 -4.54224047746368931e-01 1.16215729766379713e-01" AngularVelocity="9.02802729029582168e-02 -1.64391276210038087e-02 -7.40764693007831850e-05"/>
  <JOINT Body1ID="LeftShank" Body2ID="LeftFoot" ID="LeftAnkleJoint" ParamHiStop="30d" ParamLoStop="0d" Type="Hinge" HingeAnchor="LeftShank -2.64435796985244276e-01 2.14653663397921662e-01 -8.80903018659768278e-01" HingeAxis="LeftShank -1.73472347597680709e-16 -1.00000000000000022e+00 7.63278329429795122e-17" Body2HingeAnchor="LeftFoot -2.33298235520527086e-01 -2.05263474673495760e-01 5.97247921728635278e-01" Body2HingeAxis="LeftFoot 3.07524067030828796e-07 -9.99999999999555467e-01 -8.91581285692583103e-07" StartAngleReference="-2.24742044722999321e-08"/>
  <JOINT Body1ID="LeftArm" Body2ID="LeftForearm" ID="LeftElbowJoint" ParamHiStop="40d" ParamLoStop="-20d" Type="Hinge" HingeAnchor="LeftArm -1.29449065912605799e-01 7.72293190715264005e-02 -9.70424548660618891e-01" HingeAxis="LeftArm -1.59594559789866253e-16 -9.99999999999999889e-01 -1.87350135405495166e-16" Body2HingeAnchor="LeftForearm -5.11571347507931318e-01 -2.73992945044317038e-01 8.35494269355061325e-01" Body2HingeAxis="LeftForearm 7.95057350420902420e-07 -9.99999999999459876e-01 -6.69393329894713007e-07" StartAngleReference="-2.05408189107865874e-01"/>
  <JOINT Body1ID="Trunk" Body2ID="LeftThigh" ID="LeftHipJoint" ParamHiStop="20d" ParamLoStop="-40d" Type="Hinge" HingeAnchor="Trunk -3.32006684716653044e+00 6.55345514125345363e-01 5.24348955036788855e-02" HingeAxis="Trunk -4.26735198826716511e-18 -9.99999999999999889e-01 -1.38777878078144568e-17" Body2HingeAnchor="LeftThigh -1.03198310047716346e-01 -3.42624057212058464e-01 1.08991841698503755e+00" Body2HingeAxis="LeftThigh -2.73742429835778511e-07 -9.99999999999831135e-01 -5.12588815889530869e-07" StartAngleReference="-1.96709222921240906e-01"/>
  <JOINT Body1ID="LeftThigh" Body2ID="LeftShank" ID="LeftKneeJoint" ParamHiStop="40d" ParamLoStop="-20d" Type="Hinge" HingeAnchor="LeftThigh 3.03810398861386333e-02 2.25417925768569533e-01 -1.05008669073035121e+00" HingeAxis="LeftThigh 9.80118763926896008e-17 -9.99999999999999889e-01 -1.04083408558608426e-16" Body2HingeAnchor="LeftShank 2.13993838242740098e-01 -2.70102976657272620e-01 1.10149547172729401e+00" Body2HingeAxis="LeftShank -1.13376332561837545e-07 -9.99999999999705347e-01 -7.59321579387600698e-07" StartAngleReference="6.24049461593467192e-01"/>
  <JOINT Body1ID="Trunk" Body2ID="LeftArm" ID="LeftShoulderJoint" ParamHiStop="40d" ParamLoStop="-20d" Type="Hinge" HingeAnchor="Trunk 2.95433815283348089e+00 1.21695001412534287e+00 -8.39595104496317246e-01" HingeAxis="Trunk -4.26735198826716511e-18 -9.99999999999999889e-01 -1.38777878078144568e-17" Body2HingeAnchor="LeftArm 1.16771982923087325e-02 -5.32201894591902910e-02 7.75704567553209046e-01" Body2HingeAxis="LeftArm 3.91169385570433459e-07 -9.99999999998598121e-01 -1.62801729498146530e-06" StartAngleReference="6.98131724695124412e-01"/>
  <JOINT Body1ID="LeftForearm" Body2ID="LeftHand" ID="LeftWristJoint" ParamHiStop="5d" ParamLoStop="-25d" Type="Hinge" HingeAnchor="LeftForearm 5.79648234277931551e-01 -1.14685802994008122e-02 -7.19215083771065800e-01" HingeAxis="LeftForearm -1.35308431126190953e-16 -1.00000000000000000e+00 -4.85722573273505986e-17" Body2HingeAnchor="LeftHand 3.85956047768052785e-02 -1.42905727470942268e-01 5.05862517046521964e-01" Body2HingeAxis="LeftHand 4.42378013092853406e-08 -9.99999999999975242e-01 -2.18099785856407102e-07" StartAngleReference="-4.36332335675890248e-01"/>
  <JOINT Body1ID="RightShank" Body2ID="RightFoot" ID="RightAnkleJoint" ParamHiStop="0d" ParamLoStop="-30d" Type="Hinge" HingeAnchor="RightShank -2.64435796985262428e-01 -2.14653663397901706e-01 -8.80903018659762838e-01" HingeAxis="RightShank 1.07552855510562040e-16 1.00000000000000000e+00 2.04697370165263237e-16" Body2HingeAnchor="RightFoot -2.33298398551844366e-01 2.05263796080108696e-01 5.97252220385397492e-01" Body2HingeAxis="RightFoot 3.14289697999486917e-08 9.99999999999998779e-01 -3.52536990988472354e-08" StartAngleReference="7.79806831373716794e-10"/>
  <JOINT Body1ID="RightArm" Body2ID="RightForearm" ID="RightElbowJoint" ParamHiStop="20d" ParamLoStop="-40d" Type="Hinge" HingeAnchor="RightArm -1.29449065912594252e-01 -7.72293190715263866e-02 -9.70424548660623110e-01" HingeAxis="RightArm 2.39391839684799379e-16 9.99999999999999778e-01 1.17961196366422882e-16" Body2HingeAnchor="RightForearm -5.11571734898977670e-01 2.73993363620278263e-01 8.35494036991034639e-01" Body2HingeAxis="RightForearm 1.56721633073030053e-07 9.99999999999975686e-01 1.54631515657949192e-07" StartAngleReference="3.49065850882303241e-01"/>
  <JOINT Body1ID="Trunk" Body2ID="RightThigh" ID="RightHipJoint" ParamHiStop="40d" ParamLoStop="-20d" Type="Hinge" HingeAnchor="Trunk -3.32006684716653400e+00 -6.55345485874653133e-01 5.24348955036811684e-02" HingeAxis="Trunk 4.26735198826716511e-18 9.99999999999999889e-01 1.38777878078144568e-17" Body2HingeAnchor="RightThigh -1.03198904575104278e-01 3.42624404060554055e-01 1.08992050609563718e+00" Body2HingeAxis="RightThigh 2.87972518529973354e-07 9.99999999999877431e-01 -4.02790884330289645e-07" StartAngleReference="3.16190935912022852e-01"/>
  <JOINT Body1ID="RightThigh" Body2ID="RightShank" ID="RightKneeJoint" ParamHiStop="20d" ParamLoStop="-40d" Type="Hinge" HingeAnchor="RightThigh 3.03810398861401043e-02 -2.25417925768571309e-01 -1.05008669073036454e+00" HingeAxis="RightThigh -1.27502175484295321e-16 1.00000000000000000e+00 -2.77555756156289135e-17" Body2HingeAnchor="RightShank 2.13993648452678265e-01 2.70103369269031224e-01 1.10150061640230446e+00" Body2HingeAxis="RightShank 3.38019212186430051e-08 9.99999999999998668e-01 -4.10670678054059213e-08" StartAngleReference="-6.98131701755601686e-01"/>
  <JOINT Body1ID="Trunk" Body2ID="RightArm" ID="RightShoulderJoint" ParamHiStop="20d" ParamLoStop="-40d" Type="Hinge" HingeAnchor="Trunk 2.95433815283348089e+00 -1.21694998587465153e+00 -8.39595104496321687e-01" HingeAxis="Trunk 4.26735198826716511e-18 9.99999999999999889e-01 1.38777878078144568e-17" Body2HingeAnchor="RightArm 1.16760957615313909e-02 5.32205997815240958e-02 7.75704793566479367e-01" Body2HingeAxis="RightArm 5.86472788874359274e-08 9.99999999999998224e-01 -1.01875678067131492e-08" StartAngleReference="-6.33058487419929761e-01"/>
  <JOINT Body1ID="RightForearm" Body2ID="RightHand" ID="RightWristJoint" ParamHiStop="25d" ParamLoStop="-5d" Type="Hinge" HingeAnchor="RightForearm 5.79648234277915342e-01 1.14685802995003472e-02 -7.19215083771069796e-01" HingeAxis="RightForearm 6.50521303491302660e-17 9.99999999999999889e-01 1.17961196366422882e-16" Body2HingeAnchor="RightHand 3.85953254546449534e-02 1.42906239388115197e-01 5.05863394591976268e-01" Body2HingeAxis="RightHand -4.19659345538003770e-08 9.99999999999992117e-01 1.17346530829204321e-07" StartAngleReference="4.36332313282639883e-01"/>
  <GEOM Abort="true" BodyID="Trunk" DampingConstant="1.00000000000000000e+06" ID="HeadContact" Mu="1.0" Radius="0.10000000000000001" SpringConstant="1.00000000000000000e+07" Type="Sphere" Position="Trunk 1.50842431528334870e+01 1.41253467759311357e-08 7.04364895503678090e-01" Quaternion="Trunk 1.00000000000000000e+00 7.39769641217191599e-17 -4.05759724237937050e-19 -5.80906871512375681e-19"/>
  <GEOM Abort="false" BodyID="LeftFoot" DampingConstant="1.00000000000000000e+06" ID="LeftCaudalLateralFootContact" Mu="1.0" Radius="0.10000000000000001" SpringConstant="1.00000000000000000e+07" Type="Sphere" Position="LeftFoot -2.28398512126387065e-01 3.80781346726772718e-01 -3.95194739929743855e-01" Quaternion="LeftFoot 1.00000000000000000e+00 8.69453117455629940e-17 -2.85671619567490038e-15 2.24766310924178081e-17"/>
  <GEOM Abort="false" BodyID="LeftHand" DampingConstant="1.00000000000000000e+06" ID="LeftCaudalLateralHandContact" Mu="1.0" Radius="0.10000000000000001" SpringConstant="1.00000000000000000e+07" Type="Sphere" Position="LeftHand -2.09594435439356686e-01 1.67028601582937697e-01 -2.82716568257823431e-01" Quaternion="LeftHand 1.00000000000000000e+00 7.59520351747374952e-17 -6.53117064703623564e-16 -5.97279991986678462e-18"/>
  <GEOM Abort="false" BodyID="LeftFoot" DampingConstant="1.00000000000000000e+06" ID="LeftCaudalMedialFootContact" Mu="1.0" Radius="0.10000000000000001" SpringConstant="1.00000000000000000e+07" Type="Sphere" Position="LeftFoot -1.42385121263936820e-02 -4.59608653273229861e-01 -3.89927439929747321e-01" Quaternion="LeftFoot 1.00000000000000000e+00 8.69453117455629940e-17 -2.85671619567490038e-15 2.24766310924178081e-17"/>
  <GEOM Abort="false" BodyID="LeftHand" DampingConstant="1.00000000000000000e+06" ID="LeftCaudalMedialHandContact" Mu="1.0" Radius="0.10000000000000001" SpringConstant="1.00000000000000000e+07" Type="Sphere" Position="LeftHand 5.65564560644365305e-04 -2.57971398417064568e-01 -2.91821568257822794e-01" Quaternion="LeftHand 1.00000000000000000e+00 7.59520351747374952e-17 -6.53117064703623564e-16 -5.97279991986678462e-18"/>
  <GEOM Abort="false" BodyID="LeftFoot" DampingConstant="1.00000000000000000e+06" ID="LeftCranialLateralFootContact" Mu="1.0" Radius="0.10000000000000001" SpringConstant="1.00000000000000000e+07" Type="Sphere" Position="LeftFoot 8.22714878736100358e-02 8.20211346726771651e-01 -4.76871439929746177e-01" Quaternion="LeftFoot 1.00000000000000000e+00 8.69453117455629940e-17 -2.85671619567490038e-15 2.24766310924178081e-17"/>
  <GEOM Abort="false" BodyID="LeftHand" DampingConstant="1.00000000000000000e+06" ID="LeftCranialLateralHandContact" Mu="1.0" Radius="0.10000000000000001" SpringConstant="1.00000000000000000e+07" Type="Sphere" Position="LeftHand 1.85075564560645361e-01 8.19186015829379000e-02 -4.05124568257822948e-01" Quaternion="LeftHand 1.00000000000000000e+00 7.59520351747374952e-17 -6.53117064703623564e-16 -5.97279991986678462e-18"/>
  <GEOM Abort="false" BodyID="LeftFoot" DampingConstant="1.00000000000000000e+06" ID="LeftCranialMedialFootContact" Mu="1.0" Radius="0.10000000000000001" SpringConstant="1.00000000000000000e+07" Type="Sphere" Position="LeftFoot 5.11531487873610802e-01 -6.09528653273226806e-01 -4.47938939929745983e-01" Quaternion="LeftFoot 1.00000000000000000e+00 8.69453117455629940e-17 -2.85671619567490038e-15 2.24766310924178081e-17"/>
  <GEOM Abort="false" BodyID="LeftHand" DampingConstant="1.00000000000000000e+06" ID="LeftCranialMedialHandContact" Mu="1.0" Radius="0.10000000000000001" SpringConstant="1.00000000000000000e+07" Type="Sphere" Position="LeftHand 1.81585564560644397e-01 -1.47491398417062713e-01 -3.14545568257823371e-01" Quaternion="LeftHand 1.00000000000000000e+00 7.59520351747374952e-17 -6.53117064703623564e-16 -5.97279991986678462e-18"/>
  <GEOM Abort="false" BodyID="RightFoot" DampingConstant="1.00000000000000000e+06" ID="RightCaudalLateralFootContact" Mu="1.0" Radius="0.10000000000000001" SpringConstant="1.00000000000000000e+07" Type="Sphere" Position="RightFoot -2.28398512126405134e-01 -3.80781346726789038e-01 -3.95194739929741135e-01" Quaternion="RightFoot 1.00000000000000000e+00 1.13753678959534821e-16 -2.33019470916697397e-15 1.77333641536297066e-17"/>
  <GEOM Abort="false" BodyID="RightHand" DampingConstant="1.00000000000000000e+06" ID="RightCaudalLateralHandContact" Mu="1.0" Radius="0.10000000000000001" SpringConstant="1.00000000000000000e+07" Type="Sphere" Position="RightHand -2.09594435439312304e-01 -1.67028601582847075e-01 -2.82716568257847800e-01" Quaternion="RightHand 1.00000000000000000e+00 8.56924800745751903e-17 1.40393897645060109e-15 -1.24555538735650452e-17"/>
  <GEOM Abort="false" BodyID="RightFoot" DampingConstant="1.00000000000000000e+06" ID="RightCaudalMedialFootContact" Mu="1.0" Radius="0.10000000000000001" SpringConstant="1.00000000000000000e+07" Type="Sphere" Position="RightFoot -1.42385121264047287e-02 4.59608653273212153e-01 -3.89927439929741104e-01" Quaternion="RightFoot 1.00000000000000000e+00 1.13753678959534821e-16 -2.33019470916697397e-15 1.77333641536297066e-17"/>
  <GEOM Abort="false" BodyID="RightHand" DampingConstant="1.00000000000000000e+06" ID="RightCaudalMedialHandContact" Mu="1.0" Radius="0.10000000000000001" SpringConstant="1.00000000000000000e+07" Type="Sphere" Position="RightHand 5.65564560686231121e-04 2.57971398417154052e-01 -2.91821568257847941e-01" Quaternion="RightHand 1.00000000000000000e+00 8.56924800745751903e-17 1.40393897645060109e-15 -1.24555538735650452e-17"/>
  <GEOM Abort="false" BodyID="RightFoot" DampingConstant="1.00000000000000000e+06" ID="RightCranialLateralFootContact" Mu="1.0" Radius="0.10000000000000001" SpringConstant="1.00000000000000000e+07" Type="Sphere" Position="RightFoot 8.22714878735966160e-02 -8.20211346726789081e-01 -4.76871439929741014e-01" Quaternion="RightFoot 1.00000000000000000e+00 1.13753678959534821e-16 -2.33019470916697397e-15 1.77333641536297066e-17"/>
  <GEOM Abort="false" BodyID="RightHand" DampingConstant="1.00000000000000000e+06" ID="RightCranialLateralHandContact" Mu="1.0" Radius="0.10000000000000001" SpringConstant="1.00000000000000000e+07" Type="Sphere" Position="RightHand 1.85075564560688077e-01 -8.19186015828448910e-02 -4.05124568257848872e-01" Quaternion="RightHand 1.00000000000000000e+00 8.56924800745751903e-17 1.40393897645060109e-15 -1.24555538735650452e-17"/>
  <GEOM Abort="false" BodyID="RightFoot" DampingConstant="1.00000000000000000e+06" ID="RightCranialMedialFootContact" Mu="1.0" Radius="0.10000000000000001" SpringConstant="1.00000000000000000e+07" Type="Sphere" Position="RightFoot 5.11531487873597590e-01 6.09528653273211374e-01 -4.47938939929740654e-01" Quaternion="RightFoot 1.00000000000000000e+00 1.13753678959534821e-16 -2.33019470916697397e-15 1.77333641536297066e-17"/>
  <GEOM Abort="false" BodyID="RightHand" DampingConstant="1.00000000000000000e+06" ID="RightCranialMedialHandContact" Mu="1.0" Radius="0.10000000000000001" SpringConstant="1.00000000000000000e+07" Type="Sphere" Position="RightHand 1.81585564560686724e-01 1.47491398417154335e-01 -3.14545568257847574e-01" Quaternion="RightHand 1.00000000000000000e+00 8.56924800745751903e-17 1.40393897645060109e-15 -1.24555538735650452e-17"/>
  <GEOM Abort="true" BodyID="Trunk" DampingConstant="1.00000000000000000e+06" ID="TailContact" Mu="1.0" Radius="0.10000000000000001" SpringConstant="1.00000000000000000e+07" Type="Sphere" Position="Trunk -2.46332568471664928e+01 1.41253469546076538e-08 -1.64241510449631622e+00" Quaternion="Trunk 1.00000000000000000e+00 7.39769641217191599e-17 -4.05759724237937050e-19 -5.80906871512375681e-19"/>
  <MUSCLE ActivationK="0.17" ActivationKinetics="false" CylinderBodyID="LeftShank" FibreLength="0.340424" ForcePerUnitArea="300000" ID="LeftAnkleExt" InsertionBodyID="LeftFoot" OriginBodyID="LeftShank" PCA="0.891370063" ParallelStrainAtFmax="0.6" SerialStrainAtFmax="0.059999999999999998" Strap="CylinderWrap" TendonLength="1.74649" Type="MinettiAlexander" VMaxFactor="8.4000000000000004" Origin="LeftShank -1.12435796985236286e-01 -1.34241336602079597e-01 5.85291981340237299e-01" Insertion="LeftFoot -3.14548512126389457e-01 -6.58865327322779790e-03 1.14069260070256168e-01" CylinderPosition="LeftShank -2.64435796985240390e-01 2.14653663397921218e-01 -8.80903018659768389e-01" CylinderRadius="3.35841855999999994e-01" CylinderQuaternion="LeftShank 7.07106781186547906e-01 7.07106781186547351e-01 2.68928601913356433e-17 -5.29661886242080027e-17"/>
  <MUSCLE ActivationK="0.17" ActivationKinetics="false" CylinderBodyID="LeftShank" FibreLength="1.069406" ForcePerUnitArea="300000" ID="LeftAnkleExtKneeFlex" InsertionBodyID="LeftFoot" OriginBodyID="LeftThigh" PCA="0.354687278" ParallelStrainAtFmax="0.6" SerialStrainAtFmax="0.059999999999999998" Strap="TwoCylinderWrap" TendonLength="1.8379795" Type="MinettiAlexander" VMaxFactor="8.4000000000000004" Origin="LeftThigh -1.20448960113860887e-01 3.86299257685702793e-02 -6.62171690730355089e-01" Insertion="LeftFoot -3.95988512126394410e-01 -2.76828653273227920e-01 1.11672260070254020e-01" Cylinder1Position="LeftShank 2.13994203014763518e-01 -2.70103336602079358e-01 1.10149698134024132e+00" Cylinder1Radius="3.44218968000000014e-01" Cylinder2Position="LeftShank -2.64435796985240390e-01 2.14653663397921218e-01 -8.80903018659768389e-01" Cylinder2Radius="3.35841855999999994e-01" CylinderQuaternion="LeftShank 7.07106781186547906e-01 7.07106781186547351e-01 2.68928601913356433e-17 -5.29661886242080027e-17"/>
  <MUSCLE ActivationK="0.17" ActivationKinetics="false" CylinderBodyID="LeftShank" FibreLength="0.30142" ForcePerUnitArea="300000" ID="LeftAnkleFlex" InsertionBodyID="LeftFoot" OriginBodyID="LeftShank" PCA="1.006714094" ParallelStrainAtFmax="0.6" SerialStrainAtFmax="0.059999999999999998" Strap="CylinderWrap" TendonLength="1.678087" Type="MinettiAlexander" VMaxFactor="8.4000000000000004" Origin="LeftShank 5.14984203014764774e-01 -1.66991336602079710e-01 5.06231981340239390e-01" Insertion="LeftFoot 2.37114878736073842e-02 -1.79538653273226989e-01 1.98903260070254218e-01" CylinderPosition="LeftShank -2.64435796985240390e-01 2.14653663397921218e-01 -8.80903018659768389e-01" CylinderRadius="2.60242423000000000e-01" CylinderQuaternion="LeftShank 7.07106781186547018e-01 -7.07106781186548128e-01 -1.04751896351152878e-17 2.26661281306558687e-17"/>
  <MUSCLE ActivationK="0.17" ActivationKinetics="false" CylinderBodyID="LeftArm" FibreLength="0.656556" ForcePerUnitArea="300000" ID="LeftElbowExt" InsertionBodyID="LeftForearm" OriginBodyID="LeftArm" PCA="0.85082214" ParallelStrainAtFmax="0.6" SerialStrainAtFmax="0.059999999999999998" Strap="CylinderWrap" TendonLength="1.271636" Type="MinettiAlexander" VMaxFactor="8.4000000000000004" Origin="LeftArm -1.23969065912611393e-01 1.12829319071526837e-01 6.48065451339395859e-01" Insertion="LeftForearm -8.31161765722078894e-01 -2.40063580299400864e-01 4.66614916228939358e-01" CylinderPosition="LeftArm -1.29449065912611128e-01 7.72293190715263589e-02 -9.70424548660615116e-01" CylinderRadius="2.19058843000000003e-01" CylinderQuaternion="LeftArm 7.07106781186546796e-01 7.07106781186548239e-01 -6.23384328980405187e-17 2.31546443760946429e-17"/>
  <MUSCLE ActivationK="0.17" ActivationKinetics="false" CylinderBodyID="LeftForearm" FibreLength="0.814456" ForcePerUnitArea="300000" ID="LeftElbowExtWristFlex" InsertionBodyID="LeftHand" OriginBodyID="LeftArm" PCA="0.444546519" ParallelStrainAtFmax="0.6" SerialStrainAtFmax="0.059999999999999998" Strap="TwoCylinderWrap" TendonLength="1.732291" Type="MinettiAlexander" VMaxFactor="8.4000000000000004" Origin="LeftArm -3.38609065912610974e-01 2.29259319071527939e-01 -5.82164548660611736e-01" Insertion="LeftHand -2.52204435439356500e-01 3.40038601582937583e-01 2.67528431742176276e-01" Cylinder1Position="LeftForearm -5.11571765722074190e-01 -2.73993580299402073e-01 8.35494916228939344e-01" Cylinder1Radius="2.19058843000000003e-01" Cylinder2Position="LeftForearm 5.79648234277928220e-01 -1.14685802994005555e-02 -7.19215083771065022e-01" Cylinder2Radius="2.36471261999999988e-01" CylinderQuaternion="LeftForearm 7.07106781186547684e-01 7.07106781186547462e-01 2.06015066435287304e-17 2.29330838385160884e-17"/>
  <MUSCLE ActivationK="0.17" ActivationKinetics="false" CylinderBodyID="LeftArm" FibreLength="0.7069" ForcePerUnitArea="300000" ID="LeftElbowFlex" InsertionBodyID="LeftForearm" OriginBodyID="LeftArm" PCA="0.526818862" ParallelStrainAtFmax="0.6" SerialStrainAtFmax="0.059999999999999998" Strap="CylinderWrap" TendonLength="0.970332" Type="MinettiAlexander" VMaxFactor="8.4000000000000004" Origin="LeftArm 2.71850934087390028e-01 -1.92760680928472372e-01 5.32925451339395284e-01" Insertion="LeftForearm -1.35161765722072974e-01 -1.11873580299400727e-01 7.69284916228943016e-01" CylinderPosition="LeftArm -1.29449065912611128e-01 7.72293190715263589e-02 -9.70424548660615116e-01" CylinderRadius="2.22506900000000007e-01" CylinderQuaternion="LeftArm 7.07106781186547573e-01 -7.07106781186547573e-01 5.35575798371279623e-17 -3.58765209126151187e-17"/>
  <MUSCLE ActivationK="0.17" ActivationKinetics="false" CylinderBodyID="LeftForearm" FibreLength="0.708888" ForcePerUnitArea="300000" ID="LeftElbowFlexWristExt" InsertionBodyID="LeftHand" OriginBodyID="LeftArm" PCA="0.437784546" ParallelStrainAtFmax="0.6" SerialStrainAtFmax="0.059999999999999998" Strap="TwoCylinderWrap" TendonLength="1.870875" Type="MinettiAlexander" VMaxFactor="8.4000000000000004" Origin="LeftArm -1.44029065912609222e-01 2.20699319071526262e-01 -6.51744548660612710e-01" Insertion="LeftHand 2.47495564560643949e-01 6.32086015829375208e-02 2.60836431742177299e-01" Cylinder1Position="LeftForearm -5.11571765722074190e-01 -2.73993580299402073e-01 8.35494916228939344e-01" Cylinder1Radius="2.22506900000000007e-01" Cylinder2Position="LeftForearm 5.79648234277928220e-01 -1.14685802994005555e-02 -7.19215083771065022e-01" Cylinder2Radius="2.31680933000000006e-01" CylinderQuaternion="LeftForearm 7.07106781186547795e-01 -7.07106781186547240e-01 -4.34136090382908539e-18 -5.08918356083462854e-17"/>
  <MUSCLE ActivationK="0.17" ActivationKinetics="false" FibreLength="1.531486" ForcePerUnitArea="300000" ID="LeftHipExt" InsertionBodyID="LeftThigh" OriginBodyID="Trunk" PCA="1.188820906" ParallelStrainAtFmax="0.6" SerialStrainAtFmax="0.059999999999999998" Strap="TwoPoint" TendonLength="2.4624235" Type="MinettiAlexander" VMaxFactor="8.4000000000000004" Origin="Trunk -7.04834684716654003e+00 5.49966141253468502e-02 -6.69675104496323170e-01" Insertion="LeftThigh -1.08008960113860589e-01 1.28749925768571916e-01 2.84548309269644084e-01"/>
  <MUSCLE ActivationK="0.17" ActivationKinetics="false" CylinderBodyID="LeftThigh" FibreLength="1.57787" ForcePerUnitArea="300000" ID="LeftHipExtKneeFlex" InsertionBodyID="LeftShank" OriginBodyID="Trunk" PCA="0.721171015" ParallelStrainAtFmax="0.6" SerialStrainAtFmax="0.059999999999999998" Strap="TwoCylinderWrap" TendonLength="1.5719055" Type="MinettiAlexander" VMaxFactor="8.4000000000000004" Origin="Trunk -3.68322684716653592e+00 7.53551014125347196e-01 8.36114895503680344e-01" Insertion="LeftShank -1.82655796985240121e-01 -2.74081336602079284e-01 8.33291981340239851e-01" Cylinder1Position="LeftThigh -1.03198960113859900e-01 -3.42624574231429280e-01 1.08991830926965050e+00" Cylinder1Radius="2.73166923999999978e-01" Cylinder2Position="LeftThigh 3.03810398861410202e-02 2.25417925768571725e-01 -1.05008669073035676e+00" Cylinder2Radius="3.44218968000000014e-01" CylinderQuaternion="LeftThigh 7.07106781186548128e-01 7.07106781186547129e-01 3.32314279736479463e-17 2.45393637528998135e-17"/>
  <MUSCLE ActivationK="0.17" ActivationKinetics="false" CylinderBodyID="Trunk" FibreLength="0.716566" ForcePerUnitArea="300000" ID="LeftHipFlex" InsertionBodyID="LeftThigh" OriginBodyID="Trunk" PCA="1.693877534" ParallelStrainAtFmax="0.6" SerialStrainAtFmax="0.059999999999999998" Strap="CylinderWrap" TendonLength="0.8264925" Type="MinettiAlexander" VMaxFactor="8.4000000000000004" Origin="Trunk -2.29272684716653341e+00 1.73461001412534666e+00 1.01111489550368217e+00" Insertion="LeftThigh 4.81210398861394578e-02 4.16159925768571970e-01 7.27628309269646723e-01" CylinderPosition="Trunk -3.32006684716653000e+00 6.55345514125346251e-01 5.24348955036792949e-02" CylinderRadius="3.02410548000000001e-01" CylinderQuaternion="Trunk 7.07106781186547240e-01 -7.07106781186548128e-01 -1.73285942332086724e-18 -8.45098785117762005e-19"/>
  <MUSCLE ActivationK="0.17" ActivationKinetics="false" CylinderBodyID="LeftThigh" FibreLength="1.8013" ForcePerUnitArea="300000" ID="LeftHipFlexKneeExt" InsertionBodyID="LeftShank" OriginBodyID="Trunk" PCA="0.589603713" ParallelStrainAtFmax="0.6" SerialStrainAtFmax="0.059999999999999998" Strap="TwoCylinderWrap" TendonLength="1.657615" Type="MinettiAlexander" VMaxFactor="8.4000000000000004" Origin="Trunk -2.85399684716653423e+00 1.41595001412534627e+00 7.50964895503685392e-01" Insertion="LeftShank 4.23064203014763274e-01 1.60308663397920353e-01 3.70771981340237977e-01" Cylinder1Position="LeftThigh -1.03198960113859900e-01 -3.42624574231429280e-01 1.08991830926965050e+00" Cylinder1Radius="3.02410548000000001e-01" Cylinder2Position="LeftThigh 3.03810398861410202e-02 2.25417925768571725e-01 -1.05008669073035676e+00" Cylinder2Radius="2.88037778999999994e-01" CylinderQuaternion="LeftThigh 7.07106781186547018e-01 -7.07106781186548239e-01 -3.82501245063157356e-20 -6.15607057681693718e-17"/>
  <MUSCLE ActivationK="0.17" ActivationKinetics="false" CylinderBodyID="LeftThigh" FibreLength="0.645492" ForcePerUnitArea="300000" ID="LeftKneeExt" InsertionBodyID="LeftShank" OriginBodyID="LeftThigh" PCA="1.41029058" ParallelStrainAtFmax="0.6" SerialStrainAtFmax="0.059999999999999998" Strap="CylinderWrap" TendonLength="1.556599" Type="MinettiAlexander" VMaxFactor="8.4000000000000004" Origin="LeftThigh 2.53481039886140236e-01 5.27992576857148552e-03 5.51008309269644281e-01" Insertion="LeftShank 5.22124203014760591e-01 -2.12191336602079617e-01 5.58411981340237507e-01" CylinderPosition="LeftThigh 3.03810398861410202e-02 2.25417925768571725e-01 -1.05008669073035676e+00" CylinderRadius="2.88037778999999994e-01" CylinderQuaternion="LeftThigh 7.07106781186547018e-01 -7.07106781186548239e-01 -3.82501245063157356e-20 -6.15607057681693718e-17"/>
  <MUSCLE ActivationK="0.17" ActivationKinetics="false" CylinderBodyID="LeftThigh" FibreLength="0.758504" ForcePerUnitArea="300000" ID="LeftKneeFlex" InsertionBodyID="LeftShank" OriginBodyID="LeftThigh" PCA="0.600083379" ParallelStrainAtFmax="0.6" SerialStrainAtFmax="0.059999999999999998" Strap="CylinderWrap" TendonLength="1.457655" Type="MinettiAlexander" VMaxFactor="8.4000000000000004" Origin="LeftThigh -1.15558960113860382e-01 1.36519925768569889e-01 7.81608309269645640e-01" Insertion="LeftShank -5.29157969852382115e-02 -1.07991336602079241e-01 6.78981981340240126e-01" CylinderPosition="LeftThigh 3.03810398861410202e-02 2.25417925768571725e-01 -1.05008669073035676e+00" CylinderRadius="3.44218968000000014e-01" CylinderQuaternion="LeftThigh 7.07106781186548128e-01 7.07106781186547129e-01 3.32314279736479463e-17 2.45393637528998135e-17"/>
  <MUSCLE ActivationK="0.17" ActivationKinetics="false" CylinderBodyID="Trunk" FibreLength="0.645286" ForcePerUnitArea="300000" ID="LeftShoulderExt" InsertionBodyID="LeftArm" OriginBodyID="Trunk" PCA="2.308484943" ParallelStrainAtFmax="0.6" SerialStrainAtFmax="0.059999999999999998" Strap="TwoCylinderWrap" TendonLength="3.2158285" Type="MinettiAlexander" VMaxFactor="8.4000000000000004" Origin="Trunk 7.64723152833470143e-01 1.10125001412534629e+00 1.27133489550368495e+00" Insertion="LeftArm 2.91700934087393837e-01 1.27559319071527788e-01 4.68645451339396391e-01" Cylinder1Position="Trunk 2.70599315283347019e+00 1.26802001412534482e+00 3.20504895503680887e-01" Cylinder1Radius="5.00000000000000028e-02" Cylinder2Position="Trunk 2.95433815283347379e+00 1.21695001412534554e+00 -8.39595104496315359e-01" Cylinder2Radius="3.08915671000000003e-01" CylinderQuaternion="Trunk 7.07106781186547240e-01 -7.07106781186548128e-01 -1.73285942332086724e-18 -8.45098785117762005e-19"/>
  <MUSCLE ActivationK="0.17" ActivationKinetics="false" CylinderBodyID="LeftArm" FibreLength="1.312294" ForcePerUnitArea="300000" ID="LeftShoulderExtElbowFlex" InsertionBodyID="LeftForearm" OriginBodyID="Trunk" PCA="0.709460406" ParallelStrainAtFmax="0.6" SerialStrainAtFmax="0.059999999999999998" Strap="TwoCylinderWrap" TendonLength="1.3229565" Type="MinettiAlexander" VMaxFactor="8.4000000000000004" Origin="Trunk 3.35776315283346838e+00 1.35468014125346731e-01 -5.05955104496316865e-01" Insertion="LeftForearm -1.06061765722074625e-01 -1.37133580299400731e-01 7.55384916228941550e-01" Cylinder1Position="LeftArm 1.16759340873921480e-02 -5.32206809284733739e-02 7.75705451339395613e-01" Cylinder1Radius="3.08915671000000003e-01" Cylinder2Position="LeftArm -1.29449065912611128e-01 7.72293190715263589e-02 -9.70424548660615116e-01" Cylinder2Radius="2.22506900000000007e-01" CylinderQuaternion="LeftArm 7.07106781186547573e-01 -7.07106781186547573e-01 5.35575798371279623e-17 -3.58765209126151187e-17"/>
  <MUSCLE ActivationK="0.17" ActivationKinetics="false" CylinderBodyID="Trunk" FibreLength="0.869984" ForcePerUnitArea="300000" ID="LeftShoulderFlex" InsertionBodyID="LeftArm" OriginBodyID="Trunk" PCA="1.141502231" ParallelStrainAtFmax="0.6" SerialStrainAtFmax="0.059999999999999998" Strap="CylinderWrap" TendonLength="2.058351" Type="MinettiAlexander" VMaxFactor="8.4000000000000004" Origin="Trunk 7.07143152833470401e-01 1.58849001412534530e+00 7.89564895503681363e-01" Insertion="LeftArm -6.02790659126087314e-02 3.17129319071527471e-01 3.01995451339393872e-01" CylinderPosition="Trunk 2.95433815283347379e+00 1.21695001412534554e+00 -8.39595104496315359e-01" CylinderRadius="3.14676200999999989e-01" CylinderQuaternion="Trunk 7.07106781186547906e-01 7.07106781186547018e-01 8.14249640436177137e-19 1.66706612834135667e-18"/>
  <MUSCLE ActivationK="0.17" ActivationKinetics="false" CylinderBodyID="LeftArm" FibreLength="1.40108" ForcePerUnitArea="300000" ID="LeftShoulderFlexElbowExt" InsertionBodyID="LeftForearm" OriginBodyID="Trunk" PCA="0.553751769" ParallelStrainAtFmax="0.6" SerialStrainAtFmax="0.059999999999999998" Strap="TwoCylinderWrap" TendonLength="1.292402" Type="MinettiAlexander" VMaxFactor="8.4000000000000004" Origin="Trunk 2.68393315283347400e+00 1.41112001412534660e+00 -2.85115104496314220e-01" Insertion="LeftForearm -6.24111765722075496e-01 -5.69135802994015644e-02 2.95664916228938812e-01" Cylinder1Position="LeftArm 1.16759340873921480e-02 -5.32206809284733739e-02 7.75705451339395613e-01" Cylinder1Radius="3.14676200999999989e-01" Cylinder2Position="LeftArm -1.29449065912611128e-01 7.72293190715263589e-02 -9.70424548660615116e-01" Cylinder2Radius="2.19058843000000003e-01" CylinderQuaternion="LeftArm 7.07106781186546796e-01 7.07106781186548239e-01 -6.23384328980405187e-17 2.31546443760946429e-17"/>
  <MUSCLE ActivationK="0.17" ActivationKinetics="false" CylinderBodyID="LeftForearm" FibreLength="0.243942" ForcePerUnitArea="300000" ID="LeftWristExt" InsertionBodyID="LeftHand" OriginBodyID="LeftForearm" PCA="1.017750814" ParallelStrainAtFmax="0.6" SerialStrainAtFmax="0.059999999999999998" Strap="CylinderWrap" TendonLength="1.5168885" Type="MinettiAlexander" VMaxFactor="8.4000000000000004" Origin="LeftForearm -7.09176572207367850e-03 -1.13483580299401518e-01 5.65304916228939747e-01" Insertion="LeftHand 2.39965564560644717e-01 -1.43021398417061990e-01 2.39859431742177276e-01" CylinderPosition="LeftForearm 5.79648234277928220e-01 -1.14685802994005555e-02 -7.19215083771065022e-01" CylinderRadius="2.31680933000000006e-01" CylinderQuaternion="LeftForearm 7.07106781186547795e-01 -7.07106781186547240e-01 -4.34136090382908539e-18 -5.08918356083462854e-17"/>
  <MUSCLE ActivationK="0.17" ActivationKinetics="false" CylinderBodyID="LeftForearm" FibreLength="0.386006" ForcePerUnitArea="300000" ID="LeftWristFlex" InsertionBodyID="LeftHand" OriginBodyID="LeftForearm" PCA="0.4287881" ParallelStrainAtFmax="0.6" SerialStrainAtFmax="0.059999999999999998" Strap="CylinderWrap" TendonLength="1.3426245" Type="MinettiAlexander" VMaxFactor="8.4000000000000004" Origin="LeftForearm -6.64481765722074513e-01 9.86464197005994387e-02 3.38704916228938613e-01" Insertion="LeftHand -2.34744435439355054e-01 1.51128601582938393e-01 2.21448431742177487e-01" CylinderPosition="LeftForearm 5.79648234277928220e-01 -1.14685802994005555e-02 -7.19215083771065022e-01" CylinderRadius="2.36471261999999988e-01" CylinderQuaternion="LeftForearm 7.07106781186547684e-01 7.07106781186547462e-01 2.06015066435287304e-17 2.29330838385160884e-17"/>
  <MUSCLE ActivationK="0.17" ActivationKinetics="false" CylinderBodyID="RightShank" FibreLength="0.340424" ForcePerUnitArea="300000" ID="RightAnkleExt" InsertionBodyID="RightFoot" OriginBodyID="RightShank" PCA="0.891370063" ParallelStrainAtFmax="0.6" SerialStrainAtFmax="0.059999999999999998" Strap="CylinderWrap" TendonLength="1.74649" Type="MinettiAlexander" VMaxFactor="8.4000000000000004" Origin="RightShank -1.12435796985263348e-01 1.34241336602096972e-01 5.85291981340239520e-01" Insertion="RightFoot -3.14548512126401780e-01 6.58865327321218278e-03 1.14069260070260942e-01" CylinderPosition="RightShank -2.64435796985263871e-01 -2.14653663397901678e-01 -8.80903018659761172e-01" CylinderRadius="3.35841855999999994e-01" CylinderQuaternion="RightShank 7.07106781186548350e-01 7.07106781186546907e-01 9.02280015847267637e-17 -1.44054581473354479e-17"/>
  <MUSCLE ActivationK="0.17" ActivationKinetics="false" CylinderBodyID="RightShank" FibreLength="1.069406" ForcePerUnitArea="300000" ID="RightAnkleExtKneeFlex" InsertionBodyID="RightFoot" OriginBodyID="RightThigh" PCA="0.354687278" ParallelStrainAtFmax="0.6" SerialStrainAtFmax="0.059999999999999998" Strap="TwoCylinderWrap" TendonLength="1.8379795" Type="MinettiAlexander" VMaxFactor="8.4000000000000004" Origin="RightThigh -1.20448960113858541e-01 -3.86299257685701336e-02 -6.62171690730363638e-01" Insertion="RightFoot -3.95988512126403513e-01 2.76828653273212655e-01 1.11672260070260931e-01" Cylinder1Position="RightShank 2.13994203014739148e-01 2.70103336602097233e-01 1.10149698134023954e+00" Cylinder1Radius="3.44218968000000014e-01" Cylinder2Position="RightShank -2.64435796985263871e-01 -2.14653663397901678e-01 -8.80903018659761172e-01" Cylinder2Radius="3.35841855999999994e-01" CylinderQuaternion="RightShank 7.07106781186548350e-01 7.07106781186546907e-01 9.02280015847267637e-17 -1.44054581473354479e-17"/>
  <MUSCLE ActivationK="0.17" ActivationKinetics="false" CylinderBodyID="RightShank" FibreLength="0.30142" ForcePerUnitArea="300000" ID="RightAnkleFlex" InsertionBodyID="RightFoot" OriginBodyID="RightShank" PCA="1.006714094" ParallelStrainAtFmax="0.6" SerialStrainAtFmax="0.059999999999999998" Strap="CylinderWrap" TendonLength="1.678087" Type="MinettiAlexander" VMaxFactor="8.4000000000000004" Origin="RightShank 5.14984203014739017e-01 1.66991336602097418e-01 5.06231981340241388e-01" Insertion="RightFoot 2.37114878735949774e-02 1.79538653273212029e-01 1.98903260070260740e-01" CylinderPosition="RightShank -2.64435796985263871e-01 -2.14653663397901678e-01 -8.80903018659761172e-01" CylinderRadius="2.60242423000000000e-01" CylinderQuaternion="RightShank 7.07106781186546796e-01 -7.07106781186548461e-01 -2.08165974469840986e-17 -5.26910578083515653e-17"/>
  <MUSCLE ActivationK="0.17" ActivationKinetics="false" CylinderBodyID="RightArm" FibreLength="0.656556" ForcePerUnitArea="300000" ID="RightElbowExt" InsertionBodyID="RightForearm" OriginBodyID="RightArm" PCA="0.85082214" ParallelStrainAtFmax="0.6" SerialStrainAtFmax="0.059999999999999998" Strap="CylinderWrap" TendonLength="1.271636" Type="MinettiAlexander" VMaxFactor="8.4000000000000004" Origin="RightArm -1.23969065912592102e-01 -1.12829319071528253e-01 6.48065451339377985e-01" Insertion="RightForearm -8.31161765722081669e-01 2.40063580299501450e-01 4.66614916228931365e-01" CylinderPosition="RightArm -1.29449065912592420e-01 -7.72293190715266226e-02 -9.70424548660620223e-01" CylinderRadius="2.19058843000000003e-01" CylinderQuaternion="RightArm 7.07106781186547906e-01 7.07106781186547240e-01 -7.26876613369350537e-17 -2.01473643651311881e-17"/>
  <MUSCLE ActivationK="0.17" ActivationKinetics="false" CylinderBodyID="RightForearm" FibreLength="0.814456" ForcePerUnitArea="300000" ID="RightElbowExtWristFlex" InsertionBodyID="RightHand" OriginBodyID="RightArm" PCA="0.444546519" ParallelStrainAtFmax="0.6" SerialStrainAtFmax="0.059999999999999998" Strap="TwoCylinderWrap" TendonLength="1.732291" Type="MinettiAlexander" VMaxFactor="8.4000000000000004" Origin="RightArm -3.38609065912593543e-01 -2.29259319071527273e-01 -5.82164548660623504e-01" Insertion="RightHand -2.52204435439315255e-01 -3.40038601582844935e-01 2.67528431742152295e-01" Cylinder1Position="RightForearm -5.11571765722080629e-01 2.73993580299500106e-01 8.35494916228930906e-01" Cylinder1Radius="2.19058843000000003e-01" Cylinder2Position="RightForearm 5.79648234277916008e-01 1.14685802995004096e-02 -7.19215083771067354e-01" Cylinder2Radius="2.36471261999999988e-01" CylinderQuaternion="RightForearm 7.07106781186548017e-01 7.07106781186547129e-01 -4.25816294072346216e-17 -1.48136487200323636e-17"/>
  <MUSCLE ActivationK="0.17" ActivationKinetics="false" CylinderBodyID="RightArm" FibreLength="0.7069" ForcePerUnitArea="300000" ID="RightElbowFlex" InsertionBodyID="RightForearm" OriginBodyID="RightArm" PCA="0.526818862" ParallelStrainAtFmax="0.6" SerialStrainAtFmax="0.059999999999999998" Strap="CylinderWrap" TendonLength="0.970332" Type="MinettiAlexander" VMaxFactor="8.4000000000000004" Origin="RightArm 2.71850934087410123e-01 1.92760680928473010e-01 5.32925451339381295e-01" Insertion="RightForearm -1.35161765722081439e-01 1.11873580299500841e-01 7.69284916228932691e-01" CylinderPosition="RightArm -1.29449065912592420e-01 -7.72293190715266226e-02 -9.70424548660620223e-01" CylinderRadius="2.22506900000000007e-01" CylinderQuaternion="RightArm 7.07106781186547129e-01 -7.07106781186547906e-01 7.01801116294636591e-17 -3.41126046366073541e-17"/>
  <MUSCLE ActivationK="0.17" ActivationKinetics="false" CylinderBodyID="RightForearm" FibreLength="0.708888" ForcePerUnitArea="300000" ID="RightElbowFlexWristExt" InsertionBodyID="RightHand" OriginBodyID="RightArm" PCA="0.437784546" ParallelStrainAtFmax="0.6" SerialStrainAtFmax="0.059999999999999998" Strap="TwoCylinderWrap" TendonLength="1.870875" Type="MinettiAlexander" VMaxFactor="8.4000000000000004" Origin="RightArm -1.44029065912594567e-01 -2.20699319071528011e-01 -6.51744548660622813e-01" Insertion="RightHand 2.47495564560687109e-01 -6.32086015828467185e-02 2.60836431742151875e-01" Cylinder1Position="RightForearm -5.11571765722080629e-01 2.73993580299500106e-01 8.35494916228930906e-01" Cylinder1Radius="2.22506900000000007e-01" Cylinder2Position="RightForearm 5.79648234277916008e-01 1.14685802995004096e-02 -7.19215083771067354e-01" Cylinder2Radius="2.31680933000000006e-01" CylinderQuaternion="RightForearm 7.07106781186547018e-01 -7.07106781186548239e-01 1.90820384331661829e-17 -1.09615540379363741e-18"/>
  <MUSCLE ActivationK="0.17" ActivationKinetics="false" FibreLength="1.531486" ForcePerUnitArea="300000" ID="RightHipExt" InsertionBodyID="RightThigh" OriginBodyID="Trunk" PCA="1.188820906" ParallelStrainAtFmax="0.6" SerialStrainAtFmax="0.059999999999999998" Strap="TwoPoint" TendonLength="2.4624235" Type="MinettiAlexander" VMaxFactor="8.4000000000000004" Origin="Trunk -7.04834684716653204e+00 -5.49965858746531214e-02 -6.69675104496320395e-01" Insertion="RightThigh -1.08008960113858785e-01 -1.28749925768571305e-01 2.84548309269639643e-01"/>
  <MUSCLE ActivationK="0.17" ActivationKinetics="false" CylinderBodyID="RightThigh" FibreLength="1.57787" ForcePerUnitArea="300000" ID="RightHipExtKneeFlex" InsertionBodyID="RightShank" OriginBodyID="Trunk" PCA="0.721171015" ParallelStrainAtFmax="0.6" SerialStrainAtFmax="0.059999999999999998" Strap="TwoCylinderWrap" TendonLength="1.5719055" Type="MinettiAlexander" VMaxFactor="8.4000000000000004" Origin="Trunk -3.68322684716653104e+00 -7.53550985874654522e-01 8.36114895503682343e-01" Insertion="RightShank -1.82655796985260410e-01 2.74081336602098324e-01 8.33291981340237298e-01" Cylinder1Position="RightThigh -1.03198960113856375e-01 3.42624574231427892e-01 1.08991830926964317e+00" Cylinder1Radius="2.73166923999999978e-01" Cylinder2Position="RightThigh 3.03810398861401043e-02 -2.25417925768571142e-01 -1.05008669073036454e+00" Cylinder2Radius="3.44218968000000014e-01" CylinderQuaternion="RightThigh 7.07106781186547018e-01 7.07106781186548239e-01 -4.03205171715922752e-17 3.27781995261649690e-17"/>
  <MUSCLE ActivationK="0.17" ActivationKinetics="false" CylinderBodyID="Trunk" FibreLength="0.716566" ForcePerUnitArea="300000" ID="RightHipFlex" InsertionBodyID="RightThigh" OriginBodyID="Trunk" PCA="1.693877534" ParallelStrainAtFmax="0.6" SerialStrainAtFmax="0.059999999999999998" Strap="CylinderWrap" TendonLength="0.8264925" Type="MinettiAlexander" VMaxFactor="8.4000000000000004" Origin="Trunk -2.29272684716653075e+00 -1.73460998587465465e+00 1.01111489550368261e+00" Insertion="RightThigh 4.81210398861421917e-02 -4.16159925768570915e-01 7.27628309269641393e-01" CylinderPosition="Trunk -3.32006684716653222e+00 -6.55345485874653577e-01 5.24348955036815084e-02" CylinderRadius="3.02410548000000001e-01" CylinderQuaternion="Trunk 7.07106781186547240e-01 -7.07106781186548128e-01 -1.73285942332086724e-18 -8.45098785117762005e-19"/>
  <MUSCLE ActivationK="0.17" ActivationKinetics="false" CylinderBodyID="RightThigh" FibreLength="1.8013" ForcePerUnitArea="300000" ID="RightHipFlexKneeExt" InsertionBodyID="RightShank" OriginBodyID="Trunk" PCA="0.589603713" ParallelStrainAtFmax="0.6" SerialStrainAtFmax="0.059999999999999998" Strap="TwoCylinderWrap" TendonLength="1.657615" Type="MinettiAlexander" VMaxFactor="8.4000000000000004" Origin="Trunk -2.85399684716653113e+00 -1.41594998587465337e+00 7.50964895503688501e-01" Insertion="RightShank 4.23064203014739681e-01 -1.60308663397902701e-01 3.70771981340239143e-01" Cylinder1Position="RightThigh -1.03198960113856375e-01 3.42624574231427892e-01 1.08991830926964317e+00" Cylinder1Radius="3.02410548000000001e-01" Cylinder2Position="RightThigh 3.03810398861401043e-02 -2.25417925768571142e-01 -1.05008669073036454e+00" Cylinder2Radius="2.88037778999999994e-01" CylinderQuaternion="RightThigh 7.07106781186547573e-01 -7.07106781186547462e-01 4.32355666802887086e-17 3.50159392531419359e-17"/>
  <MUSCLE ActivationK="0.17" ActivationKinetics="false" CylinderBodyID="RightThigh" FibreLength="0.645492" ForcePerUnitArea="300000" ID="RightKneeExt" InsertionBodyID="RightShank" OriginBodyID="RightThigh" PCA="1.41029058" ParallelStrainAtFmax="0.6" SerialStrainAtFmax="0.059999999999999998" Strap="CylinderWrap" TendonLength="1.556599" Type="MinettiAlexander" VMaxFactor="8.4000000000000004" Origin="RightThigh 2.53481039886141735e-01 -5.27992576857058606e-03 5.51008309269637397e-01" Insertion="RightShank 5.22124203014739052e-01 2.12191336602097408e-01 5.58411981340239727e-01" CylinderPosition="RightThigh 3.03810398861401043e-02 -2.25417925768571142e-01 -1.05008669073036454e+00" CylinderRadius="2.88037778999999994e-01" CylinderQuaternion="RightThigh 7.07106781186547573e-01 -7.07106781186547462e-01 4.32355666802887086e-17 3.50159392531419359e-17"/>
  <MUSCLE ActivationK="0.17" ActivationKinetics="false" CylinderBodyID="RightThigh" FibreLength="0.758504" ForcePerUnitArea="300000" ID="RightKneeFlex" InsertionBodyID="RightShank" OriginBodyID="RightThigh" PCA="0.600083379" ParallelStrainAtFmax="0.6" SerialStrainAtFmax="0.059999999999999998" Strap="CylinderWrap" TendonLength="1.457655" Type="MinettiAlexander" VMaxFactor="8.4000000000000004" Origin="RightThigh -1.15558960113856829e-01 -1.36519925768571748e-01 7.81608309269642088e-01" Insertion="RightShank -5.29157969852631083e-02 1.07991336602097102e-01 6.78981981340241125e-01" CylinderPosition="RightThigh 3.03810398861401043e-02 -2.25417925768571142e-01 -1.05008669073036454e+00" CylinderRadius="3.44218968000000014e-01" CylinderQuaternion="RightThigh 7.07106781186547018e-01 7.07106781186548239e-01 -4.03205171715922752e-17 3.27781995261649690e-17"/>
  <MUSCLE ActivationK="0.17" ActivationKinetics="false" CylinderBodyID="Trunk" FibreLength="0.645286" ForcePerUnitArea="300000" ID="RightShoulderExt" InsertionBodyID="RightArm" OriginBodyID="Trunk" PCA="2.308484943" ParallelStrainAtFmax="0.6" SerialStrainAtFmax="0.059999999999999998" Strap="TwoCylinderWrap" TendonLength="3.2158285" Type="MinettiAlexander" VMaxFactor="8.4000000000000004" Origin="Trunk 7.64723152833471143e-01 -1.10124998587465406e+00 1.27133489550368073e+00" Insertion="RightArm 2.91700934087406272e-01 -1.27559319071526706e-01 4.68645451339382624e-01" Cylinder1Position="Trunk 2.70599315283347730e+00 -1.26801998587465170e+00 3.20504895503686660e-01" Cylinder1Radius="5.00000000000000028e-02" Cylinder2Position="Trunk 2.95433815283347778e+00 -1.21694998587465264e+00 -8.39595104496320688e-01" Cylinder2Radius="3.08915671000000003e-01" CylinderQuaternion="Trunk 7.07106781186547240e-01 -7.07106781186548128e-01 -1.73285942332086724e-18 -8.45098785117762005e-19"/>
  <MUSCLE ActivationK="0.17" ActivationKinetics="false" CylinderBodyID="RightArm" FibreLength="1.312294" ForcePerUnitArea="300000" ID="RightShoulderExtElbowFlex" InsertionBodyID="RightForearm" OriginBodyID="Trunk" PCA="0.709460406" ParallelStrainAtFmax="0.6" SerialStrainAtFmax="0.059999999999999998" Strap="TwoCylinderWrap" TendonLength="1.3229565" Type="MinettiAlexander" VMaxFactor="8.4000000000000004" Origin="Trunk 3.35776315283347371e+00 -1.35467985874653224e-01 -5.05955104496317087e-01" Insertion="RightForearm -1.06061765722081772e-01 1.37133580299500873e-01 7.55384916228932335e-01" Cylinder1Position="RightArm 1.16759340874058593e-02 5.32206809284719515e-02 7.75705451339381180e-01" Cylinder1Radius="3.08915671000000003e-01" Cylinder2Position="RightArm -1.29449065912592420e-01 -7.72293190715266226e-02 -9.70424548660620223e-01" Cylinder2Radius="2.22506900000000007e-01" CylinderQuaternion="RightArm 7.07106781186547129e-01 -7.07106781186547906e-01 7.01801116294636591e-17 -3.41126046366073541e-17"/>
  <MUSCLE ActivationK="0.17" ActivationKinetics="false" CylinderBodyID="Trunk" FibreLength="0.869984" ForcePerUnitArea="300000" ID="RightShoulderFlex" InsertionBodyID="RightArm" OriginBodyID="Trunk" PCA="1.141502231" ParallelStrainAtFmax="0.6" SerialStrainAtFmax="0.059999999999999998" Strap="CylinderWrap" TendonLength="2.058351" Type="MinettiAlexander" VMaxFactor="8.4000000000000004" Origin="Trunk 7.07143152833471400e-01 -1.58848998587465284e+00 7.89564895503681696e-01" Insertion="RightArm -6.02790659125926470e-02 -3.17129319071527638e-01 3.01995451339380994e-01" CylinderPosition="Trunk 2.95433815283347778e+00 -1.21694998587465264e+00 -8.39595104496320688e-01" CylinderRadius="3.14676200999999989e-01" CylinderQuaternion="Trunk 7.07106781186547906e-01 7.07106781186547018e-01 8.14249640436177137e-19 1.66706612834135667e-18"/>
  <MUSCLE ActivationK="0.17" ActivationKinetics="false" CylinderBodyID="RightArm" FibreLength="1.40108" ForcePerUnitArea="300000" ID="RightShoulderFlexElbowExt" InsertionBodyID="RightForearm" OriginBodyID="Trunk" PCA="0.553751769" ParallelStrainAtFmax="0.6" SerialStrainAtFmax="0.059999999999999998" Strap="TwoCylinderWrap" TendonLength="1.292402" Type="MinettiAlexander" VMaxFactor="8.4000000000000004" Origin="Trunk 2.68393315283346778e+00 -1.41111998587465415e+00 -2.85115104496319161e-01" Insertion="RightForearm -6.24111765722079936e-01 5.69135802995002216e-02 2.95664916228932761e-01" Cylinder1Position="RightArm 1.16759340874058593e-02 5.32206809284719515e-02 7.75705451339381180e-01" Cylinder1Radius="3.14676200999999989e-01" Cylinder2Position="RightArm -1.29449065912592420e-01 -7.72293190715266226e-02 -9.70424548660620223e-01" Cylinder2Radius="2.19058843000000003e-01" CylinderQuaternion="RightArm 7.07106781186547906e-01 7.07106781186547240e-01 -7.26876613369350537e-17 -2.01473643651311881e-17"/>
  <MUSCLE ActivationK="0.17" ActivationKinetics="false" CylinderBodyID="RightForearm" FibreLength="0.243942" ForcePerUnitArea="300000" ID="RightWristExt" InsertionBodyID="RightHand" OriginBodyID="RightForearm" PCA="1.017750814" ParallelStrainAtFmax="0.6" SerialStrainAtFmax="0.059999999999999998" Strap="CylinderWrap" TendonLength="1.5168885" Type="MinettiAlexander" VMaxFactor="8.4000000000000004" Origin="RightForearm -7.09176572207917411e-03 1.13483580299501285e-01 5.65304916228933196e-01" Insertion="RightHand 2.39965564560689570e-01 1.43021398417155277e-01 2.39859431742150936e-01" CylinderPosition="RightForearm 5.79648234277916008e-01 1.14685802995004096e-02 -7.19215083771067354e-01" CylinderRadius="2.31680933000000006e-01" CylinderQuaternion="RightForearm 7.07106781186547018e-01 -7.07106781186548239e-01 1.90820384331661829e-17 -1.09615540379363741e-18"/>
  <MUSCLE ActivationK="0.17" ActivationKinetics="false" CylinderBodyID="RightForearm" FibreLength="0.386006" ForcePerUnitArea="300000" ID="RightWristFlex" InsertionBodyID="RightHand" OriginBodyID="RightForearm" PCA="0.4287881" ParallelStrainAtFmax="0.6" SerialStrainAtFmax="0.059999999999999998" Strap="CylinderWrap" TendonLength="1.3426245" Type="MinettiAlexander" VMaxFactor="8.4000000000000004" Origin="RightForearm -6.64481765722080731e-01 -9.86464197005007953e-02 3.38704916228931618e-01" Insertion="RightHand -2.34744435439312060e-01 -1.51128601582846106e-01 2.21448431742152063e-01" CylinderPosition="RightForearm 5.79648234277916008e-01 1.14685802995004096e-02 -7.19215083771067354e-01" CylinderRadius="2.36471261999999988e-01" CylinderQuaternion="RightForearm 7.07106781186548017e-01 7.07106781186547129e-01 -4.25816294072346216e-17 -1.48136487200323636e-17"/>
  <DRIVER Type="BoxCar" ID="LeftHipFlexDriver" TargetID="LeftHipFlex" CycleTime="1.19999999999999996e+00" Delay="1.10669419240437730e-01" Width="3.09371278085278700e-01" Height="6.80852180143945773e-01"/>
  <DRIVER Type="BoxCar" ID="LeftHipFlexKneeExtDriver" TargetID="LeftHipFlexKneeExt" CycleTime="1.19999999999999996e+00" Delay="6.05047435281381385e-01" Width="3.47197346456787001e-02" Height="6.07853654101270791e-01"/>
  <DRIVER Type="BoxCar" ID="LeftHipExtDriver" TargetID="LeftHipExt" CycleTime="1.19999999999999996e+00" Delay="6.12101598024560323e-01" Width="4.95981883382830446e-01" Height="9.34660876198041390e-01"/>
  <DRIVER Type="BoxCar" ID="LeftHipExtKneeFlexDriver" TargetID="LeftHipExtKneeFlex" CycleTime="1.19999999999999996e+00" Delay="3.46865696034269533e-01" Width="1.57640650329667703e-01" Height="4.40232247217090394e-02"/>
  <DRIVER Type="BoxCar" ID="LeftKneeExtDriver" TargetID="LeftKneeExt" CycleTime="1.19999999999999996e+00" Delay="5.82643769427078850e-01" Width="5.20720665249627124e-01" Height="7.87330160649505340e-01"/>
  <DRIVER Type="BoxCar" ID="LeftKneeFlexDriver" TargetID="LeftKneeFlex" CycleTime="1.19999999999999996e+00" Delay="4.23477764788909861e-01" Width="2.31861210943560075e-01" Height="3.19734550059692868e-01"/>
  <DRIVER Type="BoxCar" ID="LeftAnkleFlexDriver" TargetID="LeftAnkleFlex" CycleTime="1.19999999999999996e+00" Delay="1.07716325589930759e-01" Width="4.16684649653819905e-01" Height="1.48821881063363914e-01"/>
  <DRIVER Type="BoxCar" ID="LeftAnkleExtKneeFlexDriver" TargetID="LeftAnkleExtKneeFlex" CycleTime="1.19999999999999996e+00" Delay="3.30374692343515519e-01" Width="3.10411712914009263e-01" Height="5.28663542267000450e-02"/>
  <DRIVER Type="BoxCar" ID="LeftAnkleExtDriver" TargetID="LeftAnkleExt" CycleTime="1.19999999999999996e+00" Delay="7.25179942684595513e-01" Width="1.50093776078786600e-01" Height="3.23524876552773455e-02"/>
  <DRIVER Type="BoxCar" ID="LeftShoulderExtDriver" TargetID="LeftShoulderExt" CycleTime="1.19999999999999996e+00" Delay="4.13669703330774741e-01" Width="2.42296725091264500e-02" Height="5.86096998103919839e-02"/>
  <DRIVER Type="BoxCar" ID="LeftShoulderFlexDriver" TargetID="LeftShoulderFlex" CycleTime="1.19999999999999996e+00" Delay="7.09036710110809154e-01" Width="3.13749303282059577e-01" Height="2.24508685601888497e-01"/>
  <DRIVER Type="BoxCar" ID="LeftShoulderExtElbowFlexDriver" TargetID="LeftShoulderExtElbowFlex" CycleTime="1.19999999999999996e+00" Delay="7.51581782600379111e-01" Width="7.24924651044207922e-03" Height="3.60266150335791568e-01"/>
  <DRIVER Type="BoxCar" ID="LeftShoulderFlexElbowExtDriver" TargetID="LeftShoulderFlexElbowExt" CycleTime="1.19999999999999996e+00" Delay="4.01116501938966641e-01" Width="1.76392451013459212e-01" Height="4.49949213595919828e-01"/>
  <DRIVER Type="BoxCar" ID="LeftElbowFlexDriver" TargetID="LeftElbowFlex" CycleTime="1.19999999999999996e+00" Delay="1.11305171257324031e-01" Width="5.94159955998536216e-01" Height="3.36600628183375994e-01"/>
  <DRIVER Type="BoxCar" ID="LeftElbowExtDriver" TargetID="LeftElbowExt" CycleTime="1.19999999999999996e+00" Delay="7.19788633544825251e-01" Width="3.49296376669907649e-01" Height="2.32970093205212725e-01"/>
  <DRIVER Type="BoxCar" ID="LeftWristFlexDriver" TargetID="LeftWristFlex" CycleTime="1.19999999999999996e+00" Delay="5.79667055835054956e-01" Width="3.66874364282565382e-02" Height="2.79215488555439040e-01"/>
  <DRIVER Type="BoxCar" ID="LeftWristExtDriver" TargetID="LeftWristExt" CycleTime="1.19999999999999996e+00" Delay="5.43161372444054824e-01" Width="6.39176320091410233e-01" Height="3.53015184423633444e-01"/>
  <DRIVER Type="BoxCar" ID="LeftElbowFlexWristExtDriver" TargetID="LeftElbowFlexWristExt" CycleTime="1.19999999999999996e+00" Delay="3.51947964856294204e-01" Width="9.96098979065113133e-01" Height="7.60069975787607266e-02"/>
  <DRIVER Type="BoxCar" ID="LeftElbowExtWristFlexDriver" TargetID="LeftElbowExtWristFlex" CycleTime="1.19999999999999996e+00" Delay="4.53743966385635245e-01" Width="4.70092261310873061e-01" Height="2.42549117247473529e-02"/>
  <DRIVER Type="BoxCar" ID="RightHipFlexDriver" TargetID="RightHipFlex" CycleTime="1.19999999999999996e+00" Delay="6.10669419240437716e-01" Width="3.09371278085278700e-01" Height="6.80852180143945773e-01"/>
  <DRIVER Type="BoxCar" ID="RightHipFlexKneeExtDriver" TargetID="RightHipFlexKneeExt" CycleTime="1.19999999999999996e+00" Delay="1.05047435281381385e-01" Width="3.47197346456787001e-02" Height="6.07853654101270791e-01"/>
  <DRIVER Type="BoxCar" ID="RightHipExtDriver" TargetID="RightHipExt" CycleTime="1.19999999999999996e+00" Delay="1.12101598024560323e-01" Width="4.95981883382830446e-01" Height="9.34660876198041390e-01"/>
  <DRIVER Type="BoxCar" ID="RightHipExtKneeFlexDriver" TargetID="RightHipExtKneeFlex" CycleTime="1.19999999999999996e+00" Delay="8.46865696034269533e-01" Width="1.57640650329667703e-01" Height="4.40232247217090394e-02"/>
  <DRIVER Type="BoxCar" ID="RightKneeExtDriver" TargetID="RightKneeExt" CycleTime="1.19999999999999996e+00" Delay="8.26437694270788503e-02" Width="5.20720665249627124e-01" Height="7.87330160649505340e-01"/>
  <DRIVER Type="BoxCar" ID="RightKneeFlexDriver" TargetID="RightKneeFlex" CycleTime="1.19999999999999996e+00" Delay="9.23477764788909861e-01" Width="2.31861210943560075e-01" Height="3.19734550059692868e-01"/>
  <DRIVER Type="BoxCar" ID="RightAnkleFlexDriver" TargetID="RightAnkleFlex" CycleTime="1.19999999999999996e+00" Delay="6.07716325589930717e-01" Width="4.16684649653819905e-01" Height="1.48821881063363914e-01"/>
  <DRIVER Type="BoxCar" ID="RightAnkleExtKneeFlexDriver" TargetID="RightAnkleExtKneeFlex" CycleTime="1.19999999999999996e+00" Delay="8.30374692343515575e-01" Width="3.10411712914009263e-01" Height="5.28663542267000450e-02"/>
  <DRIVER Type="BoxCar" ID="RightAnkleExtDriver" TargetID="RightAnkleExt" CycleTime="1.19999999999999996e+00" Delay="2.25179942684595513e-01" Width="1.50093776078786600e-01" Height="3.23524876552773455e-02"/>
  <DRIVER Type="BoxCar" ID="RightShoulderExtDriver" TargetID="RightShoulderExt" CycleTime="1.19999999999999996e+00" Delay="9.13669703330774796e-01" Width="2.42296725091264500e-02" Height="5.86096998103919839e-02"/>
  <DRIVER Type="BoxCar" ID="RightShoulderFlexDriver" TargetID="RightShoulderFlex" CycleTime="1.19999999999999996e+00" Delay="2.09036710110809154e-01" Width="3.13749303282059577e-01" Height="2.24508685601888497e-01"/>
  <DRIVER Type="BoxCar" ID="RightShoulderExtElbowFlexDriver" TargetID="RightShoulderExtElbowFlex" CycleTime="1.19999999999999996e+00" Delay="2.51581782600379111e-01" Width="7.24924651044207922e-03" Height="3.60266150335791568e-01"/>
  <DRIVER Type="BoxCar" ID="RightShoulderFlexElbowExtDriver" TargetID="RightShoulderFlexElbowExt" CycleTime="1.19999999999999996e+00" Delay="9.01116501938966641e-01" Width="1.76392451013459212e-01" Height="4.49949213595919828e-01"/>
  <DRIVER Type="BoxCar" ID="RightElbowFlexDriver" TargetID="RightElbowFlex" CycleTime="1.19999999999999996e+00" Delay="6.11305171257324087e-01" Width="5.94159955998536216e-01" Height="3.36600628183375994e-01"/>
  <DRIVER Type="BoxCar" ID="RightElbowExtDriver" TargetID="RightElbowExt" CycleTime="1.19999999999999996e+00" Delay="2.19788633544825251e-01" Width="3.49296376669907649e-01" Height="2.32970093205212725e-01"/>
  <DRIVER Type="BoxCar" ID="RightWristFlexDriver" TargetID="RightWristFlex" CycleTime="1.19999999999999996e+00" Delay="7.96670558350549562e-02" Width="3.66874364282565382e-02" Height="2.79215488555439040e-01"/>
  <DRIVER Type="BoxCar" ID="RightWristExtDriver" TargetID="RightWristExt" CycleTime="1.19999999999999996e+00" Delay="4.31613724440548241e-02" Width="6.39176320091410233e-01" Height="3.53015184423633444e-01"/>
  <DRIVER Type="BoxCar" ID="RightElbowFlexWristExtDriver" TargetID="RightElbowFlexWristExt" CycleTime="1.19999999999999996e+00" Delay="8.51947964856294204e-01" Width="9.96098979065113133e-01" Height="7.60069975787607266e-02"/>
  <DRIVER Type="BoxCar" ID="RightElbowExtWristFlexDriver" TargetID="RightElbowExtWristFlex" CycleTime="1.19999999999999996e+00" Delay="9.53743966385635300e-01" Width="4.70092261310873061e-01" Height="2.42549117247473529e-02"/>
</GAITSYMODE>
