# Supplementary material for: March of the Titans: The Locomotor Capabilities of Sauropod Dinosaurs
Source: PLoS One. 2013 Oct 30;8(10):e78733. doi: 10.1371/journal.pone.0078733 (PMC3864407; doi:10.1371/journal.pone.0078733)
Supplement: Data File S3 — GaitSym model specification file used to generate Movie S3. (XML) [file pone.0078733.s019.xml]

<?xml version="1.0"?>
<GAITSYMODE>
  <STATE SimulationTime="2.80000000000148441e+00" CycleFraction="2.00000000000000000e+00"/>
  <IOCONTROL OldStyleInputs="false" SanityCheckLeft="" SanityCheckRight="" SanityCheckAxis="Y"/>
  <GLOBAL AllowInternalCollisions="false" BMR="0" CFM="1e-10" ContactMaxCorrectingVel="100" ContactSurfaceLayer="0.001" DistanceTravelledBodyID="Trunk" ERP="0.2" FitnessType="DistanceTravelled" GravityVector="0.0 0.0 -9.81" IntegrationStepSize="1e-4" MechanicalEnergyLimit="0" MetabolicEnergyLimit="1.00000000000000000e+07" TimeLimit="0.00000000000000000e+00"/>
  <INTERFACE BodyAxisSize="0.1 0.1 0.1" BodyColour=".275 .725 .451 1.0" DrawingOrder="Environment Joint Muscle Geom Body" EnvironmentAxisSize="1 1 1" EnvironmentColour="0.5 0.5 1.0 1.0" GeomColour="0 0 1 1" JointAxisSize="0.05 0.05 0.05" JointColour="0 1 0 1" StrapColour="1 0 0 1" StrapCylinderColour="0 1 1 1" StrapCylinderLength="0.05" StrapForceColour="1 0 0 0.5" StrapForceRadius="0.01" StrapForceScale="0.000001" StrapRadius="0.005" TrackBodyID="Trunk"/>
  <ENVIRONMENT Plane="0 0 1 0"/>
  <BODY Clockwise="false" GraphicFile="LeftHumerus.obj" ID="LeftArm" Offset="-3.39701906591260938e+00 -1.27017068092847296e+00 -3.64084454866060847e+00" PositionHighBound="1000 20 10" PositionLowBound="-50 -20 -1.00000000000000006e-01" Scale="1.0" Mass="2.87886511217309817e+03" MOI="1.51881774237460081e+03 1.28127493163638701e+03 8.79467147156984879e+02 1.18153246306896335e+02 -6.64939124128528363e+01 -2.59103908205128590e+01" Density="-1" Position="World 2.44779220687142729e+00 1.23158670586812069e+00 3.53828636920994510e+00" Quaternion="World 9.39393677520998005e-01 -1.02339193278424608e-02 3.42650996933405172e-01 -5.00797656846258162e-03" LinearVelocity="1.80769843693799692e+00 -4.71979742286064707e-01 1.80281102818451278e-01" AngularVelocity="1.31589206864500374e-01 -1.50657967036660996e-03 -2.87055530164196054e-04"/>
  <BODY Clockwise="false" GraphicFile="LeftFoot.obj" ID="LeftFoot" Offset="2.97726148787360723e+00 -1.91340865327322729e+00 -5.88925739929745951e-01" PositionHighBound="1000 20 10" PositionLowBound="-50 -20 -1.00000000000000006e-01" Scale="1.0" Mass="9.76053778769090059e+02" MOI="2.19891891425343033e+02 1.96638313583607044e+02 1.90760509494453601e+02 1.48541370683299707e+01 4.44257777955307418e+01 -1.42700946604667522e+00" Density="-1" Position="World -4.04578146912812464e+00 1.82554588901053805e+00 6.69998081751320140e-01" Quaternion="World 9.78631625193318255e-01 -1.08431890049811470e-02 2.05305445487223598e-01 -3.49878221382178469e-03" LinearVelocity="1.19414427275413709e-01 -9.14611816590863852e-02 1.18873155969706074e-01" AngularVelocity="1.32016170657243526e-01 1.66524787633439475e-01 -4.10316553356453086e-03"/>
  <BODY Clockwise="false" GraphicFile="LeftRadius+Ulna.obj" ID="LeftForearm" Offset="-3.77914176572207339e+00 -1.62139358029940106e+00 -1.83492508377106223e+00" PositionHighBound="1000 20 10" PositionLowBound="-50 -20 -1.00000000000000006e-01" Scale="1.0" Mass="4.28229772080454268e+02" MOI="7.76630543069758801e+01 1.25060962855903895e+02 6.80520310714964580e+01 -9.09941079520815954e+00 4.99388877956044936e+01 9.12861560228374813e+00" Density="-1" Position="World 1.75933956974331984e+00 1.54724706762071484e+00 1.89249506759000052e+00" Quaternion="World 9.67083734466737788e-01 -1.06539504106473726e-02 2.54203125347541081e-01 -4.03917492293694516e-03" LinearVelocity="1.20019787423978919e+00 -2.54248651303932038e-01 1.99184852243529664e-01" AngularVelocity="1.33076450789577694e-01 6.21452094977732239e-01 -1.44111506220079583e-02"/>
  <BODY Clockwise="false" GraphicFile="LeftHand.obj" ID="LeftHand" Offset="-4.32019443543935555e+00 -1.75283139841706292e+00 -6.09846568257822796e-01" PositionHighBound="1000 20 10" PositionLowBound="-50 -20 -1.00000000000000006e-01" Scale="1.0" Mass="1.95727961781530439e+02" MOI="1.77441753059478273e+01 1.56481812801897409e+01 9.55533007798740641e+00 1.22051709737293579e+00 8.04779331761040440e-01 8.83354091805660796e-02" Density="-1" Position="World 1.83290838419878543e+00 1.64646443870189163e+00 4.77258313557289204e-01" Quaternion="World 9.99179613953116608e-01 -1.12757246330950928e-02 3.88622653134526735e-02 -1.63750700951279860e-03" LinearVelocity="3.22126766195477032e-01 -6.69778770884675717e-02 1.66640047584255019e-01" AngularVelocity="1.33074515088553696e-01 6.21452099620483867e-01 -1.44112962673312080e-02"/>
  <BODY Clockwise="false" GraphicFile="LeftTibia+Fibula.obj" ID="LeftShank" Offset="2.94612420301476075e+00 -1.49349133660207922e+00 -2.06707801865976304e+00" PositionHighBound="1000 20 10" PositionLowBound="-50 -20 -1.00000000000000006e-01" Scale="1.0" Mass="6.20181087795764938e+02" MOI="1.63550748577237783e+02 1.61332593283485977e+02 6.33413387978944655e+01 1.05328715668043982e+00 -3.23707932958904507e+01 2.81783206875586281e+01" Density="-1" Position="World -3.42418681402474157e+00 1.43463247887537437e+00 2.02019687675775517e+00" Quaternion="World 9.78631465014911162e-01 -1.08428395934529360e-02 2.05306227966957133e-01 -3.49875267763765773e-03" LinearVelocity="3.39879720974738009e-01 -2.72200760365598038e-01 -3.38794924262574154e-02" AngularVelocity="1.32004347535036315e-01 1.62564762892134090e-01 -4.01304718681654883e-03"/>
  <BODY Clockwise="false" GraphicFile="LeftFemur.obj" ID="LeftThigh" Offset="2.76251103988614055e+00 -9.97970074231429138e-01 -4.21866169073035557e+00" PositionHighBound="1000 20 10" PositionLowBound="-50 -20 -1.00000000000000006e-01" Scale="1.0" Mass="5.38667316593421219e+03" MOI="4.51287423253337693e+03 3.53576421393742567e+03 2.65903361343194774e+03 -3.18905216510765513e+02 5.09815414587105238e+01 3.07316592267948920e+02" Density="-1" Position="World -3.01266613147580831e+00 9.82403328046635327e-01 3.97949357117038538e+00" Quaternion="World 9.95526355147791309e-01 -1.13924147264582824e-02 -9.37948408584241972e-02 -1.30081501683512919e-04" LinearVelocity="1.13949814802506522e+00 -5.31231111568495007e-01 -5.40926440462529551e-02" AngularVelocity="1.33127064059097383e-01 6.33157205721086247e-01 -1.46789822307705729e-02"/>
  <BODY Clockwise="false" GraphicFile="RightHumerus.obj" ID="RightArm" Offset="-3.39701906591259251e+00 1.27017068092847274e+00 -3.64084454866061957e+00" PositionHighBound="1000 20 10" PositionLowBound="-50 -20 -1.00000000000000006e-01" Scale="1.0" Mass="2.87886511217310272e+03" MOI="1.51881774237460104e+03 1.28127493163638837e+03 8.79467147156985789e+02 -1.18153246306896492e+02 -6.64939124128530636e+01 2.59103908205127063e+01" Density="-1" Position="World 2.53080082144520624e+00 -1.30981905411544619e+00 3.52914362331709519e+00" Quaternion="World 9.61554968652173603e-01 -1.05661782743215991e-02 2.74376095876760651e-01 -4.26100321750065136e-03" LinearVelocity="1.93020888364136356e+00 -4.72885081813750219e-01 -2.33170307245563008e-01" AngularVelocity="1.31144812015578704e-01 -1.90253819512584688e-01 3.99008412834853630e-03"/>
  <BODY Clockwise="false" GraphicFile="RightFoot.obj" ID="RightFoot" Offset="2.97726148787359568e+00 1.91340865327321152e+00 -5.88925739929740177e-01" PositionHighBound="1000 20 10" PositionLowBound="-50 -20 -1.00000000000000006e-01" Scale="1.0" Mass="9.76053778769089831e+02" MOI="2.19891891425342891e+02 1.96638313583607044e+02 1.90760509494453515e+02 -1.48541370683299316e+01 4.44257777955307418e+01 1.42700946604664769e+00" Density="-1" Position="World -3.56683372424167366e+00 -2.00069471774390895e+00 7.89725464754790774e-01" Quaternion="World 9.85076592091679526e-01 -1.09555771883631629e-02 1.71739077913693611e-01 -3.12604524388880589e-03" LinearVelocity="5.03099594266790451e+00 -1.20919703775868678e-01 -4.59927329483981684e-01" AngularVelocity="1.29777948525177572e-01 -7.60510013750712921e-01 1.69182338440933243e-02"/>
  <BODY Clockwise="false" GraphicFile="RightRadius+Ulna.obj" ID="RightForearm" Offset="-3.77914176572208094e+00 1.62139358029950076e+00 -1.83492508377106778e+00" PositionHighBound="1000 20 10" PositionLowBound="-50 -20 -1.00000000000000006e-01" Scale="1.0" Mass="4.28229772080454723e+02" MOI="7.76630543069759369e+01 1.25060962855904066e+02 6.80520310714965433e+01 9.09941079520817730e+00 4.99388877956045079e+01 -9.12861560228377833e+00" Density="-1" Position="World 2.23691384158648887e+00 -1.69828547920481721e+00 1.85879380609631073e+00" Quaternion="World 9.94591698186049866e-01 -1.11456262208622196e-02 1.03235423919723179e-01 -2.36139019419791306e-03" LinearVelocity="2.24954836582253703e+00 -2.55000652928085103e-01 -3.40033225245199466e-01" AngularVelocity="1.31144880211362447e-01 -1.90253808525736867e-01 3.99010490614668326e-03"/>
  <BODY Clockwise="false" GraphicFile="RightHand.obj" ID="RightHand" Offset="-4.32019443543931203e+00 1.75283139841715396e+00 -6.09846568257848221e-01" PositionHighBound="1000 20 10" PositionLowBound="-50 -20 -1.00000000000000006e-01" Scale="1.0" Mass="1.95727961781530524e+02" MOI="1.77441753059478309e+01 1.56481812801897320e+01 9.55533007798742595e+00 -1.22051709737293557e+00 8.04779331761040440e-01 -8.83354091805654551e-02" Density="-1" Position="World 2.73362538706284841e+00 -1.86088665311452317e+00 5.37812622663149109e-01" Quaternion="World 9.93360138128098979e-01 -1.13925820428818995e-02 -1.14480712888609296e-01 1.06906670465069283e-04" LinearVelocity="2.50151956737430803e+00 -7.97783585974727871e-02 -2.66859764662831400e-01" AngularVelocity="1.31144889043921437e-01 -1.90253806640951734e-01 3.99010577909016898e-03"/>
  <BODY Clockwise="false" GraphicFile="RightTibia+Fibula.obj" ID="RightShank" Offset="2.94612420301473765e+00 1.49349133660209743e+00 -2.06707801865976082e+00" PositionHighBound="1000 20 10" PositionLowBound="-50 -20 -1.00000000000000006e-01" Scale="1.0" Mass="6.20181087795765620e+02" MOI="1.63550748577237925e+02 1.61332593283486034e+02 6.33413387978944868e+01 -1.05328715668042183e+00 -3.23707932958904223e+01 -2.81783206875585677e+01" Density="-1" Position="World -3.03628934189305655e+00 -1.55087759714216089e+00 2.16028341897155007e+00" Quaternion="World 9.85076592470431778e-01 -1.09555947338937035e-02 1.71739074421482035e-01 -3.12605625702703409e-03" LinearVelocity="3.98108019183660833e+00 -2.89808148106578678e-01 1.97432763218983445e-03" AngularVelocity="1.29777932267364976e-01 -7.60510022506642458e-01 1.69182321649113954e-02"/>
  <BODY Clockwise="false" GraphicFile="RightFemur.obj" ID="RightThigh" Offset="2.76251103988614144e+00 9.97970074231428472e-01 -4.21866169073036357e+00" PositionHighBound="1000 20 10" PositionLowBound="-50 -20 -1.00000000000000006e-01" Scale="1.0" Mass="5.38667316593421765e+03" MOI="4.51287423253337511e+03 3.53576421393742658e+03 2.65903361343194501e+03 3.18905216510765172e+02 5.09815414587102467e+01 -3.07316592267948920e+02" Density="-1" Position="World -2.85063052319778842e+00 -1.01197769523749947e+00 4.08823793120765977e+00" Quaternion="World 9.84566016249808995e-01 -1.13648188634807613e-02 -1.74642382640380039e-01 7.99202022378777809e-04" LinearVelocity="2.53086896071401757e+00 -5.36703137733883562e-01 2.23197465812368934e-01" AngularVelocity="1.29839581876257992e-01 -7.34761660934963201e-01 1.63345251333735508e-02"/>
  <BODY BadMesh="true" Clockwise="false" GraphicFile="AxialSkeleton.obj" ID="Trunk" Offset="-4.54356847166530076e-01 1.41253468419018452e-08 -5.25614510449631833e+00" PositionHighBound="1000 20 10" PositionLowBound="-50 -20 -1.00000000000000006e-01" Scale="1.0" Mass="6.22588273359001760e+04" MOI="8.83060513550759351e+04 1.28133655441847770e+06 1.25738215429867106e+06 2.20928257206566286e+03 -8.75171642811548081e+04 5.73495077502508707e+02" Density="-1" Position="World 0.00000000000000000e+00 0.00000000000000000e+00 4.99634636979273239e+00" Quaternion="World 9.99934855902237074e-01 -1.13290050601171401e-02 6.95018246760585427e-04 -1.20604550372127800e-03" LinearVelocity="1.80517635563376677e+00 -6.63140459337674626e-01 1.46269670149936359e-02" AngularVelocity="1.31597065062053653e-01 -1.47089656644200633e-03 -2.89672653248078773e-04"/>
  <JOINT Body1ID="LeftShank" Body2ID="LeftFoot" ID="LeftAnkleJoint" ParamHiStop="30d" ParamLoStop="0d" Type="Hinge" HingeAnchor="LeftShank -2.64435796985241833e-01 2.14653663397921662e-01 -8.80903018659766390e-01" HingeAxis="LeftShank -1.47451495458028603e-16 -1.00000000000000000e+00 5.89805981832114412e-17" Body2HingeAnchor="LeftFoot -2.33298304715189003e-01 -2.05263550971997388e-01 5.97248233109639037e-01" Body2HingeAxis="LeftFoot 2.17130029128362323e-07 -9.99999999999756972e-01 -6.62813496258435331e-07" StartAngleReference="-1.59314490616884087e-06"/>
  <JOINT Body1ID="LeftArm" Body2ID="LeftForearm" ID="LeftElbowJoint" ParamHiStop="40d" ParamLoStop="-20d" Type="Hinge" HingeAnchor="LeftArm -1.29449065912606132e-01 7.72293190715264838e-02 -9.70424548660614894e-01" HingeAxis="LeftArm -1.12757025938492461e-16 -9.99999999999999778e-01 -1.07552855510562040e-16" Body2HingeAnchor="LeftForearm -5.11571459247135985e-01 -2.73993096278129844e-01 8.35494474176170621e-01" Body2HingeAxis="LeftForearm 6.28040814333596931e-07 -9.99999999999684586e-01 -4.85666468631740234e-07" StartAngleReference="-1.85440422428240576e-01"/>
  <JOINT Body1ID="Trunk" Body2ID="LeftThigh" ID="LeftHipJoint" ParamHiStop="20d" ParamLoStop="-40d" Type="Hinge" HingeAnchor="Trunk -3.32006684716652956e+00 6.55345514125345474e-01 5.24348955036798570e-02" HingeAxis="Trunk -8.84302396933489554e-18 -9.99999999999999889e-01 1.73472347597680709e-17" Body2HingeAnchor="LeftThigh -1.03198454330029221e-01 -3.42624210016023723e-01 1.08991850117991063e+00" Body2HingeAxis="LeftThigh -1.39398203243511210e-07 -9.99999999999955258e-01 -2.64426673602519147e-07" StartAngleReference="-1.89268187065371019e-01"/>
  <JOINT Body1ID="LeftThigh" Body2ID="LeftShank" ID="LeftKneeJoint" ParamHiStop="40d" ParamLoStop="-20d" Type="Hinge" HingeAnchor="LeftThigh 3.03810398861390218e-02 2.25417925768568977e-01 -1.05008669073035166e+00" HingeAxis="LeftThigh 6.24500451351650554e-17 -1.00000000000000000e+00 -1.14491749414469268e-16" Body2HingeAnchor="LeftShank 2.13993887451953801e-01 -2.70103093275506190e-01 1.10149591194828878e+00" Body2HingeAxis="LeftShank -1.27173529354887571e-07 -9.99999999999857891e-01 -5.18038424400513176e-07" StartAngleReference="6.01458468530096657e-01"/>
  <JOINT Body1ID="Trunk" Body2ID="LeftArm" ID="LeftShoulderJoint" ParamHiStop="40d" ParamLoStop="-20d" Type="Hinge" HingeAnchor="Trunk 2.95433815283347911e+00 1.21695001412534065e+00 -8.39595104496318467e-01" HingeAxis="Trunk -8.84302396933489554e-18 -9.99999999999999889e-01 1.73472347597680709e-17" Body2HingeAnchor="LeftArm 1.16769254643471210e-02 -5.32203238123413261e-02 7.75704808924424949e-01" Body2HingeAxis="LeftArm 2.73676910529652151e-07 -9.99999999999194755e-01 -1.23908586309451341e-06" StartAngleReference="6.98131703992606489e-01"/>
  <JOINT Body1ID="LeftForearm" Body2ID="LeftHand" ID="LeftWristJoint" ParamHiStop="5d" ParamLoStop="-25d" Type="Hinge" HingeAnchor="LeftForearm 5.79648234277932439e-01 -1.14685802994007602e-02 -7.19215083771065578e-01" HingeAxis="LeftForearm -1.09287578986538847e-16 -1.00000000000000000e+00 1.04083408558608426e-17" Body2HingeAnchor="LeftHand 3.85955942444221461e-02 -1.42905889543498699e-01 5.05862765179778573e-01" Body2HingeAxis="LeftHand 3.32039736255108214e-08 -9.99999999999987454e-01 -1.54686363423167661e-07" StartAngleReference="-4.36332314104148633e-01"/>
  <JOINT Body1ID="RightShank" Body2ID="RightFoot" ID="RightAnkleJoint" ParamHiStop="0d" ParamLoStop="-30d" Type="Hinge" HingeAnchor="RightShank -2.64435796985262039e-01 -2.14653663397902122e-01 -8.80903018659762616e-01" HingeAxis="RightShank 7.80625564189563192e-17 1.00000000000000000e+00 1.49186218934005410e-16" Body2HingeAnchor="RightFoot -2.33298403638102836e-01 2.05263782667579109e-01 5.97251806886553438e-01" Body2HingeAxis="RightFoot 2.77982263987078260e-08 9.99999999999999334e-01 -3.07544776971535594e-08" StartAngleReference="7.02192901725192521e-11"/>
  <JOINT Body1ID="RightArm" Body2ID="RightForearm" ID="RightElbowJoint" ParamHiStop="20d" ParamLoStop="-40d" Type="Hinge" HingeAnchor="RightArm -1.29449065912593919e-01 -7.72293190715268446e-02 -9.70424548660622888e-01" HingeAxis="RightArm 1.75207071073657517e-16 9.99999999999999667e-01 6.24500451351650554e-17" Body2HingeAnchor="RightForearm -5.11571731177902000e-01 2.73993381160698157e-01 8.35494104362879964e-01" Body2HingeAxis="RightForearm 1.49554650564695524e-07 9.99999999999980238e-01 1.29049400408864923e-07" StartAngleReference="3.49065850916667197e-01"/>
  <JOINT Body1ID="Trunk" Body2ID="RightThigh" ID="RightHipJoint" ParamHiStop="40d" ParamLoStop="-20d" Type="Hinge" HingeAnchor="Trunk -3.32006684716652956e+00 -6.55345485874652689e-01 5.24348955036829517e-02" HingeAxis="Trunk 8.84302396933489554e-18 9.99999999999999889e-01 -1.73472347597680709e-17" Body2HingeAnchor="RightThigh -1.03198902541966564e-01 3.42624428089069621e-01 1.08992013444455238e+00" Body2HingeAxis="RightThigh 2.60242388086355525e-07 9.99999999999907185e-01 -3.43081023920083217e-07" StartAngleReference="3.52498269785792684e-01"/>
  <JOINT Body1ID="RightThigh" Body2ID="RightShank" ID="RightKneeJoint" ParamHiStop="20d" ParamLoStop="-40d" Type="Hinge" HingeAnchor="RightThigh 3.03810398861404374e-02 -2.25417925768570809e-01 -1.05008669073036276e+00" HingeAxis="RightThigh -9.36750677027475831e-17 1.00000000000000000e+00 -6.59194920871186696e-17" Body2HingeAnchor="RightShank 2.13993754940293268e-01 2.70103367130490990e-01 1.10150008970538704e+00" Body2HingeAxis="RightShank 3.58261526261366425e-08 9.99999999999998668e-01 -3.61031231299602240e-08" StartAngleReference="-6.96320170559871499e-01"/>
  <JOINT Body1ID="Trunk" Body2ID="RightArm" ID="RightShoulderJoint" ParamHiStop="20d" ParamLoStop="-40d" Type="Hinge" HingeAnchor="Trunk 2.95433815283347467e+00 -1.21694998587465086e+00 -8.39595104496320799e-01" HingeAxis="Trunk 8.84302396933489554e-18 9.99999999999999889e-01 -1.73472347597680709e-17" Body2HingeAnchor="RightArm 1.16761209299537927e-02 5.32206038055652170e-02 7.75704844819199213e-01" Body2HingeAxis="RightArm 4.67907889292046297e-08 9.99999999999998335e-01 -3.36233058999269030e-08" StartAngleReference="-5.54528589455450693e-01"/>
  <JOINT Body1ID="RightForearm" Body2ID="RightHand" ID="RightWristJoint" ParamHiStop="25d" ParamLoStop="-5d" Type="Hinge" HingeAnchor="RightForearm 5.79648234277915120e-01 1.14685802995007323e-02 -7.19215083771069019e-01" HingeAxis="RightForearm 4.85722573273505986e-17 1.00000000000000000e+00 9.02056207507939689e-17" Body2HingeAnchor="RightHand 3.85953209506502415e-02 1.42906245067056292e-01 5.05863173086268825e-01" Body2HingeAxis="RightHand -5.25062163877695887e-08 9.99999999999992117e-01 1.13333029339718339e-07" StartAngleReference="4.36332314215559625e-01"/>
  <GEOM Abort="true" BodyID="Trunk" DampingConstant="1.00000000000000000e+06" ID="HeadContact" Mu="1.0" Radius="0.10000000000000001" SpringConstant="1.00000000000000000e+07" Type="Sphere" Position="Trunk 1.50842431528334799e+01 1.41253467672575184e-08 7.04364895503678867e-01" Quaternion="Trunk 1.00000000000000000e+00 3.75795389345040781e-17 -2.12142608024226582e-18 -5.31010424625659443e-18"/>
  <GEOM Abort="false" BodyID="LeftFoot" DampingConstant="1.00000000000000000e+06" ID="LeftCaudalLateralFootContact" Mu="1.0" Radius="0.10000000000000001" SpringConstant="1.00000000000000000e+07" Type="Sphere" Position="LeftFoot -2.28398512126389536e-01 3.80781346726772330e-01 -3.95194739929744854e-01" Quaternion="LeftFoot 1.00000000000000000e+00 5.26298848458355945e-17 -2.18783858385956857e-15 9.33962278189016898e-18"/>
  <GEOM Abort="false" BodyID="LeftHand" DampingConstant="1.00000000000000000e+06" ID="LeftCaudalLateralHandContact" Mu="1.0" Radius="0.10000000000000001" SpringConstant="1.00000000000000000e+07" Type="Sphere" Position="LeftHand -2.09594435439356880e-01 1.67028601582937558e-01 -2.82716568257823431e-01" Quaternion="LeftHand 1.00000000000000000e+00 4.95825441353977064e-17 -5.54225106577267258e-16 -9.15678458492545047e-18"/>
  <GEOM Abort="false" BodyID="LeftFoot" DampingConstant="1.00000000000000000e+06" ID="LeftCaudalMedialFootContact" Mu="1.0" Radius="0.10000000000000001" SpringConstant="1.00000000000000000e+07" Type="Sphere" Position="LeftFoot -1.42385121263946257e-02 -4.59608653273229417e-01 -3.89927439929747210e-01" Quaternion="LeftFoot 1.00000000000000000e+00 5.26298848458355945e-17 -2.18783858385956857e-15 9.33962278189016898e-18"/>
  <GEOM Abort="false" BodyID="LeftHand" DampingConstant="1.00000000000000000e+06" ID="LeftCaudalMedialHandContact" Mu="1.0" Radius="0.10000000000000001" SpringConstant="1.00000000000000000e+07" Type="Sphere" Position="LeftHand 5.65564560644171016e-04 -2.57971398417064346e-01 -2.91821568257823072e-01" Quaternion="LeftHand 1.00000000000000000e+00 4.95825441353977064e-17 -5.54225106577267258e-16 -9.15678458492545047e-18"/>
  <GEOM Abort="false" BodyID="LeftFoot" DampingConstant="1.00000000000000000e+06" ID="LeftCranialLateralFootContact" Mu="1.0" Radius="0.10000000000000001" SpringConstant="1.00000000000000000e+07" Type="Sphere" Position="LeftFoot 8.22714878736068023e-02 8.20211346726770762e-01 -4.76871439929746843e-01" Quaternion="LeftFoot 1.00000000000000000e+00 5.26298848458355945e-17 -2.18783858385956857e-15 9.33962278189016898e-18"/>
  <GEOM Abort="false" BodyID="LeftHand" DampingConstant="1.00000000000000000e+06" ID="LeftCranialLateralHandContact" Mu="1.0" Radius="0.10000000000000001" SpringConstant="1.00000000000000000e+07" Type="Sphere" Position="LeftHand 1.85075564560644695e-01 8.19186015829370812e-02 -4.05124568257823114e-01" Quaternion="LeftHand 1.00000000000000000e+00 4.95825441353977064e-17 -5.54225106577267258e-16 -9.15678458492545047e-18"/>
  <GEOM Abort="false" BodyID="LeftFoot" DampingConstant="1.00000000000000000e+06" ID="LeftCranialMedialFootContact" Mu="1.0" Radius="0.10000000000000001" SpringConstant="1.00000000000000000e+07" Type="Sphere" Position="LeftFoot 5.11531487873609914e-01 -6.09528653273226806e-01 -4.47938939929745261e-01" Quaternion="LeftFoot 1.00000000000000000e+00 5.26298848458355945e-17 -2.18783858385956857e-15 9.33962278189016898e-18"/>
  <GEOM Abort="false" BodyID="LeftHand" DampingConstant="1.00000000000000000e+06" ID="LeftCranialMedialHandContact" Mu="1.0" Radius="0.10000000000000001" SpringConstant="1.00000000000000000e+07" Type="Sphere" Position="LeftHand 1.81585564560645230e-01 -1.47491398417062852e-01 -3.14545568257823205e-01" Quaternion="LeftHand 1.00000000000000000e+00 4.95825441353977064e-17 -5.54225106577267258e-16 -9.15678458492545047e-18"/>
  <GEOM Abort="false" BodyID="RightFoot" DampingConstant="1.00000000000000000e+06" ID="RightCaudalLateralFootContact" Mu="1.0" Radius="0.10000000000000001" SpringConstant="1.00000000000000000e+07" Type="Sphere" Position="RightFoot -2.28398512126403941e-01 -3.80781346726789927e-01 -3.95194739929740302e-01" Quaternion="RightFoot 1.00000000000000000e+00 8.98520567044315041e-17 -1.90257870514450165e-15 1.18193700767223095e-17"/>
  <GEOM Abort="false" BodyID="RightHand" DampingConstant="1.00000000000000000e+06" ID="RightCaudalLateralHandContact" Mu="1.0" Radius="0.10000000000000001" SpringConstant="1.00000000000000000e+07" Type="Sphere" Position="RightHand -2.09594435439312637e-01 -1.67028601582846881e-01 -2.82716568257847689e-01" Quaternion="RightHand 1.00000000000000000e+00 6.34515354851850864e-17 1.30423179241837850e-15 -1.42120828154244476e-17"/>
  <GEOM Abort="false" BodyID="RightFoot" DampingConstant="1.00000000000000000e+06" ID="RightCaudalMedialFootContact" Mu="1.0" Radius="0.10000000000000001" SpringConstant="1.00000000000000000e+07" Type="Sphere" Position="RightFoot -1.42385121264052561e-02 4.59608653273211765e-01 -3.89927439929741104e-01" Quaternion="RightFoot 1.00000000000000000e+00 8.98520567044315041e-17 -1.90257870514450165e-15 1.18193700767223095e-17"/>
  <GEOM Abort="false" BodyID="RightHand" DampingConstant="1.00000000000000000e+06" ID="RightCaudalMedialHandContact" Mu="1.0" Radius="0.10000000000000001" SpringConstant="1.00000000000000000e+07" Type="Sphere" Position="RightHand 5.65564560686723783e-04 2.57971398417153885e-01 -2.91821568257848052e-01" Quaternion="RightHand 1.00000000000000000e+00 6.34515354851850864e-17 1.30423179241837850e-15 -1.42120828154244476e-17"/>
  <GEOM Abort="false" BodyID="RightFoot" DampingConstant="1.00000000000000000e+06" ID="RightCranialLateralFootContact" Mu="1.0" Radius="0.10000000000000001" SpringConstant="1.00000000000000000e+07" Type="Sphere" Position="RightFoot 8.22714878735961302e-02 -8.20211346726789636e-01 -4.76871439929741014e-01" Quaternion="RightFoot 1.00000000000000000e+00 8.98520567044315041e-17 -1.90257870514450165e-15 1.18193700767223095e-17"/>
  <GEOM Abort="false" BodyID="RightHand" DampingConstant="1.00000000000000000e+06" ID="RightCranialLateralHandContact" Mu="1.0" Radius="0.10000000000000001" SpringConstant="1.00000000000000000e+07" Type="Sphere" Position="RightHand 1.85075564560688716e-01 -8.19186015828450853e-02 -4.05124568257848927e-01" Quaternion="RightHand 1.00000000000000000e+00 6.34515354851850864e-17 1.30423179241837850e-15 -1.42120828154244476e-17"/>
  <GEOM Abort="false" BodyID="RightFoot" DampingConstant="1.00000000000000000e+06" ID="RightCranialMedialFootContact" Mu="1.0" Radius="0.10000000000000001" SpringConstant="1.00000000000000000e+07" Type="Sphere" Position="RightFoot 5.11531487873596036e-01 6.09528653273211596e-01 -4.47938939929741486e-01" Quaternion="RightFoot 1.00000000000000000e+00 8.98520567044315041e-17 -1.90257870514450165e-15 1.18193700767223095e-17"/>
  <GEOM Abort="false" BodyID="RightHand" DampingConstant="1.00000000000000000e+06" ID="RightCranialMedialHandContact" Mu="1.0" Radius="0.10000000000000001" SpringConstant="1.00000000000000000e+07" Type="Sphere" Position="RightHand 1.81585564560687945e-01 1.47491398417154473e-01 -3.14545568257847741e-01" Quaternion="RightHand 1.00000000000000000e+00 6.34515354851850864e-17 1.30423179241837850e-15 -1.42120828154244476e-17"/>
  <GEOM Abort="true" BodyID="Trunk" DampingConstant="1.00000000000000000e+06" ID="TailContact" Mu="1.0" Radius="0.10000000000000001" SpringConstant="1.00000000000000000e+07" Type="Sphere" Position="Trunk -2.46332568471664999e+01 1.41253469407298660e-08 -1.64241510449631711e+00" Quaternion="Trunk 1.00000000000000000e+00 3.75795389345040781e-17 -2.12142608024226582e-18 -5.31010424625659443e-18"/>
  <MUSCLE ActivationK="0.17" ActivationKinetics="false" CylinderBodyID="LeftShank" FibreLength="0.340424" ForcePerUnitArea="300000" ID="LeftAnkleExt" InsertionBodyID="LeftFoot" OriginBodyID="LeftShank" PCA="0.891370063" ParallelStrainAtFmax="0.6" SerialStrainAtFmax="0.059999999999999998" Strap="CylinderWrap" TendonLength="1.74649" Type="MinettiAlexander" VMaxFactor="8.4000000000000004" Origin="LeftShank -1.12435796985236286e-01 -1.34241336602079792e-01 5.85291981340236744e-01" Insertion="LeftFoot -3.14548512126389512e-01 -6.58865327322798264e-03 1.14069260070256001e-01" CylinderPosition="LeftShank -2.64435796985239058e-01 2.14653663397921329e-01 -8.80903018659766057e-01" CylinderRadius="3.35841855999999994e-01" CylinderQuaternion="LeftShank 7.07106781186547795e-01 7.07106781186547462e-01 1.85679452367193490e-17 -1.03720733677066164e-16"/>
  <MUSCLE ActivationK="0.17" ActivationKinetics="false" CylinderBodyID="LeftShank" FibreLength="1.069406" ForcePerUnitArea="300000" ID="LeftAnkleExtKneeFlex" InsertionBodyID="LeftFoot" OriginBodyID="LeftThigh" PCA="0.354687278" ParallelStrainAtFmax="0.6" SerialStrainAtFmax="0.059999999999999998" Strap="TwoCylinderWrap" TendonLength="1.8379795" Type="MinettiAlexander" VMaxFactor="8.4000000000000004" Origin="LeftThigh -1.20448960113860762e-01 3.86299257685704736e-02 -6.62171690730355311e-01" Insertion="LeftFoot -3.95988512126392744e-01 -2.76828653273227587e-01 1.11672260070254437e-01" Cylinder1Position="LeftShank 2.13994203014762463e-01 -2.70103336602079636e-01 1.10149698134024066e+00" Cylinder1Radius="3.44218968000000014e-01" Cylinder2Position="LeftShank -2.64435796985239058e-01 2.14653663397921329e-01 -8.80903018659766057e-01" Cylinder2Radius="3.35841855999999994e-01" CylinderQuaternion="LeftShank 7.07106781186547795e-01 7.07106781186547462e-01 1.85679452367193490e-17 -1.03720733677066164e-16"/>
  <MUSCLE ActivationK="0.17" ActivationKinetics="false" CylinderBodyID="LeftShank" FibreLength="0.30142" ForcePerUnitArea="300000" ID="LeftAnkleFlex" InsertionBodyID="LeftFoot" OriginBodyID="LeftShank" PCA="1.006714094" ParallelStrainAtFmax="0.6" SerialStrainAtFmax="0.059999999999999998" Strap="CylinderWrap" TendonLength="1.678087" Type="MinettiAlexander" VMaxFactor="8.4000000000000004" Origin="LeftShank 5.14984203014764219e-01 -1.66991336602079599e-01 5.06231981340238169e-01" Insertion="LeftFoot 2.37114878736064544e-02 -1.79538653273226878e-01 1.98903260070253912e-01" CylinderPosition="LeftShank -2.64435796985239058e-01 2.14653663397921329e-01 -8.80903018659766057e-01" CylinderRadius="2.60242423000000000e-01" CylinderQuaternion="LeftShank 7.07106781186547351e-01 -7.07106781186547795e-01 -4.81898754072027557e-17 1.90243076756317577e-17"/>
  <MUSCLE ActivationK="0.17" ActivationKinetics="false" CylinderBodyID="LeftArm" FibreLength="0.656556" ForcePerUnitArea="300000" ID="LeftElbowExt" InsertionBodyID="LeftForearm" OriginBodyID="LeftArm" PCA="0.85082214" ParallelStrainAtFmax="0.6" SerialStrainAtFmax="0.059999999999999998" Strap="CylinderWrap" TendonLength="1.271636" Type="MinettiAlexander" VMaxFactor="8.4000000000000004" Origin="LeftArm -1.23969065912611559e-01 1.12829319071526837e-01 6.48065451339393972e-01" Insertion="LeftForearm -8.31161765722076673e-01 -2.40063580299400975e-01 4.66614916228938803e-01" CylinderPosition="LeftArm -1.29449065912611128e-01 7.72293190715266364e-02 -9.70424548660613118e-01" CylinderRadius="2.19058843000000003e-01" CylinderQuaternion="LeftArm 7.07106781186547129e-01 7.07106781186547795e-01 -4.47921391568717010e-17 -3.68518560568100679e-17"/>
  <MUSCLE ActivationK="0.17" ActivationKinetics="false" CylinderBodyID="LeftForearm" FibreLength="0.814456" ForcePerUnitArea="300000" ID="LeftElbowExtWristFlex" InsertionBodyID="LeftHand" OriginBodyID="LeftArm" PCA="0.444546519" ParallelStrainAtFmax="0.6" SerialStrainAtFmax="0.059999999999999998" Strap="TwoCylinderWrap" TendonLength="1.732291" Type="MinettiAlexander" VMaxFactor="8.4000000000000004" Origin="LeftArm -3.38609065912610196e-01 2.29259319071527773e-01 -5.82164548660610848e-01" Insertion="LeftHand -2.52204435439356667e-01 3.40038601582937638e-01 2.67528431742176664e-01" Cylinder1Position="LeftForearm -5.11571765722073746e-01 -2.73993580299401740e-01 8.35494916228938456e-01" Cylinder1Radius="2.19058843000000003e-01" Cylinder2Position="LeftForearm 5.79648234277928220e-01 -1.14685802994006457e-02 -7.19215083771065022e-01" Cylinder2Radius="2.36471261999999988e-01" CylinderQuaternion="LeftForearm 7.07106781186547906e-01 7.07106781186547240e-01 6.83301680769498750e-19 -3.23061943185540650e-17"/>
  <MUSCLE ActivationK="0.17" ActivationKinetics="false" CylinderBodyID="LeftArm" FibreLength="0.7069" ForcePerUnitArea="300000" ID="LeftElbowFlex" InsertionBodyID="LeftForearm" OriginBodyID="LeftArm" PCA="0.526818862" ParallelStrainAtFmax="0.6" SerialStrainAtFmax="0.059999999999999998" Strap="CylinderWrap" TendonLength="0.970332" Type="MinettiAlexander" VMaxFactor="8.4000000000000004" Origin="LeftArm 2.71850934087389362e-01 -1.92760680928473122e-01 5.32925451339393730e-01" Insertion="LeftForearm -1.35161765722073612e-01 -1.11873580299400990e-01 7.69284916228942350e-01" CylinderPosition="LeftArm -1.29449065912611128e-01 7.72293190715266364e-02 -9.70424548660613118e-01" CylinderRadius="2.22506900000000007e-01" CylinderQuaternion="LeftArm 7.07106781186547573e-01 -7.07106781186547462e-01 -4.31704691327106784e-19 -4.81522765929202024e-18"/>
  <MUSCLE ActivationK="0.17" ActivationKinetics="false" CylinderBodyID="LeftForearm" FibreLength="0.708888" ForcePerUnitArea="300000" ID="LeftElbowFlexWristExt" InsertionBodyID="LeftHand" OriginBodyID="LeftArm" PCA="0.437784546" ParallelStrainAtFmax="0.6" SerialStrainAtFmax="0.059999999999999998" Strap="TwoCylinderWrap" TendonLength="1.870875" Type="MinettiAlexander" VMaxFactor="8.4000000000000004" Origin="LeftArm -1.44029065912608778e-01 2.20699319071526623e-01 -6.51744548660611822e-01" Insertion="LeftHand 2.47495564560644365e-01 6.32086015829375902e-02 2.60836431742177299e-01" Cylinder1Position="LeftForearm -5.11571765722073746e-01 -2.73993580299401740e-01 8.35494916228938456e-01" Cylinder1Radius="2.22506900000000007e-01" Cylinder2Position="LeftForearm 5.79648234277928220e-01 -1.14685802994006457e-02 -7.19215083771065022e-01" Cylinder2Radius="2.31680933000000006e-01" CylinderQuaternion="LeftForearm 7.07106781186548017e-01 -7.07106781186547240e-01 -7.37408370362123673e-17 -3.48011664082083280e-17"/>
  <MUSCLE ActivationK="0.17" ActivationKinetics="false" FibreLength="1.531486" ForcePerUnitArea="300000" ID="LeftHipExt" InsertionBodyID="LeftThigh" OriginBodyID="Trunk" PCA="1.188820906" ParallelStrainAtFmax="0.6" SerialStrainAtFmax="0.059999999999999998" Strap="TwoPoint" TendonLength="2.4624235" Type="MinettiAlexander" VMaxFactor="8.4000000000000004" Origin="Trunk -7.04834684716653737e+00 5.49966141253468016e-02 -6.69675104496319618e-01" Insertion="LeftThigh -1.08008960113860658e-01 1.28749925768572138e-01 2.84548309269642974e-01"/>
  <MUSCLE ActivationK="0.17" ActivationKinetics="false" CylinderBodyID="LeftThigh" FibreLength="1.57787" ForcePerUnitArea="300000" ID="LeftHipExtKneeFlex" InsertionBodyID="LeftShank" OriginBodyID="Trunk" PCA="0.721171015" ParallelStrainAtFmax="0.6" SerialStrainAtFmax="0.059999999999999998" Strap="TwoCylinderWrap" TendonLength="1.5719055" Type="MinettiAlexander" VMaxFactor="8.4000000000000004" Origin="Trunk -3.68322684716653281e+00 7.53551014125346752e-01 8.36114895503680233e-01" Insertion="LeftShank -1.82655796985239982e-01 -2.74081336602080117e-01 8.33291981340238852e-01" Cylinder1Position="LeftThigh -1.03198960113859567e-01 -3.42624574231429169e-01 1.08991830926964739e+00" Cylinder1Radius="2.73166923999999978e-01" Cylinder2Position="LeftThigh 3.03810398861408815e-02 2.25417925768571586e-01 -1.05008669073035477e+00" Cylinder2Radius="3.44218968000000014e-01" CylinderQuaternion="LeftThigh 7.07106781186547906e-01 7.07106781186547018e-01 9.65410342989811365e-18 3.20557058584884252e-17"/>
  <MUSCLE ActivationK="0.17" ActivationKinetics="false" CylinderBodyID="Trunk" FibreLength="0.716566" ForcePerUnitArea="300000" ID="LeftHipFlex" InsertionBodyID="LeftThigh" OriginBodyID="Trunk" PCA="1.693877534" ParallelStrainAtFmax="0.6" SerialStrainAtFmax="0.059999999999999998" Strap="CylinderWrap" TendonLength="0.8264925" Type="MinettiAlexander" VMaxFactor="8.4000000000000004" Origin="Trunk -2.29272684716653297e+00 1.73461001412534643e+00 1.01111489550368150e+00" Insertion="LeftThigh 4.81210398861400129e-02 4.16159925768571748e-01 7.27628309269644280e-01" CylinderPosition="Trunk -3.32006684716652956e+00 6.55345514125346251e-01 5.24348955036795586e-02" CylinderRadius="3.02410548000000001e-01" CylinderQuaternion="Trunk 7.07106781186547240e-01 -7.07106781186548017e-01 -1.74066804497408045e-18 -7.19298427413990695e-20"/>
  <MUSCLE ActivationK="0.17" ActivationKinetics="false" CylinderBodyID="LeftThigh" FibreLength="1.8013" ForcePerUnitArea="300000" ID="LeftHipFlexKneeExt" InsertionBodyID="LeftShank" OriginBodyID="Trunk" PCA="0.589603713" ParallelStrainAtFmax="0.6" SerialStrainAtFmax="0.059999999999999998" Strap="TwoCylinderWrap" TendonLength="1.657615" Type="MinettiAlexander" VMaxFactor="8.4000000000000004" Origin="Trunk -2.85399684716653379e+00 1.41595001412534582e+00 7.50964895503682173e-01" Insertion="LeftShank 4.23064203014763274e-01 1.60308663397920187e-01 3.70771981340237977e-01" Cylinder1Position="LeftThigh -1.03198960113859567e-01 -3.42624574231429169e-01 1.08991830926964739e+00" Cylinder1Radius="3.02410548000000001e-01" Cylinder2Position="LeftThigh 3.03810398861408815e-02 2.25417925768571586e-01 -1.05008669073035477e+00" Cylinder2Radius="2.88037778999999994e-01" CylinderQuaternion="LeftThigh 7.07106781186547129e-01 -7.07106781186548128e-01 1.60545399878929196e-17 -6.95628995669237307e-17"/>
  <MUSCLE ActivationK="0.17" ActivationKinetics="false" CylinderBodyID="LeftThigh" FibreLength="0.645492" ForcePerUnitArea="300000" ID="LeftKneeExt" InsertionBodyID="LeftShank" OriginBodyID="LeftThigh" PCA="1.41029058" ParallelStrainAtFmax="0.6" SerialStrainAtFmax="0.059999999999999998" Strap="CylinderWrap" TendonLength="1.556599" Type="MinettiAlexander" VMaxFactor="8.4000000000000004" Origin="LeftThigh 2.53481039886139903e-01 5.27992576857111082e-03 5.51008309269644059e-01" Insertion="LeftShank 5.22124203014760813e-01 -2.12191336602079145e-01 5.58411981340238062e-01" CylinderPosition="LeftThigh 3.03810398861408815e-02 2.25417925768571586e-01 -1.05008669073035477e+00" CylinderRadius="2.88037778999999994e-01" CylinderQuaternion="LeftThigh 7.07106781186547129e-01 -7.07106781186548128e-01 1.60545399878929196e-17 -6.95628995669237307e-17"/>
  <MUSCLE ActivationK="0.17" ActivationKinetics="false" CylinderBodyID="LeftThigh" FibreLength="0.758504" ForcePerUnitArea="300000" ID="LeftKneeFlex" InsertionBodyID="LeftShank" OriginBodyID="LeftThigh" PCA="0.600083379" ParallelStrainAtFmax="0.6" SerialStrainAtFmax="0.059999999999999998" Strap="CylinderWrap" TendonLength="1.457655" Type="MinettiAlexander" VMaxFactor="8.4000000000000004" Origin="LeftThigh -1.15558960113860160e-01 1.36519925768570000e-01 7.81608309269646639e-01" Insertion="LeftShank -5.29157969852384891e-02 -1.07991336602078714e-01 6.78981981340239460e-01" CylinderPosition="LeftThigh 3.03810398861408815e-02 2.25417925768571586e-01 -1.05008669073035477e+00" CylinderRadius="3.44218968000000014e-01" CylinderQuaternion="LeftThigh 7.07106781186547906e-01 7.07106781186547018e-01 9.65410342989811365e-18 3.20557058584884252e-17"/>
  <MUSCLE ActivationK="0.17" ActivationKinetics="false" CylinderBodyID="Trunk" FibreLength="0.645286" ForcePerUnitArea="300000" ID="LeftShoulderExt" InsertionBodyID="LeftArm" OriginBodyID="Trunk" PCA="2.308484943" ParallelStrainAtFmax="0.6" SerialStrainAtFmax="0.059999999999999998" Strap="TwoCylinderWrap" TendonLength="3.2158285" Type="MinettiAlexander" VMaxFactor="8.4000000000000004" Origin="Trunk 7.64723152833469810e-01 1.10125001412534584e+00 1.27133489550368495e+00" Insertion="LeftArm 2.91700934087392727e-01 1.27559319071527760e-01 4.68645451339394836e-01" Cylinder1Position="Trunk 2.70599315283347064e+00 1.26802001412534571e+00 3.20504895503682219e-01" Cylinder1Radius="5.00000000000000028e-02" Cylinder2Position="Trunk 2.95433815283347423e+00 1.21695001412534398e+00 -8.39595104496316802e-01" Cylinder2Radius="3.08915671000000003e-01" CylinderQuaternion="Trunk 7.07106781186547240e-01 -7.07106781186548017e-01 -1.74066804497408045e-18 -7.19298427413990695e-20"/>
  <MUSCLE ActivationK="0.17" ActivationKinetics="false" CylinderBodyID="LeftArm" FibreLength="1.312294" ForcePerUnitArea="300000" ID="LeftShoulderExtElbowFlex" InsertionBodyID="LeftForearm" OriginBodyID="Trunk" PCA="0.709460406" ParallelStrainAtFmax="0.6" SerialStrainAtFmax="0.059999999999999998" Strap="TwoCylinderWrap" TendonLength="1.3229565" Type="MinettiAlexander" VMaxFactor="8.4000000000000004" Origin="Trunk 3.35776315283347104e+00 1.35468014125346758e-01 -5.05955104496318642e-01" Insertion="LeftForearm -1.06061765722075430e-01 -1.37133580299400787e-01 7.55384916228939995e-01" Cylinder1Position="LeftArm 1.16759340873919815e-02 -5.32206809284732490e-02 7.75705451339393504e-01" Cylinder1Radius="3.08915671000000003e-01" Cylinder2Position="LeftArm -1.29449065912611128e-01 7.72293190715266364e-02 -9.70424548660613118e-01" Cylinder2Radius="2.22506900000000007e-01" CylinderQuaternion="LeftArm 7.07106781186547573e-01 -7.07106781186547462e-01 -4.31704691327106784e-19 -4.81522765929202024e-18"/>
  <MUSCLE ActivationK="0.17" ActivationKinetics="false" CylinderBodyID="Trunk" FibreLength="0.869984" ForcePerUnitArea="300000" ID="LeftShoulderFlex" InsertionBodyID="LeftArm" OriginBodyID="Trunk" PCA="1.141502231" ParallelStrainAtFmax="0.6" SerialStrainAtFmax="0.059999999999999998" Strap="CylinderWrap" TendonLength="2.058351" Type="MinettiAlexander" VMaxFactor="8.4000000000000004" Origin="Trunk 7.07143152833469957e-01 1.58849001412534574e+00 7.89564895503682140e-01" Insertion="LeftArm -6.02790659126076211e-02 3.17129319071527582e-01 3.01995451339392817e-01" CylinderPosition="Trunk 2.95433815283347423e+00 1.21695001412534398e+00 -8.39595104496316802e-01" CylinderRadius="3.14676200999999989e-01" CylinderQuaternion="Trunk 7.07106781186548017e-01 7.07106781186547240e-01 1.11470171431752848e-18 2.15138570058243759e-18"/>
  <MUSCLE ActivationK="0.17" ActivationKinetics="false" CylinderBodyID="LeftArm" FibreLength="1.40108" ForcePerUnitArea="300000" ID="LeftShoulderFlexElbowExt" InsertionBodyID="LeftForearm" OriginBodyID="Trunk" PCA="0.553751769" ParallelStrainAtFmax="0.6" SerialStrainAtFmax="0.059999999999999998" Strap="TwoCylinderWrap" TendonLength="1.292402" Type="MinettiAlexander" VMaxFactor="8.4000000000000004" Origin="Trunk 2.68393315283347178e+00 1.41112001412534505e+00 -2.85115104496314609e-01" Insertion="LeftForearm -6.24111765722074940e-01 -5.69135802994015227e-02 2.95664916228938424e-01" Cylinder1Position="LeftArm 1.16759340873919815e-02 -5.32206809284732490e-02 7.75705451339393504e-01" Cylinder1Radius="3.14676200999999989e-01" Cylinder2Position="LeftArm -1.29449065912611128e-01 7.72293190715266364e-02 -9.70424548660613118e-01" Cylinder2Radius="2.19058843000000003e-01" CylinderQuaternion="LeftArm 7.07106781186547129e-01 7.07106781186547795e-01 -4.47921391568717010e-17 -3.68518560568100679e-17"/>
  <MUSCLE ActivationK="0.17" ActivationKinetics="false" CylinderBodyID="LeftForearm" FibreLength="0.243942" ForcePerUnitArea="300000" ID="LeftWristExt" InsertionBodyID="LeftHand" OriginBodyID="LeftForearm" PCA="1.017750814" ParallelStrainAtFmax="0.6" SerialStrainAtFmax="0.059999999999999998" Strap="CylinderWrap" TendonLength="1.5168885" Type="MinettiAlexander" VMaxFactor="8.4000000000000004" Origin="LeftForearm -7.09176572207304012e-03 -1.13483580299401823e-01 5.65304916228939969e-01" Insertion="LeftHand 2.39965564560644828e-01 -1.43021398417062823e-01 2.39859431742177664e-01" CylinderPosition="LeftForearm 5.79648234277928220e-01 -1.14685802994006457e-02 -7.19215083771065022e-01" CylinderRadius="2.31680933000000006e-01" CylinderQuaternion="LeftForearm 7.07106781186548017e-01 -7.07106781186547240e-01 -7.37408370362123673e-17 -3.48011664082083280e-17"/>
  <MUSCLE ActivationK="0.17" ActivationKinetics="false" CylinderBodyID="LeftForearm" FibreLength="0.386006" ForcePerUnitArea="300000" ID="LeftWristFlex" InsertionBodyID="LeftHand" OriginBodyID="LeftForearm" PCA="0.4287881" ParallelStrainAtFmax="0.6" SerialStrainAtFmax="0.059999999999999998" Strap="CylinderWrap" TendonLength="1.3426245" Type="MinettiAlexander" VMaxFactor="8.4000000000000004" Origin="LeftForearm -6.64481765722073403e-01 9.86464197005991056e-02 3.38704916228938391e-01" Insertion="LeftHand -2.34744435439355220e-01 1.51128601582938532e-01 2.21448431742177404e-01" CylinderPosition="LeftForearm 5.79648234277928220e-01 -1.14685802994006457e-02 -7.19215083771065022e-01" CylinderRadius="2.36471261999999988e-01" CylinderQuaternion="LeftForearm 7.07106781186547906e-01 7.07106781186547240e-01 6.83301680769498750e-19 -3.23061943185540650e-17"/>
  <MUSCLE ActivationK="0.17" ActivationKinetics="false" CylinderBodyID="RightShank" FibreLength="0.340424" ForcePerUnitArea="300000" ID="RightAnkleExt" InsertionBodyID="RightFoot" OriginBodyID="RightShank" PCA="0.891370063" ParallelStrainAtFmax="0.6" SerialStrainAtFmax="0.059999999999999998" Strap="CylinderWrap" TendonLength="1.74649" Type="MinettiAlexander" VMaxFactor="8.4000000000000004" Origin="RightShank -1.12435796985263181e-01 1.34241336602096889e-01 5.85291981340238965e-01" Insertion="RightFoot -3.14548512126402280e-01 6.58865327321191303e-03 1.14069260070260331e-01" CylinderPosition="RightShank -2.64435796985263649e-01 -2.14653663397902150e-01 -8.80903018659760950e-01" CylinderRadius="3.35841855999999994e-01" CylinderQuaternion="RightShank 7.07106781186548017e-01 7.07106781186546907e-01 4.89455992884014532e-17 -6.42169647479239996e-17"/>
  <MUSCLE ActivationK="0.17" ActivationKinetics="false" CylinderBodyID="RightShank" FibreLength="1.069406" ForcePerUnitArea="300000" ID="RightAnkleExtKneeFlex" InsertionBodyID="RightFoot" OriginBodyID="RightThigh" PCA="0.354687278" ParallelStrainAtFmax="0.6" SerialStrainAtFmax="0.059999999999999998" Strap="TwoCylinderWrap" TendonLength="1.8379795" Type="MinettiAlexander" VMaxFactor="8.4000000000000004" Origin="RightThigh -1.20448960113859027e-01 -3.86299257685699740e-02 -6.62171690730363194e-01" Insertion="RightFoot -3.95988512126404568e-01 2.76828653273212433e-01 1.11672260070260612e-01" Cylinder1Position="RightShank 2.13994203014737927e-01 2.70103336602097510e-01 1.10149698134023977e+00" Cylinder1Radius="3.44218968000000014e-01" Cylinder2Position="RightShank -2.64435796985263649e-01 -2.14653663397902150e-01 -8.80903018659760950e-01" Cylinder2Radius="3.35841855999999994e-01" CylinderQuaternion="RightShank 7.07106781186548017e-01 7.07106781186546907e-01 4.89455992884014532e-17 -6.42169647479239996e-17"/>
  <MUSCLE ActivationK="0.17" ActivationKinetics="false" CylinderBodyID="RightShank" FibreLength="0.30142" ForcePerUnitArea="300000" ID="RightAnkleFlex" InsertionBodyID="RightFoot" OriginBodyID="RightShank" PCA="1.006714094" ParallelStrainAtFmax="0.6" SerialStrainAtFmax="0.059999999999999998" Strap="CylinderWrap" TendonLength="1.678087" Type="MinettiAlexander" VMaxFactor="8.4000000000000004" Origin="RightShank 5.14984203014739572e-01 1.66991336602097223e-01 5.06231981340240722e-01" Insertion="RightFoot 2.37114878735949081e-02 1.79538653273212501e-01 1.98903260070260740e-01" CylinderPosition="RightShank -2.64435796985263649e-01 -2.14653663397902150e-01 -8.80903018659760950e-01" CylinderRadius="2.60242423000000000e-01" CylinderQuaternion="RightShank 7.07106781186546685e-01 -7.07106781186548350e-01 -1.69184651565392021e-17 4.79668146730407421e-18"/>
  <MUSCLE ActivationK="0.17" ActivationKinetics="false" CylinderBodyID="RightArm" FibreLength="0.656556" ForcePerUnitArea="300000" ID="RightElbowExt" InsertionBodyID="RightForearm" OriginBodyID="RightArm" PCA="0.85082214" ParallelStrainAtFmax="0.6" SerialStrainAtFmax="0.059999999999999998" Strap="CylinderWrap" TendonLength="1.271636" Type="MinettiAlexander" VMaxFactor="8.4000000000000004" Origin="RightArm -1.23969065912592019e-01 -1.12829319071528267e-01 6.48065451339379428e-01" Insertion="RightForearm -8.31161765722082002e-01 2.40063580299500784e-01 4.66614916228930643e-01" CylinderPosition="RightArm -1.29449065912592309e-01 -7.72293190715269695e-02 -9.70424548660620667e-01" CylinderRadius="2.19058843000000003e-01" CylinderQuaternion="RightArm 7.07106781186547684e-01 7.07106781186547240e-01 -4.50758963639375993e-17 8.02926200910313530e-18"/>
  <MUSCLE ActivationK="0.17" ActivationKinetics="false" CylinderBodyID="RightForearm" FibreLength="0.814456" ForcePerUnitArea="300000" ID="RightElbowExtWristFlex" InsertionBodyID="RightHand" OriginBodyID="RightArm" PCA="0.444546519" ParallelStrainAtFmax="0.6" SerialStrainAtFmax="0.059999999999999998" Strap="TwoCylinderWrap" TendonLength="1.732291" Type="MinettiAlexander" VMaxFactor="8.4000000000000004" Origin="RightArm -3.38609065912593210e-01 -2.29259319071527190e-01 -5.82164548660622394e-01" Insertion="RightHand -2.52204435439314811e-01 -3.40038601582845323e-01 2.67528431742152628e-01" Cylinder1Position="RightForearm -5.11571765722080740e-01 2.73993580299499828e-01 8.35494916228930462e-01" Cylinder1Radius="2.19058843000000003e-01" Cylinder2Position="RightForearm 5.79648234277916563e-01 1.14685802995007496e-02 -7.19215083771067798e-01" Cylinder2Radius="2.36471261999999988e-01" CylinderQuaternion="RightForearm 7.07106781186547795e-01 7.07106781186547462e-01 6.77125750411036926e-18 9.03683107879453472e-18"/>
  <MUSCLE ActivationK="0.17" ActivationKinetics="false" CylinderBodyID="RightArm" FibreLength="0.7069" ForcePerUnitArea="300000" ID="RightElbowFlex" InsertionBodyID="RightForearm" OriginBodyID="RightArm" PCA="0.526818862" ParallelStrainAtFmax="0.6" SerialStrainAtFmax="0.059999999999999998" Strap="CylinderWrap" TendonLength="0.970332" Type="MinettiAlexander" VMaxFactor="8.4000000000000004" Origin="RightArm 2.71850934087408680e-01 1.92760680928472650e-01 5.32925451339380185e-01" Insertion="RightForearm -1.35161765722081023e-01 1.11873580299500605e-01 7.69284916228932358e-01" CylinderPosition="RightArm -1.29449065912592309e-01 -7.72293190715269695e-02 -9.70424548660620667e-01" CylinderRadius="2.22506900000000007e-01" CylinderQuaternion="RightArm 7.07106781186547129e-01 -7.07106781186547906e-01 5.88063848040536423e-17 -5.39048116690953176e-17"/>
  <MUSCLE ActivationK="0.17" ActivationKinetics="false" CylinderBodyID="RightForearm" FibreLength="0.708888" ForcePerUnitArea="300000" ID="RightElbowFlexWristExt" InsertionBodyID="RightHand" OriginBodyID="RightArm" PCA="0.437784546" ParallelStrainAtFmax="0.6" SerialStrainAtFmax="0.059999999999999998" Strap="TwoCylinderWrap" TendonLength="1.870875" Type="MinettiAlexander" VMaxFactor="8.4000000000000004" Origin="RightArm -1.44029065912594428e-01 -2.20699319071527400e-01 -6.51744548660621703e-01" Insertion="RightHand 2.47495564560687276e-01 -6.32086015828466213e-02 2.60836431742151709e-01" Cylinder1Position="RightForearm -5.11571765722080740e-01 2.73993580299499828e-01 8.35494916228930462e-01" Cylinder1Radius="2.22506900000000007e-01" Cylinder2Position="RightForearm 5.79648234277916563e-01 1.14685802995007496e-02 -7.19215083771067798e-01" Cylinder2Radius="2.31680933000000006e-01" CylinderQuaternion="RightForearm 7.07106781186547240e-01 -7.07106781186548017e-01 -2.15403968475017483e-17 1.33481633464066799e-17"/>
  <MUSCLE ActivationK="0.17" ActivationKinetics="false" FibreLength="1.531486" ForcePerUnitArea="300000" ID="RightHipExt" InsertionBodyID="RightThigh" OriginBodyID="Trunk" PCA="1.188820906" ParallelStrainAtFmax="0.6" SerialStrainAtFmax="0.059999999999999998" Strap="TwoPoint" TendonLength="2.4624235" Type="MinettiAlexander" VMaxFactor="8.4000000000000004" Origin="Trunk -7.04834684716653115e+00 -5.49965858746531838e-02 -6.69675104496319284e-01" Insertion="RightThigh -1.08008960113859090e-01 -1.28749925768571055e-01 2.84548309269638033e-01"/>
  <MUSCLE ActivationK="0.17" ActivationKinetics="false" CylinderBodyID="RightThigh" FibreLength="1.57787" ForcePerUnitArea="300000" ID="RightHipExtKneeFlex" InsertionBodyID="RightShank" OriginBodyID="Trunk" PCA="0.721171015" ParallelStrainAtFmax="0.6" SerialStrainAtFmax="0.059999999999999998" Strap="TwoCylinderWrap" TendonLength="1.5719055" Type="MinettiAlexander" VMaxFactor="8.4000000000000004" Origin="Trunk -3.68322684716653104e+00 -7.53550985874654300e-01 8.36114895503683453e-01" Insertion="RightShank -1.82655796985261243e-01 2.74081336602097991e-01 8.33291981340237520e-01" Cylinder1Position="RightThigh -1.03198960113856653e-01 3.42624574231427836e-01 1.08991830926964206e+00" Cylinder1Radius="2.73166923999999978e-01" Cylinder2Position="RightThigh 3.03810398861413811e-02 -2.25417925768570393e-01 -1.05008669073036409e+00" Cylinder2Radius="3.44218968000000014e-01" CylinderQuaternion="RightThigh 7.07106781186547240e-01 7.07106781186548017e-01 -2.69866647632627668e-17 -1.74854927597801419e-17"/>
  <MUSCLE ActivationK="0.17" ActivationKinetics="false" CylinderBodyID="Trunk" FibreLength="0.716566" ForcePerUnitArea="300000" ID="RightHipFlex" InsertionBodyID="RightThigh" OriginBodyID="Trunk" PCA="1.693877534" ParallelStrainAtFmax="0.6" SerialStrainAtFmax="0.059999999999999998" Strap="CylinderWrap" TendonLength="0.8264925" Type="MinettiAlexander" VMaxFactor="8.4000000000000004" Origin="Trunk -2.29272684716653030e+00 -1.73460998587465465e+00 1.01111489550368172e+00" Insertion="RightThigh 4.81210398861417754e-02 -4.16159925768570693e-01 7.27628309269639950e-01" CylinderPosition="Trunk -3.32006684716653000e+00 -6.55345485874653244e-01 5.24348955036832223e-02" CylinderRadius="3.02410548000000001e-01" CylinderQuaternion="Trunk 7.07106781186547240e-01 -7.07106781186548017e-01 -1.74066804497408045e-18 -7.19298427413990695e-20"/>
  <MUSCLE ActivationK="0.17" ActivationKinetics="false" CylinderBodyID="RightThigh" FibreLength="1.8013" ForcePerUnitArea="300000" ID="RightHipFlexKneeExt" InsertionBodyID="RightShank" OriginBodyID="Trunk" PCA="0.589603713" ParallelStrainAtFmax="0.6" SerialStrainAtFmax="0.059999999999999998" Strap="TwoCylinderWrap" TendonLength="1.657615" Type="MinettiAlexander" VMaxFactor="8.4000000000000004" Origin="Trunk -2.85399684716652979e+00 -1.41594998587465293e+00 7.50964895503685503e-01" Insertion="RightShank 4.23064203014739570e-01 -1.60308663397903256e-01 3.70771981340238865e-01" Cylinder1Position="RightThigh -1.03198960113856653e-01 3.42624574231427836e-01 1.08991830926964206e+00" Cylinder1Radius="3.02410548000000001e-01" Cylinder2Position="RightThigh 3.03810398861413811e-02 -2.25417925768570393e-01 -1.05008669073036409e+00" Cylinder2Radius="2.88037778999999994e-01" CylinderQuaternion="RightThigh 7.07106781186547573e-01 -7.07106781186547573e-01 1.29192083232875131e-16 -2.14543787039157439e-17"/>
  <MUSCLE ActivationK="0.17" ActivationKinetics="false" CylinderBodyID="RightThigh" FibreLength="0.645492" ForcePerUnitArea="300000" ID="RightKneeExt" InsertionBodyID="RightShank" OriginBodyID="RightThigh" PCA="1.41029058" ParallelStrainAtFmax="0.6" SerialStrainAtFmax="0.059999999999999998" Strap="CylinderWrap" TendonLength="1.556599" Type="MinettiAlexander" VMaxFactor="8.4000000000000004" Origin="RightThigh 2.53481039886141735e-01 -5.27992576857098939e-03 5.51008309269639174e-01" Insertion="RightShank 5.22124203014738608e-01 2.12191336602097796e-01 5.58411981340238617e-01" CylinderPosition="RightThigh 3.03810398861413811e-02 -2.25417925768570393e-01 -1.05008669073036409e+00" CylinderRadius="2.88037778999999994e-01" CylinderQuaternion="RightThigh 7.07106781186547573e-01 -7.07106781186547573e-01 1.29192083232875131e-16 -2.14543787039157439e-17"/>
  <MUSCLE ActivationK="0.17" ActivationKinetics="false" CylinderBodyID="RightThigh" FibreLength="0.758504" ForcePerUnitArea="300000" ID="RightKneeFlex" InsertionBodyID="RightShank" OriginBodyID="RightThigh" PCA="0.600083379" ParallelStrainAtFmax="0.6" SerialStrainAtFmax="0.059999999999999998" Strap="CylinderWrap" TendonLength="1.457655" Type="MinettiAlexander" VMaxFactor="8.4000000000000004" Origin="RightThigh -1.15558960113856746e-01 -1.36519925768571526e-01 7.81608309269642421e-01" Insertion="RightShank -5.29157969852629695e-02 1.07991336602097268e-01 6.78981981340240792e-01" CylinderPosition="RightThigh 3.03810398861413811e-02 -2.25417925768570393e-01 -1.05008669073036409e+00" CylinderRadius="3.44218968000000014e-01" CylinderQuaternion="RightThigh 7.07106781186547240e-01 7.07106781186548017e-01 -2.69866647632627668e-17 -1.74854927597801419e-17"/>
  <MUSCLE ActivationK="0.17" ActivationKinetics="false" CylinderBodyID="Trunk" FibreLength="0.645286" ForcePerUnitArea="300000" ID="RightShoulderExt" InsertionBodyID="RightArm" OriginBodyID="Trunk" PCA="2.308484943" ParallelStrainAtFmax="0.6" SerialStrainAtFmax="0.059999999999999998" Strap="TwoCylinderWrap" TendonLength="3.2158285" Type="MinettiAlexander" VMaxFactor="8.4000000000000004" Origin="Trunk 7.64723152833470698e-01 -1.10124998587465361e+00 1.27133489550368006e+00" Insertion="RightArm 2.91700934087406716e-01 -1.27559319071526928e-01 4.68645451339381625e-01" Cylinder1Position="Trunk 2.70599315283347597e+00 -1.26801998587465192e+00 3.20504895503684051e-01" Cylinder1Radius="5.00000000000000028e-02" Cylinder2Position="Trunk 2.95433815283347512e+00 -1.21694998587465220e+00 -8.39595104496320799e-01" Cylinder2Radius="3.08915671000000003e-01" CylinderQuaternion="Trunk 7.07106781186547240e-01 -7.07106781186548017e-01 -1.74066804497408045e-18 -7.19298427413990695e-20"/>
  <MUSCLE ActivationK="0.17" ActivationKinetics="false" CylinderBodyID="RightArm" FibreLength="1.312294" ForcePerUnitArea="300000" ID="RightShoulderExtElbowFlex" InsertionBodyID="RightForearm" OriginBodyID="Trunk" PCA="0.709460406" ParallelStrainAtFmax="0.6" SerialStrainAtFmax="0.059999999999999998" Strap="TwoCylinderWrap" TendonLength="1.3229565" Type="MinettiAlexander" VMaxFactor="8.4000000000000004" Origin="Trunk 3.35776315283347548e+00 -1.35467985874653224e-01 -5.05955104496316754e-01" Insertion="RightForearm -1.06061765722081230e-01 1.37133580299500957e-01 7.55384916228932224e-01" Cylinder1Position="RightArm 1.16759340874059148e-02 5.32206809284719515e-02 7.75705451339381402e-01" Cylinder1Radius="3.08915671000000003e-01" Cylinder2Position="RightArm -1.29449065912592309e-01 -7.72293190715269695e-02 -9.70424548660620667e-01" Cylinder2Radius="2.22506900000000007e-01" CylinderQuaternion="RightArm 7.07106781186547129e-01 -7.07106781186547906e-01 5.88063848040536423e-17 -5.39048116690953176e-17"/>
  <MUSCLE ActivationK="0.17" ActivationKinetics="false" CylinderBodyID="Trunk" FibreLength="0.869984" ForcePerUnitArea="300000" ID="RightShoulderFlex" InsertionBodyID="RightArm" OriginBodyID="Trunk" PCA="1.141502231" ParallelStrainAtFmax="0.6" SerialStrainAtFmax="0.059999999999999998" Strap="CylinderWrap" TendonLength="2.058351" Type="MinettiAlexander" VMaxFactor="8.4000000000000004" Origin="Trunk 7.07143152833470956e-01 -1.58848998587465262e+00 7.89564895503682473e-01" Insertion="RightArm -6.02790659125927025e-02 -3.17129319071527638e-01 3.01995451339380772e-01" CylinderPosition="Trunk 2.95433815283347512e+00 -1.21694998587465220e+00 -8.39595104496320799e-01" CylinderRadius="3.14676200999999989e-01" CylinderQuaternion="Trunk 7.07106781186548017e-01 7.07106781186547240e-01 1.11470171431752848e-18 2.15138570058243759e-18"/>
  <MUSCLE ActivationK="0.17" ActivationKinetics="false" CylinderBodyID="RightArm" FibreLength="1.40108" ForcePerUnitArea="300000" ID="RightShoulderFlexElbowExt" InsertionBodyID="RightForearm" OriginBodyID="Trunk" PCA="0.553751769" ParallelStrainAtFmax="0.6" SerialStrainAtFmax="0.059999999999999998" Strap="TwoCylinderWrap" TendonLength="1.292402" Type="MinettiAlexander" VMaxFactor="8.4000000000000004" Origin="Trunk 2.68393315283346645e+00 -1.41111998587465393e+00 -2.85115104496319327e-01" Insertion="RightForearm -6.24111765722079936e-01 5.69135802995001591e-02 2.95664916228933539e-01" Cylinder1Position="RightArm 1.16759340874059148e-02 5.32206809284719515e-02 7.75705451339381402e-01" Cylinder1Radius="3.14676200999999989e-01" Cylinder2Position="RightArm -1.29449065912592309e-01 -7.72293190715269695e-02 -9.70424548660620667e-01" Cylinder2Radius="2.19058843000000003e-01" CylinderQuaternion="RightArm 7.07106781186547684e-01 7.07106781186547240e-01 -4.50758963639375993e-17 8.02926200910313530e-18"/>
  <MUSCLE ActivationK="0.17" ActivationKinetics="false" CylinderBodyID="RightForearm" FibreLength="0.243942" ForcePerUnitArea="300000" ID="RightWristExt" InsertionBodyID="RightHand" OriginBodyID="RightForearm" PCA="1.017750814" ParallelStrainAtFmax="0.6" SerialStrainAtFmax="0.059999999999999998" Strap="CylinderWrap" TendonLength="1.5168885" Type="MinettiAlexander" VMaxFactor="8.4000000000000004" Origin="RightForearm -7.09176572207936839e-03 1.13483580299501008e-01 5.65304916228931642e-01" Insertion="RightHand 2.39965564560689321e-01 1.43021398417155082e-01 2.39859431742151075e-01" CylinderPosition="RightForearm 5.79648234277916563e-01 1.14685802995007496e-02 -7.19215083771067798e-01" CylinderRadius="2.31680933000000006e-01" CylinderQuaternion="RightForearm 7.07106781186547240e-01 -7.07106781186548017e-01 -2.15403968475017483e-17 1.33481633464066799e-17"/>
  <MUSCLE ActivationK="0.17" ActivationKinetics="false" CylinderBodyID="RightForearm" FibreLength="0.386006" ForcePerUnitArea="300000" ID="RightWristFlex" InsertionBodyID="RightHand" OriginBodyID="RightForearm" PCA="0.4287881" ParallelStrainAtFmax="0.6" SerialStrainAtFmax="0.059999999999999998" Strap="CylinderWrap" TendonLength="1.3426245" Type="MinettiAlexander" VMaxFactor="8.4000000000000004" Origin="RightForearm -6.64481765722080953e-01 -9.86464197005002680e-02 3.38704916228931285e-01" Insertion="RightHand -2.34744435439311810e-01 -1.51128601582846411e-01 2.21448431742151980e-01" CylinderPosition="RightForearm 5.79648234277916563e-01 1.14685802995007496e-02 -7.19215083771067798e-01" CylinderRadius="2.36471261999999988e-01" CylinderQuaternion="RightForearm 7.07106781186547795e-01 7.07106781186547462e-01 6.77125750411036926e-18 9.03683107879453472e-18"/>
  <DRIVER Type="BoxCar" ID="LeftHipFlexDriver" TargetID="LeftHipFlex" CycleTime="1.39999999999999991e+00" Delay="1.10669419240437730e-01" Width="3.09371278085278700e-01" Height="6.01253162485490433e-01"/>
  <DRIVER Type="BoxCar" ID="LeftHipFlexKneeExtDriver" TargetID="LeftHipFlexKneeExt" CycleTime="1.39999999999999991e+00" Delay="6.78421732073120509e-01" Width="4.66475900433472885e-03" Height="9.69275499530575679e-01"/>
  <DRIVER Type="BoxCar" ID="LeftHipExtDriver" TargetID="LeftHipExt" CycleTime="1.39999999999999991e+00" Delay="6.12101598024560323e-01" Width="4.95981883382830446e-01" Height="9.65098092224521809e-01"/>
  <DRIVER Type="BoxCar" ID="LeftHipExtKneeFlexDriver" TargetID="LeftHipExtKneeFlex" CycleTime="1.39999999999999991e+00" Delay="9.53038093520028440e-01" Width="3.57208913819317062e-02" Height="1.95297935733920319e-01"/>
  <DRIVER Type="BoxCar" ID="LeftKneeExtDriver" TargetID="LeftKneeExt" CycleTime="1.39999999999999991e+00" Delay="5.78952051903448006e-01" Width="5.09551370905682699e-01" Height="7.90321090525435310e-01"/>
  <DRIVER Type="BoxCar" ID="LeftKneeFlexDriver" TargetID="LeftKneeFlex" CycleTime="1.39999999999999991e+00" Delay="3.76497836287761234e-01" Width="2.62484256311971087e-01" Height="2.28715653535928376e-01"/>
  <DRIVER Type="BoxCar" ID="LeftAnkleFlexDriver" TargetID="LeftAnkleFlex" CycleTime="1.39999999999999991e+00" Delay="7.13624636151601877e-02" Width="3.58873656278237807e-01" Height="1.39176849219312837e-01"/>
  <DRIVER Type="BoxCar" ID="LeftAnkleExtKneeFlexDriver" TargetID="LeftAnkleExtKneeFlex" CycleTime="1.39999999999999991e+00" Delay="5.26561178091517701e-01" Width="1.98526180635562599e-01" Height="2.91152341826662713e-03"/>
  <DRIVER Type="BoxCar" ID="LeftAnkleExtDriver" TargetID="LeftAnkleExt" CycleTime="1.39999999999999991e+00" Delay="7.58001950428350724e-01" Width="3.00677720612172010e-02" Height="1.61095381529438975e-01"/>
  <DRIVER Type="BoxCar" ID="LeftShoulderExtDriver" TargetID="LeftShoulderExt" CycleTime="1.39999999999999991e+00" Delay="5.35583749393636399e-01" Width="4.88652594927912326e-02" Height="8.73452931810324816e-03"/>
  <DRIVER Type="BoxCar" ID="LeftShoulderFlexDriver" TargetID="LeftShoulderFlex" CycleTime="1.39999999999999991e+00" Delay="7.18280727611016356e-01" Width="2.30022269309338445e-01" Height="2.42218570512039544e-01"/>
  <DRIVER Type="BoxCar" ID="LeftShoulderExtElbowFlexDriver" TargetID="LeftShoulderExtElbowFlex" CycleTime="1.39999999999999991e+00" Delay="6.88482617213689863e-01" Width="5.80623106262548871e-02" Height="4.32395973289253166e-01"/>
  <DRIVER Type="BoxCar" ID="LeftShoulderFlexElbowExtDriver" TargetID="LeftShoulderFlexElbowExt" CycleTime="1.39999999999999991e+00" Delay="4.01116501938966641e-01" Width="1.40707492694755992e-01" Height="4.95540366118896070e-01"/>
  <DRIVER Type="BoxCar" ID="LeftElbowFlexDriver" TargetID="LeftElbowFlex" CycleTime="1.39999999999999991e+00" Delay="1.54558637969561125e-01" Width="7.25775214665385526e-01" Height="3.67052980558891406e-01"/>
  <DRIVER Type="BoxCar" ID="LeftElbowExtDriver" TargetID="LeftElbowExt" CycleTime="1.39999999999999991e+00" Delay="7.40450539239586480e-01" Width="4.09950773092356113e-01" Height="2.82338571764465085e-01"/>
  <DRIVER Type="BoxCar" ID="LeftWristFlexDriver" TargetID="LeftWristFlex" CycleTime="1.39999999999999991e+00" Delay="5.13116219124159945e-01" Width="2.10977660851526722e-01" Height="2.25234292310572681e-01"/>
  <DRIVER Type="BoxCar" ID="LeftWristExtDriver" TargetID="LeftWristExt" CycleTime="1.39999999999999991e+00" Delay="5.13407615370982007e-01" Width="4.94539680456112962e-01" Height="3.01684923064122923e-01"/>
  <DRIVER Type="BoxCar" ID="LeftElbowFlexWristExtDriver" TargetID="LeftElbowFlexWristExt" CycleTime="1.39999999999999991e+00" Delay="8.66945618978715915e-01" Width="9.43016331090718474e-01" Height="4.51595424870302603e-02"/>
  <DRIVER Type="BoxCar" ID="LeftElbowExtWristFlexDriver" TargetID="LeftElbowExtWristFlex" CycleTime="1.39999999999999991e+00" Delay="1.38131899564233412e-01" Width="1.75279421940205994e-02" Height="4.38462738214416975e-02"/>
  <DRIVER Type="BoxCar" ID="RightHipFlexDriver" TargetID="RightHipFlex" CycleTime="1.39999999999999991e+00" Delay="6.10669419240437716e-01" Width="3.09371278085278700e-01" Height="6.01253162485490433e-01"/>
  <DRIVER Type="BoxCar" ID="RightHipFlexKneeExtDriver" TargetID="RightHipFlexKneeExt" CycleTime="1.39999999999999991e+00" Delay="1.78421732073120509e-01" Width="4.66475900433472885e-03" Height="9.69275499530575679e-01"/>
  <DRIVER Type="BoxCar" ID="RightHipExtDriver" TargetID="RightHipExt" CycleTime="1.39999999999999991e+00" Delay="1.12101598024560323e-01" Width="4.95981883382830446e-01" Height="9.65098092224521809e-01"/>
  <DRIVER Type="BoxCar" ID="RightHipExtKneeFlexDriver" TargetID="RightHipExtKneeFlex" CycleTime="1.39999999999999991e+00" Delay="4.53038093520028440e-01" Width="3.57208913819317062e-02" Height="1.95297935733920319e-01"/>
  <DRIVER Type="BoxCar" ID="RightKneeExtDriver" TargetID="RightKneeExt" CycleTime="1.39999999999999991e+00" Delay="7.89520519034480062e-02" Width="5.09551370905682699e-01" Height="7.90321090525435310e-01"/>
  <DRIVER Type="BoxCar" ID="RightKneeFlexDriver" TargetID="RightKneeFlex" CycleTime="1.39999999999999991e+00" Delay="8.76497836287761234e-01" Width="2.62484256311971087e-01" Height="2.28715653535928376e-01"/>
  <DRIVER Type="BoxCar" ID="RightAnkleFlexDriver" TargetID="RightAnkleFlex" CycleTime="1.39999999999999991e+00" Delay="5.71362463615160188e-01" Width="3.58873656278237807e-01" Height="1.39176849219312837e-01"/>
  <DRIVER Type="BoxCar" ID="RightAnkleExtKneeFlexDriver" TargetID="RightAnkleExtKneeFlex" CycleTime="1.39999999999999991e+00" Delay="2.65611780915177009e-02" Width="1.98526180635562599e-01" Height="2.91152341826662713e-03"/>
  <DRIVER Type="BoxCar" ID="RightAnkleExtDriver" TargetID="RightAnkleExt" CycleTime="1.39999999999999991e+00" Delay="2.58001950428350724e-01" Width="3.00677720612172010e-02" Height="1.61095381529438975e-01"/>
  <DRIVER Type="BoxCar" ID="RightShoulderExtDriver" TargetID="RightShoulderExt" CycleTime="1.39999999999999991e+00" Delay="3.55837493936363991e-02" Width="4.88652594927912326e-02" Height="8.73452931810324816e-03"/>
  <DRIVER Type="BoxCar" ID="RightShoulderFlexDriver" TargetID="RightShoulderFlex" CycleTime="1.39999999999999991e+00" Delay="2.18280727611016356e-01" Width="2.30022269309338445e-01" Height="2.42218570512039544e-01"/>
  <DRIVER Type="BoxCar" ID="RightShoulderExtElbowFlexDriver" TargetID="RightShoulderExtElbowFlex" CycleTime="1.39999999999999991e+00" Delay="1.88482617213689863e-01" Width="5.80623106262548871e-02" Height="4.32395973289253166e-01"/>
  <DRIVER Type="BoxCar" ID="RightShoulderFlexElbowExtDriver" TargetID="RightShoulderFlexElbowExt" CycleTime="1.39999999999999991e+00" Delay="9.01116501938966641e-01" Width="1.40707492694755992e-01" Height="4.95540366118896070e-01"/>
  <DRIVER Type="BoxCar" ID="RightElbowFlexDriver" TargetID="RightElbowFlex" CycleTime="1.39999999999999991e+00" Delay="6.54558637969561152e-01" Width="7.25775214665385526e-01" Height="3.67052980558891406e-01"/>
  <DRIVER Type="BoxCar" ID="RightElbowExtDriver" TargetID="RightElbowExt" CycleTime="1.39999999999999991e+00" Delay="2.40450539239586480e-01" Width="4.09950773092356113e-01" Height="2.82338571764465085e-01"/>
  <DRIVER Type="BoxCar" ID="RightWristFlexDriver" TargetID="RightWristFlex" CycleTime="1.39999999999999991e+00" Delay="1.31162191241599446e-02" Width="2.10977660851526722e-01" Height="2.25234292310572681e-01"/>
  <DRIVER Type="BoxCar" ID="RightWristExtDriver" TargetID="RightWristExt" CycleTime="1.39999999999999991e+00" Delay="1.34076153709820067e-02" Width="4.94539680456112962e-01" Height="3.01684923064122923e-01"/>
  <DRIVER Type="BoxCar" ID="RightElbowFlexWristExtDriver" TargetID="RightElbowFlexWristExt" CycleTime="1.39999999999999991e+00" Delay="3.66945618978715915e-01" Width="9.43016331090718474e-01" Height="4.51595424870302603e-02"/>
  <DRIVER Type="BoxCar" ID="RightElbowExtWristFlexDriver" TargetID="RightElbowExtWristFlex" CycleTime="1.39999999999999991e+00" Delay="6.38131899564233440e-01" Width="1.75279421940205994e-02" Height="4.38462738214416975e-02"/>
</GAITSYMODE>
