# Supplementary material for: March of the Titans: The Locomotor Capabilities of Sauropod Dinosaurs
Source: PLoS One. 2013 Oct 30;8(10):e78733. doi: 10.1371/journal.pone.0078733 (PMC3864407; doi:10.1371/journal.pone.0078733)
Supplement: Data File S4 — GaitSym model specification file used to generate Movie S4. (XML) [file pone.0078733.s020.xml]

<?xml version="1.0"?>
<GAITSYMODE>
  <STATE SimulationTime="3.20000000000232854e+00" CycleFraction="2.00000000000000000e+00"/>
  <IOCONTROL OldStyleInputs="false" SanityCheckLeft="" SanityCheckRight="" SanityCheckAxis="Y"/>
  <GLOBAL AllowInternalCollisions="false" BMR="0" CFM="1e-10" ContactMaxCorrectingVel="100" ContactSurfaceLayer="0.001" DistanceTravelledBodyID="Trunk" ERP="0.2" FitnessType="DistanceTravelled" GravityVector="0.0 0.0 -9.81" IntegrationStepSize="1e-4" MechanicalEnergyLimit="0" MetabolicEnergyLimit="1.00000000000000000e+07" TimeLimit="0.00000000000000000e+00"/>
  <INTERFACE BodyAxisSize="0.1 0.1 0.1" BodyColour=".275 .725 .451 1.0" DrawingOrder="Environment Joint Muscle Geom Body" EnvironmentAxisSize="1 1 1" EnvironmentColour="0.5 0.5 1.0 1.0" GeomColour="0 0 1 1" JointAxisSize="0.05 0.05 0.05" JointColour="0 1 0 1" StrapColour="1 0 0 1" StrapCylinderColour="0 1 1 1" StrapCylinderLength="0.05" StrapForceColour="1 0 0 0.5" StrapForceRadius="0.01" StrapForceScale="0.000001" StrapRadius="0.005" TrackBodyID="Trunk"/>
  <ENVIRONMENT Plane="0 0 1 0"/>
  <BODY Clockwise="false" GraphicFile="LeftHumerus.obj" ID="LeftArm" Offset="-3.39701906591260938e+00 -1.27017068092847296e+00 -3.64084454866060847e+00" PositionHighBound="1000 20 10" PositionLowBound="-50 -20 -1.00000000000000006e-01" Scale="1.0" Mass="2.87886511217309817e+03" MOI="1.51881774237460081e+03 1.28127493163638701e+03 8.79467147156984879e+02 1.18153246306896335e+02 -6.64939124128528363e+01 -2.59103908205128590e+01" Density="-1" Position="World 2.44557998372855678e+00 1.23226671891497475e+00 3.52318537341521143e+00" Quaternion="World 9.39568202164128952e-01 -1.30282904405792047e-02 3.42086026351641370e-01 -4.35978270174593781e-03" LinearVelocity="1.79861724673508028e+00 -5.62390727764176757e-01 2.79325874441766431e-01" AngularVelocity="1.59492583269081584e-01 -1.05758566594684172e-02 -3.70001355709830742e-04"/>
  <BODY Clockwise="false" GraphicFile="LeftFoot.obj" ID="LeftFoot" Offset="2.97726148787360723e+00 -1.91340865327322729e+00 -5.88925739929745951e-01" PositionHighBound="1000 20 10" PositionLowBound="-50 -20 -1.00000000000000006e-01" Scale="1.0" Mass="9.76053778769090059e+02" MOI="2.19891891425343033e+02 1.96638313583607044e+02 1.90760509494453601e+02 1.48541370683299707e+01 4.44257777955307418e+01 -1.42700946604667522e+00" Density="-1" Position="World -4.07482900002549986e+00 1.79272277534970459e+00 6.72375025730177933e-01" Quaternion="World 9.76759516257078686e-01 -1.34928750385667050e-02 2.13897413680993576e-01 -2.58575811192804806e-03" LinearVelocity="1.06302052930522237e-01 -1.10849628446122284e-01 1.42849970101107226e-01" AngularVelocity="1.59379203142512749e-01 1.46883240115392694e-01 -4.69731030414940066e-03"/>
  <BODY Clockwise="false" GraphicFile="LeftRadius+Ulna.obj" ID="LeftForearm" Offset="-3.77914176572207339e+00 -1.62139358029940106e+00 -1.83492508377106223e+00" PositionHighBound="1000 20 10" PositionLowBound="-50 -20 -1.00000000000000006e-01" Scale="1.0" Mass="4.28229772080454268e+02" MOI="7.76630543069758801e+01 1.25060962855903895e+02 6.80520310714964580e+01 -9.09941079520815954e+00 4.99388877956044936e+01 9.12861560228374813e+00" Density="-1" Position="World 1.79177222928381408e+00 1.53791870849964685e+00 1.87693124068254291e+00" Quaternion="World 9.71435719730221248e-01 -1.34282948773324588e-02 2.36904814448238465e-01 -2.90382853489449221e-03" LinearVelocity="1.19705234046712050e+00 -3.01240172137855478e-01 2.77126778657392603e-01" AngularVelocity="1.59035811151349626e-01 6.22718038033834853e-01 -1.77749067381875389e-02"/>
  <BODY Clockwise="false" GraphicFile="LeftHand.obj" ID="LeftHand" Offset="-4.32019443543935555e+00 -1.75283139841706292e+00 -6.09846568257822796e-01" PositionHighBound="1000 20 10" PositionLowBound="-50 -20 -1.00000000000000006e-01" Scale="1.0" Mass="1.95727961781530439e+02" MOI="1.77441753059478273e+01 1.56481812801897409e+01 9.55533007798740641e+00 1.22051709737293579e+00 8.04779331761040440e-01 8.83354091805660796e-02" Density="-1" Position="World 1.91532611054201318e+00 1.63069392770800614e+00 4.64741735793786748e-01" Quaternion="World 9.99684400591263400e-01 -1.37385470418765702e-02 2.10320336773190224e-02 7.14077070951936249e-05" LinearVelocity="3.19264923808839862e-01 -7.88487846133767017e-02 2.14917968401693887e-01" AngularVelocity="1.59035747783414311e-01 6.22802082887346731e-01 -1.77772162835790094e-02"/>
  <BODY Clockwise="false" GraphicFile="LeftTibia+Fibula.obj" ID="LeftShank" Offset="2.94612420301476075e+00 -1.49349133660207922e+00 -2.06707801865976304e+00" PositionHighBound="1000 20 10" PositionLowBound="-50 -20 -1.00000000000000006e-01" Scale="1.0" Mass="6.20181087795764938e+02" MOI="1.63550748577237783e+02 1.61332593283485977e+02 6.33413387978944655e+01 1.05328715668043982e+00 -3.23707932958904507e+01 2.81783206875586281e+01" Density="-1" Position="World -3.42848579131913311e+00 1.40995350692788657e+00 2.01325535535199895e+00" Quaternion="World 9.76759518100824176e-01 -1.34926241902605416e-02 2.13897421323634512e-01 -2.58573838697196898e-03" LinearVelocity="3.01458113689083596e-01 -3.27595349942202962e-01 -1.30893266925776082e-02" AngularVelocity="1.59379192787764135e-01 1.46883250743704785e-01 -4.69731547697167882e-03"/>
  <BODY Clockwise="false" GraphicFile="LeftFemur.obj" ID="LeftThigh" Offset="2.76251103988614055e+00 -9.97970074231429138e-01 -4.21866169073035557e+00" PositionHighBound="1000 20 10" PositionLowBound="-50 -20 -1.00000000000000006e-01" Scale="1.0" Mass="5.38667316593421219e+03" MOI="4.51287423253337693e+03 3.53576421393742567e+03 2.65903361343194774e+03 -3.18905216510765513e+02 5.09815414587105238e+01 3.07316592267948920e+02" Density="-1" Position="World -3.00748883222488539e+00 9.68075732870453010e-01 3.96149157613165404e+00" Quaternion="World 9.95117532939681526e-01 -1.36323257607313519e-02 -9.77361863687517124e-02 1.70094223535895454e-03" LinearVelocity="1.10081760180624810e+00 -6.36473557113371502e-01 -2.75910164993513861e-02" AngularVelocity="1.59016607666056992e-01 6.49838921521394330e-01 -1.85197229617439646e-02"/>
  <BODY Clockwise="false" GraphicFile="RightHumerus.obj" ID="RightArm" Offset="-3.39701906591259251e+00 1.27017068092847274e+00 -3.64084454866061957e+00" PositionHighBound="1000 20 10" PositionLowBound="-50 -20 -1.00000000000000006e-01" Scale="1.0" Mass="2.87886511217310272e+03" MOI="1.51881774237460104e+03 1.28127493163638837e+03 8.79467147156985789e+02 -1.18153246306896492e+02 -6.64939124128530636e+01 2.59103908205127063e+01" Density="-1" Position="World 2.56268553538196819e+00 -1.30930064030003357e+00 3.51036396307011023e+00" Quaternion="World 9.66903530292006819e-01 -1.33717655643194044e-02 2.54772116963936868e-01 -3.15077962750077295e-03" LinearVelocity="1.85882589235464901e+00 -5.61331525477558491e-01 -1.60559613539813489e-01" AngularVelocity="1.59558261168347010e-01 -1.01710827330638937e-01 2.13458330960324474e-03"/>
  <BODY Clockwise="false" GraphicFile="RightFoot.obj" ID="RightFoot" Offset="2.97726148787359568e+00 1.91340865327321152e+00 -5.88925739929740177e-01" PositionHighBound="1000 20 10" PositionLowBound="-50 -20 -1.00000000000000006e-01" Scale="1.0" Mass="9.76053778769089831e+02" MOI="2.19891891425342891e+02 1.96638313583607044e+02 1.90760509494453515e+02 -1.48541370683299316e+01 4.44257777955307418e+01 1.42700946604664769e+00" Density="-1" Position="World -3.52814532667840108e+00 -2.03257546968445224e+00 7.65814172073648436e-01" Quaternion="World 9.86324356591092632e-01 -1.36058065087501772e-02 1.64242305233858271e-01 -1.90020943102530478e-03" LinearVelocity="5.09397848455828406e+00 -1.25178566948454584e-01 -5.63900014072577060e-01" AngularVelocity="1.60071435962576475e-01 -8.13620082658056520e-01 2.16994835512348862e-02"/>
  <BODY Clockwise="false" GraphicFile="RightRadius+Ulna.obj" ID="RightForearm" Offset="-3.77914176572208094e+00 1.62139358029950076e+00 -1.83492508377106778e+00" PositionHighBound="1000 20 10" PositionLowBound="-50 -20 -1.00000000000000006e-01" Scale="1.0" Mass="4.28229772080454723e+02" MOI="7.76630543069759369e+01 1.25060962855904066e+02 6.80520310714965433e+01 9.09941079520817730e+00 4.99388877956045079e+01 -9.12861560228377833e+00" Density="-1" Position="World 2.33251014682833002e+00 -1.70701490389652388e+00 1.82904387192067319e+00" Quaternion="World 9.96180459519022565e-01 -1.37131890718290780e-02 8.62308492699976059e-02 -8.25319407397227204e-04" LinearVelocity="1.79798993472184199e+00 -2.96252449674450302e-01 -3.39453495951529405e-01" AngularVelocity="1.59374210008115136e-01 1.53627507678646053e-01 -4.88266063726469374e-03"/>
  <BODY Clockwise="false" GraphicFile="RightHand.obj" ID="RightHand" Offset="-4.32019443543931203e+00 1.75283139841715396e+00 -6.09846568257848221e-01" PositionHighBound="1000 20 10" PositionLowBound="-50 -20 -1.00000000000000006e-01" Scale="1.0" Mass="1.95727961781530524e+02" MOI="1.77441753059478309e+01 1.56481812801897320e+01 9.55533007798742595e+00 -1.22051709737293557e+00 8.04779331761040440e-01 -8.83354091805654551e-02" Density="-1" Position="World 2.85850278391045265e+00 -1.87398405709171656e+00 5.23789051743694278e-01" Quaternion="World 9.93220812101611505e-01 -1.35999148974229669e-02 -1.15428265073855618e-01 1.94328202739711383e-03" LinearVelocity="1.85584838480736058e+00 -8.94961684952919612e-02 -4.06329296258641226e-01" AngularVelocity="1.59746894868851158e-01 -3.63295072733592461e-01 9.32356693769062668e-03"/>
  <BODY Clockwise="false" GraphicFile="RightTibia+Fibula.obj" ID="RightShank" Offset="2.94612420301473765e+00 1.49349133660209743e+00 -2.06707801865976082e+00" PositionHighBound="1000 20 10" PositionLowBound="-50 -20 -1.00000000000000006e-01" Scale="1.0" Mass="6.20181087795765620e+02" MOI="1.63550748577237925e+02 1.61332593283486034e+02 6.33413387978944868e+01 -1.05328715668042183e+00 -3.23707932958904223e+01 -2.81783206875585677e+01" Density="-1" Position="World -3.02000355935586873e+00 -1.57432216231088162e+00 2.14205421804887797e+00" Quaternion="World 9.86324356872328334e-01 -1.36058224502508315e-02 1.64242302105188392e-01 -1.90021973160276630e-03" LinearVelocity="3.96431763168957918e+00 -3.34443753387065557e-01 -7.70648569298628544e-02" AngularVelocity="1.60071436649832921e-01 -8.13620083246443526e-01 2.16994836242343087e-02"/>
  <BODY Clockwise="false" GraphicFile="RightFemur.obj" ID="RightThigh" Offset="2.76251103988614144e+00 9.97970074231428472e-01 -4.21866169073036357e+00" PositionHighBound="1000 20 10" PositionLowBound="-50 -20 -1.00000000000000006e-01" Scale="1.0" Mass="5.38667316593421765e+03" MOI="4.51287423253337511e+03 3.53576421393742658e+03 2.65903361343194501e+03 3.18905216510765172e+02 5.09815414587102467e+01 -3.07316592267948920e+02" Density="-1" Position="World -2.84912982473348064e+00 -1.02534018443611097e+00 4.07661682312272422e+00" Quaternion="World 9.84675539840580538e-01 -1.34613206340422516e-02 -1.73854397192693050e-01 2.74274738433521754e-03" LinearVelocity="2.48162995766908612e+00 -6.39198665521951703e-01 1.90918284335415023e-01" AngularVelocity="1.59995223998924657e-01 -7.07930471491494906e-01 1.87949143301837443e-02"/>
  <BODY BadMesh="true" Clockwise="false" GraphicFile="AxialSkeleton.obj" ID="Trunk" Offset="-4.54356847166530076e-01 1.41253468419018452e-08 -5.25614510449631833e+00" PositionHighBound="1000 20 10" PositionLowBound="-50 -20 -1.00000000000000006e-01" Scale="1.0" Mass="6.22588273359001760e+04" MOI="8.83060513550759351e+04 1.28133655441847770e+06 1.25738215429867106e+06 2.20928257206566286e+03 -8.75171642811548081e+04 5.73495077502508707e+02" Density="-1" Position="World 0.00000000000000000e+00 0.00000000000000000e+00 4.98438024861208095e+00" Quaternion="World 9.99905623896755302e-01 -1.37333033426241292e-02 1.04430929902222879e-04 3.58849718921161486e-04" LinearVelocity="1.78268060051482014e+00 -7.94540056287050045e-01 5.68306432468674780e-02" AngularVelocity="1.59492597368200401e-01 -1.06082336333748403e-02 -3.69104133397583759e-04"/>
  <JOINT Body1ID="LeftShank" Body2ID="LeftFoot" ID="LeftAnkleJoint" ParamHiStop="30d" ParamLoStop="0d" Type="Hinge" HingeAnchor="LeftShank -2.64435796985242277e-01 2.14653663397921635e-01 -8.80903018659766501e-01" HingeAxis="LeftShank -8.15320033709099334e-17 -1.00000000000000022e+00 5.55111512312578270e-17" Body2HingeAnchor="LeftFoot -2.33298351041733187e-01 -2.05263607420217153e-01 5.97248479132140964e-01" Body2HingeAxis="LeftFoot 1.46060458630636880e-07 -9.99999999999873324e-01 -4.81608938038974310e-07" StartAngleReference="-8.43724717341105090e-09"/>
  <JOINT Body1ID="LeftArm" Body2ID="LeftForearm" ID="LeftElbowJoint" ParamHiStop="40d" ParamLoStop="-20d" Type="Hinge" HingeAnchor="LeftArm -1.29449065912607908e-01 7.72293190715263311e-02 -9.70424548660613784e-01" HingeAxis="LeftArm -3.46944695195361419e-17 -1.00000000000000000e+00 -9.71445146547011973e-17" Body2HingeAnchor="LeftForearm -5.11571537995727410e-01 -2.73993208445908965e-01 8.35494600155542666e-01" Body2HingeAxis="LeftForearm 4.91884598573244514e-07 -9.99999999999818145e-01 -3.49136454108611716e-07" StartAngleReference="-2.19937152892646759e-01"/>
  <JOINT Body1ID="Trunk" Body2ID="LeftThigh" ID="LeftHipJoint" ParamHiStop="20d" ParamLoStop="-40d" Type="Hinge" HingeAnchor="Trunk -3.32006684716652067e+00 6.55345514125344697e-01 5.24348955036814252e-02" HingeAxis="Trunk -9.51217999766579281e-18 -9.99999999999999889e-01 2.77555756156289135e-17" Body2HingeAnchor="LeftThigh -1.03198571541059325e-01 -3.42624327267975815e-01 1.08991855825380801e+00" Body2HingeAxis="LeftThigh -4.67999309635563909e-08 -9.99999999999996114e-01 -7.27447612633436158e-08" StartAngleReference="-1.96012341382596267e-01"/>
  <JOINT Body1ID="LeftThigh" Body2ID="LeftShank" ID="LeftKneeJoint" ParamHiStop="40d" ParamLoStop="-20d" Type="Hinge" HingeAnchor="LeftThigh 3.03810398861387720e-02 2.25417925768569338e-01 -1.05008669073035321e+00" HingeAxis="LeftThigh 4.25007251614317738e-17 -1.00000000000000000e+00 -1.45716771982051796e-16" Body2HingeAnchor="LeftShank 2.13993930318765790e-01 -2.70103182765856653e-01 1.10149623599709012e+00" Body2HingeAxis="LeftShank -1.28889803026679961e-07 -9.99999999999938161e-01 -3.27733518743628105e-07" StartAngleReference="6.26970766548748171e-01"/>
  <JOINT Body1ID="Trunk" Body2ID="LeftArm" ID="LeftShoulderJoint" ParamHiStop="40d" ParamLoStop="-20d" Type="Hinge" HingeAnchor="Trunk 2.95433815283347023e+00 1.21695001412534110e+00 -8.39595104496317357e-01" HingeAxis="Trunk -9.51217999766579281e-18 -9.99999999999999889e-01 2.77555756156289135e-17" Body2HingeAnchor="LeftArm 1.16767366774907511e-02 -5.32204221848293774e-02 7.75704985437770445e-01" Body2HingeAxis="LeftArm 1.81483651932878853e-07 -9.99999999999541145e-01 -9.40613529929607006e-07" StartAngleReference="6.98131747518531243e-01"/>
  <JOINT Body1ID="LeftForearm" Body2ID="LeftHand" ID="LeftWristJoint" ParamHiStop="5d" ParamLoStop="-25d" Type="Hinge" HingeAnchor="LeftForearm 5.79648234277930108e-01 -1.14685802994013118e-02 -7.19215083771064800e-01" HingeAxis="LeftForearm -3.98986399474665632e-17 -9.99999999999999889e-01 2.77555756156289135e-17" Body2HingeAnchor="LeftHand 3.85955856992736684e-02 -1.42906010930370003e-01 5.05862922678355420e-01" Body2HingeAxis="LeftHand 2.48226942542451035e-08 -9.99999999999994227e-01 -1.05201106791186216e-07" StartAngleReference="-4.36332347791397623e-01"/>
  <JOINT Body1ID="RightShank" Body2ID="RightFoot" ID="RightAnkleJoint" ParamHiStop="0d" ParamLoStop="-30d" Type="Hinge" HingeAnchor="RightShank -2.64435796985261651e-01 -2.14653663397903177e-01 -8.80903018659761727e-01" HingeAxis="RightShank 3.81639164714897561e-17 1.00000000000000000e+00 1.42247325030098182e-16" Body2HingeAnchor="RightFoot -2.33298414304461799e-01 2.05263762384676418e-01 5.97251449077969454e-01" Body2HingeAxis="RightFoot 2.56400259704414601e-08 9.99999999999999556e-01 -2.80438562302864902e-08" StartAngleReference="7.33991660391105901e-10"/>
  <JOINT Body1ID="RightArm" Body2ID="RightForearm" ID="RightElbowJoint" ParamHiStop="20d" ParamLoStop="-40d" Type="Hinge" HingeAnchor="RightArm -1.29449065912593309e-01 -7.72293190715262479e-02 -9.70424548660622666e-01" HingeAxis="RightArm 1.24900090270330111e-16 1.00000000000000000e+00 1.38777878078144568e-17" Body2HingeAnchor="RightForearm -5.11571726562571327e-01 2.73993395424429242e-01 8.35494189476535087e-01" Body2HingeAxis="RightForearm 1.43175556461920539e-07 9.99999999999984124e-01 1.07957443481326854e-07" StartAngleReference="3.42581290752870027e-01"/>
  <JOINT Body1ID="Trunk" Body2ID="RightThigh" ID="RightHipJoint" ParamHiStop="40d" ParamLoStop="-20d" Type="Hinge" HingeAnchor="Trunk -3.32006684716652645e+00 -6.55345485874651579e-01 5.24348955036832640e-02" HingeAxis="Trunk 9.51217999766579281e-18 9.99999999999999889e-01 -2.77555756156289135e-17" Body2HingeAnchor="RightThigh -1.03198905587598089e-01 3.42624451481662595e-01 1.08991983263828285e+00" Body2HingeAxis="RightThigh 2.26880875463589260e-07 9.99999999999931721e-01 -2.91204902802544296e-07" StartAngleReference="3.49726869340406199e-01"/>
  <JOINT Body1ID="RightThigh" Body2ID="RightShank" ID="RightKneeJoint" ParamHiStop="20d" ParamLoStop="-40d" Type="Hinge" HingeAnchor="RightThigh 3.03810398861407149e-02 -2.25417925768570948e-01 -1.05008669073036076e+00" HingeAxis="RightThigh -6.24500451351650554e-17 9.99999999999999778e-01 -2.42861286636752993e-17" Body2HingeAnchor="RightShank 2.13993838741558751e-01 2.70103361912512496e-01 1.10149964750264440e+00" Body2HingeAxis="RightShank 3.67497103442859796e-08 9.99999999999998668e-01 -3.24886215465058914e-08" StartAngleReference="-6.79529077732845321e-01"/>
  <JOINT Body1ID="Trunk" Body2ID="RightArm" ID="RightShoulderJoint" ParamHiStop="20d" ParamLoStop="-40d" Type="Hinge" HingeAnchor="Trunk 2.95433815283347290e+00 -1.21694998587464753e+00 -8.39595104496320466e-01" HingeAxis="Trunk 9.51217999766579281e-18 9.99999999999999889e-01 -2.77555756156289135e-17" Body2HingeAnchor="RightArm 1.16761436819973752e-02 5.32206004712624109e-02 7.75704890786148238e-01" Body2HingeAxis="RightArm 3.64930105491850787e-08 9.99999999999997891e-01 -5.20970347625548946e-08" StartAngleReference="-5.15064922607163300e-01"/>
  <JOINT Body1ID="RightForearm" Body2ID="RightHand" ID="RightWristJoint" ParamHiStop="25d" ParamLoStop="-5d" Type="Hinge" HingeAnchor="RightForearm 5.79648234277914121e-01 1.14685802995005172e-02 -7.19215083771068020e-01" HingeAxis="RightForearm 3.81639164714897561e-17 1.00000000000000000e+00 7.28583859910258980e-17" Body2HingeAnchor="RightHand 3.85953318258071276e-02 1.42906254257849530e-01 5.05863206998523718e-01" Body2HingeAxis="RightHand -5.39292489849102497e-08 9.99999999999992006e-01 1.13853558386667331e-07" StartAngleReference="4.04086688779154157e-01"/>
  <GEOM Abort="true" BodyID="Trunk" DampingConstant="1.00000000000000000e+06" ID="HeadContact" Mu="1.0" Radius="0.10000000000000001" SpringConstant="1.00000000000000000e+07" Type="Sphere" Position="Trunk 1.50842431528334711e+01 1.41253467880742001e-08 7.04364895503677646e-01" Quaternion="Trunk 1.00000000000000000e+00 3.06200666922367832e-18 -1.05651513233899704e-18 -6.09893833012754820e-18"/>
  <GEOM Abort="false" BodyID="LeftFoot" DampingConstant="1.00000000000000000e+06" ID="LeftCaudalLateralFootContact" Mu="1.0" Radius="0.10000000000000001" SpringConstant="1.00000000000000000e+07" Type="Sphere" Position="LeftFoot -2.28398512126390757e-01 3.80781346726772330e-01 -3.95194739929745298e-01" Quaternion="LeftFoot 1.00000000000000000e+00 1.75223579399712910e-17 -1.71195106009737635e-15 3.92982129618041092e-18"/>
  <GEOM Abort="false" BodyID="LeftHand" DampingConstant="1.00000000000000000e+06" ID="LeftCaudalLateralHandContact" Mu="1.0" Radius="0.10000000000000001" SpringConstant="1.00000000000000000e+07" Type="Sphere" Position="LeftHand -2.09594435439356602e-01 1.67028601582937392e-01 -2.82716568257823431e-01" Quaternion="LeftHand 1.00000000000000000e+00 1.30575017580061004e-17 -5.03005476624592266e-16 -9.44813869370256149e-18"/>
  <GEOM Abort="false" BodyID="LeftFoot" DampingConstant="1.00000000000000000e+06" ID="LeftCaudalMedialFootContact" Mu="1.0" Radius="0.10000000000000001" SpringConstant="1.00000000000000000e+07" Type="Sphere" Position="LeftFoot -1.42385121263952363e-02 -4.59608653273229528e-01 -3.89927439929747377e-01" Quaternion="LeftFoot 1.00000000000000000e+00 1.75223579399712910e-17 -1.71195106009737635e-15 3.92982129618041092e-18"/>
  <GEOM Abort="false" BodyID="LeftHand" DampingConstant="1.00000000000000000e+06" ID="LeftCaudalMedialHandContact" Mu="1.0" Radius="0.10000000000000001" SpringConstant="1.00000000000000000e+07" Type="Sphere" Position="LeftHand 5.65564560644346223e-04 -2.57971398417063624e-01 -2.91821568257822850e-01" Quaternion="LeftHand 1.00000000000000000e+00 1.30575017580061004e-17 -5.03005476624592266e-16 -9.44813869370256149e-18"/>
  <GEOM Abort="false" BodyID="LeftFoot" DampingConstant="1.00000000000000000e+06" ID="LeftCranialLateralFootContact" Mu="1.0" Radius="0.10000000000000001" SpringConstant="1.00000000000000000e+07" Type="Sphere" Position="LeftFoot 8.22714878736077460e-02 8.20211346726770985e-01 -4.76871439929746177e-01" Quaternion="LeftFoot 1.00000000000000000e+00 1.75223579399712910e-17 -1.71195106009737635e-15 3.92982129618041092e-18"/>
  <GEOM Abort="false" BodyID="LeftHand" DampingConstant="1.00000000000000000e+06" ID="LeftCranialLateralHandContact" Mu="1.0" Radius="0.10000000000000001" SpringConstant="1.00000000000000000e+07" Type="Sphere" Position="LeftHand 1.85075564560644334e-01 8.19186015829369424e-02 -4.05124568257823170e-01" Quaternion="LeftHand 1.00000000000000000e+00 1.30575017580061004e-17 -5.03005476624592266e-16 -9.44813869370256149e-18"/>
  <GEOM Abort="false" BodyID="LeftFoot" DampingConstant="1.00000000000000000e+06" ID="LeftCranialMedialFootContact" Mu="1.0" Radius="0.10000000000000001" SpringConstant="1.00000000000000000e+07" Type="Sphere" Position="LeftFoot 5.11531487873609914e-01 -6.09528653273227139e-01 -4.47938939929744984e-01" Quaternion="LeftFoot 1.00000000000000000e+00 1.75223579399712910e-17 -1.71195106009737635e-15 3.92982129618041092e-18"/>
  <GEOM Abort="false" BodyID="LeftHand" DampingConstant="1.00000000000000000e+06" ID="LeftCranialMedialHandContact" Mu="1.0" Radius="0.10000000000000001" SpringConstant="1.00000000000000000e+07" Type="Sphere" Position="LeftHand 1.81585564560645202e-01 -1.47491398417062741e-01 -3.14545568257823205e-01" Quaternion="LeftHand 1.00000000000000000e+00 1.30575017580061004e-17 -5.03005476624592266e-16 -9.44813869370256149e-18"/>
  <GEOM Abort="false" BodyID="RightFoot" DampingConstant="1.00000000000000000e+06" ID="RightCaudalLateralFootContact" Mu="1.0" Radius="0.10000000000000001" SpringConstant="1.00000000000000000e+07" Type="Sphere" Position="RightFoot -2.28398512126403608e-01 -3.80781346726789538e-01 -3.95194739929740524e-01" Quaternion="RightFoot 1.00000000000000000e+00 4.92179084601420728e-17 -1.29199055072343654e-15 2.49516957017801665e-18"/>
  <GEOM Abort="false" BodyID="RightHand" DampingConstant="1.00000000000000000e+06" ID="RightCaudalLateralHandContact" Mu="1.0" Radius="0.10000000000000001" SpringConstant="1.00000000000000000e+07" Type="Sphere" Position="RightHand -2.09594435439312610e-01 -1.67028601582846853e-01 -2.82716568257847634e-01" Quaternion="RightHand 1.00000000000000000e+00 4.51646604858242248e-17 1.23026939314503133e-15 -1.19840978655655311e-17"/>
  <GEOM Abort="false" BodyID="RightFoot" DampingConstant="1.00000000000000000e+06" ID="RightCaudalMedialFootContact" Mu="1.0" Radius="0.10000000000000001" SpringConstant="1.00000000000000000e+07" Type="Sphere" Position="RightFoot -1.42385121264056030e-02 4.59608653273211099e-01 -3.89927439929741049e-01" Quaternion="RightFoot 1.00000000000000000e+00 4.92179084601420728e-17 -1.29199055072343654e-15 2.49516957017801665e-18"/>
  <GEOM Abort="false" BodyID="RightHand" DampingConstant="1.00000000000000000e+06" ID="RightCaudalMedialHandContact" Mu="1.0" Radius="0.10000000000000001" SpringConstant="1.00000000000000000e+07" Type="Sphere" Position="RightHand 5.65564560687056850e-04 2.57971398417154274e-01 -2.91821568257848163e-01" Quaternion="RightHand 1.00000000000000000e+00 4.51646604858242248e-17 1.23026939314503133e-15 -1.19840978655655311e-17"/>
  <GEOM Abort="false" BodyID="RightFoot" DampingConstant="1.00000000000000000e+06" ID="RightCranialLateralFootContact" Mu="1.0" Radius="0.10000000000000001" SpringConstant="1.00000000000000000e+07" Type="Sphere" Position="RightFoot 8.22714878735966160e-02 -8.20211346726788637e-01 -4.76871439929740737e-01" Quaternion="RightFoot 1.00000000000000000e+00 4.92179084601420728e-17 -1.29199055072343654e-15 2.49516957017801665e-18"/>
  <GEOM Abort="false" BodyID="RightHand" DampingConstant="1.00000000000000000e+06" ID="RightCranialLateralHandContact" Mu="1.0" Radius="0.10000000000000001" SpringConstant="1.00000000000000000e+07" Type="Sphere" Position="RightHand 1.85075564560689410e-01 -8.19186015828452935e-02 -4.05124568257848872e-01" Quaternion="RightHand 1.00000000000000000e+00 4.51646604858242248e-17 1.23026939314503133e-15 -1.19840978655655311e-17"/>
  <GEOM Abort="false" BodyID="RightFoot" DampingConstant="1.00000000000000000e+06" ID="RightCranialMedialFootContact" Mu="1.0" Radius="0.10000000000000001" SpringConstant="1.00000000000000000e+07" Type="Sphere" Position="RightFoot 5.11531487873596147e-01 6.09528653273211374e-01 -4.47938939929741098e-01" Quaternion="RightFoot 1.00000000000000000e+00 4.92179084601420728e-17 -1.29199055072343654e-15 2.49516957017801665e-18"/>
  <GEOM Abort="false" BodyID="RightHand" DampingConstant="1.00000000000000000e+06" ID="RightCranialMedialHandContact" Mu="1.0" Radius="0.10000000000000001" SpringConstant="1.00000000000000000e+07" Type="Sphere" Position="RightHand 1.81585564560688528e-01 1.47491398417154307e-01 -3.14545568257848018e-01" Quaternion="RightHand 1.00000000000000000e+00 4.51646604858242248e-17 1.23026939314503133e-15 -1.19840978655655311e-17"/>
  <GEOM Abort="true" BodyID="Trunk" DampingConstant="1.00000000000000000e+06" ID="TailContact" Mu="1.0" Radius="0.10000000000000001" SpringConstant="1.00000000000000000e+07" Type="Sphere" Position="Trunk -2.46332568471664892e+01 1.41253469337909721e-08 -1.64241510449631622e+00" Quaternion="Trunk 1.00000000000000000e+00 3.06200666922367832e-18 -1.05651513233899704e-18 -6.09893833012754820e-18"/>
  <MUSCLE ActivationK="0.17" ActivationKinetics="false" CylinderBodyID="LeftShank" FibreLength="0.340424" ForcePerUnitArea="300000" ID="LeftAnkleExt" InsertionBodyID="LeftFoot" OriginBodyID="LeftShank" PCA="0.891370063" ParallelStrainAtFmax="0.6" SerialStrainAtFmax="0.059999999999999998" Strap="CylinderWrap" TendonLength="1.74649" Type="MinettiAlexander" VMaxFactor="8.4000000000000004" Origin="LeftShank -1.12435796985237979e-01 -1.34241336602079819e-01 5.85291981340236966e-01" Insertion="LeftFoot -3.14548512126390456e-01 -6.58865327322835821e-03 1.14069260070255363e-01" CylinderPosition="LeftShank -2.64435796985240668e-01 2.14653663397921080e-01 -8.80903018659766057e-01" CylinderRadius="3.35841855999999994e-01" CylinderQuaternion="LeftShank 7.07106781186547351e-01 7.07106781186547795e-01 7.56997561379172344e-17 -6.09448930109844708e-17"/>
  <MUSCLE ActivationK="0.17" ActivationKinetics="false" CylinderBodyID="LeftShank" FibreLength="1.069406" ForcePerUnitArea="300000" ID="LeftAnkleExtKneeFlex" InsertionBodyID="LeftFoot" OriginBodyID="LeftThigh" PCA="0.354687278" ParallelStrainAtFmax="0.6" SerialStrainAtFmax="0.059999999999999998" Strap="TwoCylinderWrap" TendonLength="1.8379795" Type="MinettiAlexander" VMaxFactor="8.4000000000000004" Origin="LeftThigh -1.20448960113860609e-01 3.86299257685708552e-02 -6.62171690730355200e-01" Insertion="LeftFoot -3.95988512126391967e-01 -2.76828653273227476e-01 1.11672260070254714e-01" Cylinder1Position="LeftShank 2.13994203014763740e-01 -2.70103336602080024e-01 1.10149698134023999e+00" Cylinder1Radius="3.44218968000000014e-01" Cylinder2Position="LeftShank -2.64435796985240668e-01 2.14653663397921080e-01 -8.80903018659766057e-01" Cylinder2Radius="3.35841855999999994e-01" CylinderQuaternion="LeftShank 7.07106781186547351e-01 7.07106781186547795e-01 7.56997561379172344e-17 -6.09448930109844708e-17"/>
  <MUSCLE ActivationK="0.17" ActivationKinetics="false" CylinderBodyID="LeftShank" FibreLength="0.30142" ForcePerUnitArea="300000" ID="LeftAnkleFlex" InsertionBodyID="LeftFoot" OriginBodyID="LeftShank" PCA="1.006714094" ParallelStrainAtFmax="0.6" SerialStrainAtFmax="0.059999999999999998" Strap="CylinderWrap" TendonLength="1.678087" Type="MinettiAlexander" VMaxFactor="8.4000000000000004" Origin="LeftShank 5.14984203014764219e-01 -1.66991336602079599e-01 5.06231981340237280e-01" Insertion="LeftFoot 2.37114878736060380e-02 -1.79538653273226712e-01 1.98903260070253746e-01" CylinderPosition="LeftShank -2.64435796985240668e-01 2.14653663397921080e-01 -8.80903018659766057e-01" CylinderRadius="2.60242423000000000e-01" CylinderQuaternion="LeftShank 7.07106781186547573e-01 -7.07106781186547573e-01 -5.43414856239274785e-17 1.03834627395926116e-17"/>
  <MUSCLE ActivationK="0.17" ActivationKinetics="false" CylinderBodyID="LeftArm" FibreLength="0.656556" ForcePerUnitArea="300000" ID="LeftElbowExt" InsertionBodyID="LeftForearm" OriginBodyID="LeftArm" PCA="0.85082214" ParallelStrainAtFmax="0.6" SerialStrainAtFmax="0.059999999999999998" Strap="CylinderWrap" TendonLength="1.271636" Type="MinettiAlexander" VMaxFactor="8.4000000000000004" Origin="LeftArm -1.23969065912611170e-01 1.12829319071526643e-01 6.48065451339393084e-01" Insertion="LeftForearm -8.31161765722075785e-01 -2.40063580299401447e-01 4.66614916228938692e-01" CylinderPosition="LeftArm -1.29449065912610961e-01 7.72293190715265393e-02 -9.70424548660611563e-01" CylinderRadius="2.19058843000000003e-01" CylinderQuaternion="LeftArm 7.07106781186547462e-01 7.07106781186547684e-01 -2.72062087412066978e-17 2.36664223207587734e-17"/>
  <MUSCLE ActivationK="0.17" ActivationKinetics="false" CylinderBodyID="LeftForearm" FibreLength="0.814456" ForcePerUnitArea="300000" ID="LeftElbowExtWristFlex" InsertionBodyID="LeftHand" OriginBodyID="LeftArm" PCA="0.444546519" ParallelStrainAtFmax="0.6" SerialStrainAtFmax="0.059999999999999998" Strap="TwoCylinderWrap" TendonLength="1.732291" Type="MinettiAlexander" VMaxFactor="8.4000000000000004" Origin="LeftArm -3.38609065912610085e-01 2.29259319071527634e-01 -5.82164548660609737e-01" Insertion="LeftHand -2.52204435439356833e-01 3.40038601582936972e-01 2.67528431742176664e-01" Cylinder1Position="LeftForearm -5.11571765722073080e-01 -2.73993580299401240e-01 8.35494916228938012e-01" Cylinder1Radius="2.19058843000000003e-01" Cylinder2Position="LeftForearm 5.79648234277926999e-01 -1.14685802994012528e-02 -7.19215083771063690e-01" Cylinder2Radius="2.36471261999999988e-01" CylinderQuaternion="LeftForearm 7.07106781186548017e-01 7.07106781186547129e-01 -1.00533949838551944e-17 3.69331055323906434e-17"/>
  <MUSCLE ActivationK="0.17" ActivationKinetics="false" CylinderBodyID="LeftArm" FibreLength="0.7069" ForcePerUnitArea="300000" ID="LeftElbowFlex" InsertionBodyID="LeftForearm" OriginBodyID="LeftArm" PCA="0.526818862" ParallelStrainAtFmax="0.6" SerialStrainAtFmax="0.059999999999999998" Strap="CylinderWrap" TendonLength="0.970332" Type="MinettiAlexander" VMaxFactor="8.4000000000000004" Origin="LeftArm 2.71850934087389251e-01 -1.92760680928472788e-01 5.32925451339392842e-01" Insertion="LeftForearm -1.35161765722073002e-01 -1.11873580299401171e-01 7.69284916228941906e-01" CylinderPosition="LeftArm -1.29449065912610961e-01 7.72293190715265393e-02 -9.70424548660611563e-01" CylinderRadius="2.22506900000000007e-01" CylinderQuaternion="LeftArm 7.07106781186547573e-01 -7.07106781186547684e-01 1.20311300515309256e-17 8.79587743465454689e-17"/>
  <MUSCLE ActivationK="0.17" ActivationKinetics="false" CylinderBodyID="LeftForearm" FibreLength="0.708888" ForcePerUnitArea="300000" ID="LeftElbowFlexWristExt" InsertionBodyID="LeftHand" OriginBodyID="LeftArm" PCA="0.437784546" ParallelStrainAtFmax="0.6" SerialStrainAtFmax="0.059999999999999998" Strap="TwoCylinderWrap" TendonLength="1.870875" Type="MinettiAlexander" VMaxFactor="8.4000000000000004" Origin="LeftArm -1.44029065912608834e-01 2.20699319071526595e-01 -6.51744548660611822e-01" Insertion="LeftHand 2.47495564560644921e-01 6.32086015829377429e-02 2.60836431742177133e-01" Cylinder1Position="LeftForearm -5.11571765722073080e-01 -2.73993580299401240e-01 8.35494916228938012e-01" Cylinder1Radius="2.22506900000000007e-01" Cylinder2Position="LeftForearm 5.79648234277926999e-01 -1.14685802994012528e-02 -7.19215083771063690e-01" Cylinder2Radius="2.31680933000000006e-01" CylinderQuaternion="LeftForearm 7.07106781186548128e-01 -7.07106781186547129e-01 1.38232791602183051e-17 4.89387179442017669e-17"/>
  <MUSCLE ActivationK="0.17" ActivationKinetics="false" FibreLength="1.531486" ForcePerUnitArea="300000" ID="LeftHipExt" InsertionBodyID="LeftThigh" OriginBodyID="Trunk" PCA="1.188820906" ParallelStrainAtFmax="0.6" SerialStrainAtFmax="0.059999999999999998" Strap="TwoPoint" TendonLength="2.4624235" Type="MinettiAlexander" VMaxFactor="8.4000000000000004" Origin="Trunk -7.04834684716652848e+00 5.49966141253468155e-02 -6.69675104496320617e-01" Insertion="LeftThigh -1.08008960113859409e-01 1.28749925768571472e-01 2.84548309269643473e-01"/>
  <MUSCLE ActivationK="0.17" ActivationKinetics="false" CylinderBodyID="LeftThigh" FibreLength="1.57787" ForcePerUnitArea="300000" ID="LeftHipExtKneeFlex" InsertionBodyID="LeftShank" OriginBodyID="Trunk" PCA="0.721171015" ParallelStrainAtFmax="0.6" SerialStrainAtFmax="0.059999999999999998" Strap="TwoCylinderWrap" TendonLength="1.5719055" Type="MinettiAlexander" VMaxFactor="8.4000000000000004" Origin="Trunk -3.68322684716653015e+00 7.53551014125345975e-01 8.36114895503679789e-01" Insertion="LeftShank -1.82655796985239177e-01 -2.74081336602080117e-01 8.33291981340237742e-01" Cylinder1Position="LeftThigh -1.03198960113859067e-01 -3.42624574231429169e-01 1.08991830926964628e+00" Cylinder1Radius="2.73166923999999978e-01" Cylinder2Position="LeftThigh 3.03810398861411868e-02 2.25417925768571309e-01 -1.05008669073035521e+00" Cylinder2Radius="3.44218968000000014e-01" CylinderQuaternion="LeftThigh 7.07106781186547684e-01 7.07106781186547240e-01 2.81113058252960684e-17 -3.02440841457629656e-17"/>
  <MUSCLE ActivationK="0.17" ActivationKinetics="false" CylinderBodyID="Trunk" FibreLength="0.716566" ForcePerUnitArea="300000" ID="LeftHipFlex" InsertionBodyID="LeftThigh" OriginBodyID="Trunk" PCA="1.693877534" ParallelStrainAtFmax="0.6" SerialStrainAtFmax="0.059999999999999998" Strap="CylinderWrap" TendonLength="0.8264925" Type="MinettiAlexander" VMaxFactor="8.4000000000000004" Origin="Trunk -2.29272684716653252e+00 1.73461001412534510e+00 1.01111489550368039e+00" Insertion="LeftThigh 4.81210398861408178e-02 4.16159925768570971e-01 7.27628309269645834e-01" CylinderPosition="Trunk -3.32006684716652511e+00 6.55345514125346029e-01 5.24348955036811060e-02" CylinderRadius="3.02410548000000001e-01" CylinderQuaternion="Trunk 7.07106781186547240e-01 -7.07106781186547795e-01 -1.48105765776889840e-18 6.98672595910943502e-20"/>
  <MUSCLE ActivationK="0.17" ActivationKinetics="false" CylinderBodyID="LeftThigh" FibreLength="1.8013" ForcePerUnitArea="300000" ID="LeftHipFlexKneeExt" InsertionBodyID="LeftShank" OriginBodyID="Trunk" PCA="0.589603713" ParallelStrainAtFmax="0.6" SerialStrainAtFmax="0.059999999999999998" Strap="TwoCylinderWrap" TendonLength="1.657615" Type="MinettiAlexander" VMaxFactor="8.4000000000000004" Origin="Trunk -2.85399684716653157e+00 1.41595001412534427e+00 7.50964895503681396e-01" Insertion="LeftShank 4.23064203014763385e-01 1.60308663397920548e-01 3.70771981340238366e-01" Cylinder1Position="LeftThigh -1.03198960113859067e-01 -3.42624574231429169e-01 1.08991830926964628e+00" Cylinder1Radius="3.02410548000000001e-01" Cylinder2Position="LeftThigh 3.03810398861411868e-02 2.25417925768571309e-01 -1.05008669073035521e+00" Cylinder2Radius="2.88037778999999994e-01" CylinderQuaternion="LeftThigh 7.07106781186547351e-01 -7.07106781186547906e-01 -6.36686984429442383e-18 -1.01717553156884181e-16"/>
  <MUSCLE ActivationK="0.17" ActivationKinetics="false" CylinderBodyID="LeftThigh" FibreLength="0.645492" ForcePerUnitArea="300000" ID="LeftKneeExt" InsertionBodyID="LeftShank" OriginBodyID="LeftThigh" PCA="1.41029058" ParallelStrainAtFmax="0.6" SerialStrainAtFmax="0.059999999999999998" Strap="CylinderWrap" TendonLength="1.556599" Type="MinettiAlexander" VMaxFactor="8.4000000000000004" Origin="LeftThigh 2.53481039886140513e-01 5.27992576857106224e-03 5.51008309269643282e-01" Insertion="LeftShank 5.22124203014760924e-01 -2.12191336602079006e-01 5.58411981340238617e-01" CylinderPosition="LeftThigh 3.03810398861411868e-02 2.25417925768571309e-01 -1.05008669073035521e+00" CylinderRadius="2.88037778999999994e-01" CylinderQuaternion="LeftThigh 7.07106781186547351e-01 -7.07106781186547906e-01 -6.36686984429442383e-18 -1.01717553156884181e-16"/>
  <MUSCLE ActivationK="0.17" ActivationKinetics="false" CylinderBodyID="LeftThigh" FibreLength="0.758504" ForcePerUnitArea="300000" ID="LeftKneeFlex" InsertionBodyID="LeftShank" OriginBodyID="LeftThigh" PCA="0.600083379" ParallelStrainAtFmax="0.6" SerialStrainAtFmax="0.059999999999999998" Strap="CylinderWrap" TendonLength="1.457655" Type="MinettiAlexander" VMaxFactor="8.4000000000000004" Origin="LeftThigh -1.15558960113859743e-01 1.36519925768570305e-01 7.81608309269646750e-01" Insertion="LeftShank -5.29157969852385446e-02 -1.07991336602079185e-01 6.78981981340239016e-01" CylinderPosition="LeftThigh 3.03810398861411868e-02 2.25417925768571309e-01 -1.05008669073035521e+00" CylinderRadius="3.44218968000000014e-01" CylinderQuaternion="LeftThigh 7.07106781186547684e-01 7.07106781186547240e-01 2.81113058252960684e-17 -3.02440841457629656e-17"/>
  <MUSCLE ActivationK="0.17" ActivationKinetics="false" CylinderBodyID="Trunk" FibreLength="0.645286" ForcePerUnitArea="300000" ID="LeftShoulderExt" InsertionBodyID="LeftArm" OriginBodyID="Trunk" PCA="2.308484943" ParallelStrainAtFmax="0.6" SerialStrainAtFmax="0.059999999999999998" Strap="TwoCylinderWrap" TendonLength="3.2158285" Type="MinettiAlexander" VMaxFactor="8.4000000000000004" Origin="Trunk 7.64723152833469033e-01 1.10125001412534429e+00 1.27133489550368495e+00" Insertion="LeftArm 2.91700934087391506e-01 1.27559319071527510e-01 4.68645451339393670e-01" Cylinder1Position="Trunk 2.70599315283346842e+00 1.26802001412534437e+00 3.20504895503681886e-01" Cylinder1Radius="5.00000000000000028e-02" Cylinder2Position="Trunk 2.95433815283347112e+00 1.21695001412534398e+00 -8.39595104496316913e-01" Cylinder2Radius="3.08915671000000003e-01" CylinderQuaternion="Trunk 7.07106781186547240e-01 -7.07106781186547795e-01 -1.48105765776889840e-18 6.98672595910943502e-20"/>
  <MUSCLE ActivationK="0.17" ActivationKinetics="false" CylinderBodyID="LeftArm" FibreLength="1.312294" ForcePerUnitArea="300000" ID="LeftShoulderExtElbowFlex" InsertionBodyID="LeftForearm" OriginBodyID="Trunk" PCA="0.709460406" ParallelStrainAtFmax="0.6" SerialStrainAtFmax="0.059999999999999998" Strap="TwoCylinderWrap" TendonLength="1.3229565" Type="MinettiAlexander" VMaxFactor="8.4000000000000004" Origin="Trunk 3.35776315283346838e+00 1.35468014125346564e-01 -5.05955104496320862e-01" Insertion="LeftForearm -1.06061765722073847e-01 -1.37133580299401148e-01 7.55384916228939107e-01" Cylinder1Position="LeftArm 1.16759340873923145e-02 -5.32206809284732560e-02 7.75705451339391838e-01" Cylinder1Radius="3.08915671000000003e-01" Cylinder2Position="LeftArm -1.29449065912610961e-01 7.72293190715265393e-02 -9.70424548660611563e-01" Cylinder2Radius="2.22506900000000007e-01" CylinderQuaternion="LeftArm 7.07106781186547573e-01 -7.07106781186547684e-01 1.20311300515309256e-17 8.79587743465454689e-17"/>
  <MUSCLE ActivationK="0.17" ActivationKinetics="false" CylinderBodyID="Trunk" FibreLength="0.869984" ForcePerUnitArea="300000" ID="LeftShoulderFlex" InsertionBodyID="LeftArm" OriginBodyID="Trunk" PCA="1.141502231" ParallelStrainAtFmax="0.6" SerialStrainAtFmax="0.059999999999999998" Strap="CylinderWrap" TendonLength="2.058351" Type="MinettiAlexander" VMaxFactor="8.4000000000000004" Origin="Trunk 7.07143152833469735e-01 1.58849001412534530e+00 7.89564895503681696e-01" Insertion="LeftArm -6.02790659126084954e-02 3.17129319071527305e-01 3.01995451339392040e-01" CylinderPosition="Trunk 2.95433815283347112e+00 1.21695001412534398e+00 -8.39595104496316913e-01" CylinderRadius="3.14676200999999989e-01" CylinderQuaternion="Trunk 7.07106781186547795e-01 7.07106781186547240e-01 1.00101491266582327e-18 1.76305280522837985e-18"/>
  <MUSCLE ActivationK="0.17" ActivationKinetics="false" CylinderBodyID="LeftArm" FibreLength="1.40108" ForcePerUnitArea="300000" ID="LeftShoulderFlexElbowExt" InsertionBodyID="LeftForearm" OriginBodyID="Trunk" PCA="0.553751769" ParallelStrainAtFmax="0.6" SerialStrainAtFmax="0.059999999999999998" Strap="TwoCylinderWrap" TendonLength="1.292402" Type="MinettiAlexander" VMaxFactor="8.4000000000000004" Origin="Trunk 2.68393315283347000e+00 1.41112001412534371e+00 -2.85115104496315608e-01" Insertion="LeftForearm -6.24111765722073830e-01 -5.69135802994013285e-02 2.95664916228937757e-01" Cylinder1Position="LeftArm 1.16759340873923145e-02 -5.32206809284732560e-02 7.75705451339391838e-01" Cylinder1Radius="3.14676200999999989e-01" Cylinder2Position="LeftArm -1.29449065912610961e-01 7.72293190715265393e-02 -9.70424548660611563e-01" Cylinder2Radius="2.19058843000000003e-01" CylinderQuaternion="LeftArm 7.07106781186547462e-01 7.07106781186547684e-01 -2.72062087412066978e-17 2.36664223207587734e-17"/>
  <MUSCLE ActivationK="0.17" ActivationKinetics="false" CylinderBodyID="LeftForearm" FibreLength="0.243942" ForcePerUnitArea="300000" ID="LeftWristExt" InsertionBodyID="LeftHand" OriginBodyID="LeftForearm" PCA="1.017750814" ParallelStrainAtFmax="0.6" SerialStrainAtFmax="0.059999999999999998" Strap="CylinderWrap" TendonLength="1.5168885" Type="MinettiAlexander" VMaxFactor="8.4000000000000004" Origin="LeftForearm -7.09176572207254052e-03 -1.13483580299401768e-01 5.65304916228938859e-01" Insertion="LeftHand 2.39965564560645050e-01 -1.43021398417062906e-01 2.39859431742177692e-01" CylinderPosition="LeftForearm 5.79648234277926999e-01 -1.14685802994012528e-02 -7.19215083771063690e-01" CylinderRadius="2.31680933000000006e-01" CylinderQuaternion="LeftForearm 7.07106781186548128e-01 -7.07106781186547129e-01 1.38232791602183051e-17 4.89387179442017669e-17"/>
  <MUSCLE ActivationK="0.17" ActivationKinetics="false" CylinderBodyID="LeftForearm" FibreLength="0.386006" ForcePerUnitArea="300000" ID="LeftWristFlex" InsertionBodyID="LeftHand" OriginBodyID="LeftForearm" PCA="0.4287881" ParallelStrainAtFmax="0.6" SerialStrainAtFmax="0.059999999999999998" Strap="CylinderWrap" TendonLength="1.3426245" Type="MinettiAlexander" VMaxFactor="8.4000000000000004" Origin="LeftForearm -6.64481765722073403e-01 9.86464197005991611e-02 3.38704916228938224e-01" Insertion="LeftHand -2.34744435439355442e-01 1.51128601582938088e-01 2.21448431742177460e-01" CylinderPosition="LeftForearm 5.79648234277926999e-01 -1.14685802994012528e-02 -7.19215083771063690e-01" CylinderRadius="2.36471261999999988e-01" CylinderQuaternion="LeftForearm 7.07106781186548017e-01 7.07106781186547129e-01 -1.00533949838551944e-17 3.69331055323906434e-17"/>
  <MUSCLE ActivationK="0.17" ActivationKinetics="false" CylinderBodyID="RightShank" FibreLength="0.340424" ForcePerUnitArea="300000" ID="RightAnkleExt" InsertionBodyID="RightFoot" OriginBodyID="RightShank" PCA="0.891370063" ParallelStrainAtFmax="0.6" SerialStrainAtFmax="0.059999999999999998" Strap="CylinderWrap" TendonLength="1.74649" Type="MinettiAlexander" VMaxFactor="8.4000000000000004" Origin="RightShank -1.12435796985263098e-01 1.34241336602096889e-01 5.85291981340240075e-01" Insertion="RightFoot -3.14548512126402779e-01 6.58865327321166237e-03 1.14069260070260428e-01" CylinderPosition="RightShank -2.64435796985262872e-01 -2.14653663397902733e-01 -8.80903018659760728e-01" CylinderRadius="3.35841855999999994e-01" CylinderQuaternion="RightShank 7.07106781186548017e-01 7.07106781186547018e-01 6.74182259153677115e-17 5.80030873730299775e-18"/>
  <MUSCLE ActivationK="0.17" ActivationKinetics="false" CylinderBodyID="RightShank" FibreLength="1.069406" ForcePerUnitArea="300000" ID="RightAnkleExtKneeFlex" InsertionBodyID="RightFoot" OriginBodyID="RightThigh" PCA="0.354687278" ParallelStrainAtFmax="0.6" SerialStrainAtFmax="0.059999999999999998" Strap="TwoCylinderWrap" TendonLength="1.8379795" Type="MinettiAlexander" VMaxFactor="8.4000000000000004" Origin="RightThigh -1.20448960113858541e-01 -3.86299257685705152e-02 -6.62171690730363416e-01" Insertion="RightFoot -3.95988512126403902e-01 2.76828653273211711e-01 1.11672260070260404e-01" Cylinder1Position="RightShank 2.13994203014738538e-01 2.70103336602097954e-01 1.10149698134023932e+00" Cylinder1Radius="3.44218968000000014e-01" Cylinder2Position="RightShank -2.64435796985262872e-01 -2.14653663397902733e-01 -8.80903018659760728e-01" Cylinder2Radius="3.35841855999999994e-01" CylinderQuaternion="RightShank 7.07106781186548017e-01 7.07106781186547018e-01 6.74182259153677115e-17 5.80030873730299775e-18"/>
  <MUSCLE ActivationK="0.17" ActivationKinetics="false" CylinderBodyID="RightShank" FibreLength="0.30142" ForcePerUnitArea="300000" ID="RightAnkleFlex" InsertionBodyID="RightFoot" OriginBodyID="RightShank" PCA="1.006714094" ParallelStrainAtFmax="0.6" SerialStrainAtFmax="0.059999999999999998" Strap="CylinderWrap" TendonLength="1.678087" Type="MinettiAlexander" VMaxFactor="8.4000000000000004" Origin="RightShank 5.14984203014738684e-01 1.66991336602098084e-01 5.06231981340240056e-01" Insertion="RightFoot 2.37114878735945889e-02 1.79538653273212001e-01 1.98903260070260351e-01" CylinderPosition="RightShank -2.64435796985262872e-01 -2.14653663397902733e-01 -8.80903018659760728e-01" CylinderRadius="2.60242423000000000e-01" CylinderQuaternion="RightShank 7.07106781186546796e-01 -7.07106781186548239e-01 -2.13555369938539868e-17 4.01283894588010316e-17"/>
  <MUSCLE ActivationK="0.17" ActivationKinetics="false" CylinderBodyID="RightArm" FibreLength="0.656556" ForcePerUnitArea="300000" ID="RightElbowExt" InsertionBodyID="RightForearm" OriginBodyID="RightArm" PCA="0.85082214" ParallelStrainAtFmax="0.6" SerialStrainAtFmax="0.059999999999999998" Strap="CylinderWrap" TendonLength="1.271636" Type="MinettiAlexander" VMaxFactor="8.4000000000000004" Origin="RightArm -1.23969065912592408e-01 -1.12829319071527767e-01 6.48065451339380094e-01" Insertion="RightForearm -8.31161765722082335e-01 2.40063580299500173e-01 4.66614916228930698e-01" CylinderPosition="RightArm -1.29449065912592420e-01 -7.72293190715270667e-02 -9.70424548660620223e-01" CylinderRadius="2.19058843000000003e-01" CylinderQuaternion="RightArm 7.07106781186547684e-01 7.07106781186547462e-01 -7.53736513168786793e-17 -5.63367568900475455e-17"/>
  <MUSCLE ActivationK="0.17" ActivationKinetics="false" CylinderBodyID="RightForearm" FibreLength="0.814456" ForcePerUnitArea="300000" ID="RightElbowExtWristFlex" InsertionBodyID="RightHand" OriginBodyID="RightArm" PCA="0.444546519" ParallelStrainAtFmax="0.6" SerialStrainAtFmax="0.059999999999999998" Strap="TwoCylinderWrap" TendonLength="1.732291" Type="MinettiAlexander" VMaxFactor="8.4000000000000004" Origin="RightArm -3.38609065912593099e-01 -2.29259319071526940e-01 -5.82164548660621950e-01" Insertion="RightHand -2.52204435439314867e-01 -3.40038601582844990e-01 2.67528431742152573e-01" Cylinder1Position="RightForearm -5.11571765722080296e-01 2.73993580299499828e-01 8.35494916228930795e-01" Cylinder1Radius="2.19058843000000003e-01" Cylinder2Position="RightForearm 5.79648234277917340e-01 1.14685802995007999e-02 -7.19215083771067798e-01" Cylinder2Radius="2.36471261999999988e-01" CylinderQuaternion="RightForearm 7.07106781186547684e-01 7.07106781186547462e-01 -4.94674390575909107e-17 1.45031728463937696e-17"/>
  <MUSCLE ActivationK="0.17" ActivationKinetics="false" CylinderBodyID="RightArm" FibreLength="0.7069" ForcePerUnitArea="300000" ID="RightElbowFlex" InsertionBodyID="RightForearm" OriginBodyID="RightArm" PCA="0.526818862" ParallelStrainAtFmax="0.6" SerialStrainAtFmax="0.059999999999999998" Strap="CylinderWrap" TendonLength="0.970332" Type="MinettiAlexander" VMaxFactor="8.4000000000000004" Origin="RightArm 2.71850934087408402e-01 1.92760680928472483e-01 5.32925451339380962e-01" Insertion="RightForearm -1.35161765722081384e-01 1.11873580299500619e-01 7.69284916228932358e-01" CylinderPosition="RightArm -1.29449065912592420e-01 -7.72293190715270667e-02 -9.70424548660620223e-01" CylinderRadius="2.22506900000000007e-01" CylinderQuaternion="RightArm 7.07106781186547462e-01 -7.07106781186547795e-01 -5.69771241511936951e-18 2.45673449539550655e-17"/>
  <MUSCLE ActivationK="0.17" ActivationKinetics="false" CylinderBodyID="RightForearm" FibreLength="0.708888" ForcePerUnitArea="300000" ID="RightElbowFlexWristExt" InsertionBodyID="RightHand" OriginBodyID="RightArm" PCA="0.437784546" ParallelStrainAtFmax="0.6" SerialStrainAtFmax="0.059999999999999998" Strap="TwoCylinderWrap" TendonLength="1.870875" Type="MinettiAlexander" VMaxFactor="8.4000000000000004" Origin="RightArm -1.44029065912594262e-01 -2.20699319071526845e-01 -6.51744548660621037e-01" Insertion="RightHand 2.47495564560687165e-01 -6.32086015828468156e-02 2.60836431742151764e-01" Cylinder1Position="RightForearm -5.11571765722080296e-01 2.73993580299499828e-01 8.35494916228930795e-01" Cylinder1Radius="2.22506900000000007e-01" Cylinder2Position="RightForearm 5.79648234277917340e-01 1.14685802995007999e-02 -7.19215083771067798e-01" Cylinder2Radius="2.31680933000000006e-01" CylinderQuaternion="RightForearm 7.07106781186547462e-01 -7.07106781186547906e-01 1.13229902777586774e-17 -1.38479477756007345e-17"/>
  <MUSCLE ActivationK="0.17" ActivationKinetics="false" FibreLength="1.531486" ForcePerUnitArea="300000" ID="RightHipExt" InsertionBodyID="RightThigh" OriginBodyID="Trunk" PCA="1.188820906" ParallelStrainAtFmax="0.6" SerialStrainAtFmax="0.059999999999999998" Strap="TwoPoint" TendonLength="2.4624235" Type="MinettiAlexander" VMaxFactor="8.4000000000000004" Origin="Trunk -7.04834684716652671e+00 -5.49965858746531561e-02 -6.69675104496318507e-01" Insertion="RightThigh -1.08008960113859395e-01 -1.28749925768571305e-01 2.84548309269637700e-01"/>
  <MUSCLE ActivationK="0.17" ActivationKinetics="false" CylinderBodyID="RightThigh" FibreLength="1.57787" ForcePerUnitArea="300000" ID="RightHipExtKneeFlex" InsertionBodyID="RightShank" OriginBodyID="Trunk" PCA="0.721171015" ParallelStrainAtFmax="0.6" SerialStrainAtFmax="0.059999999999999998" Strap="TwoCylinderWrap" TendonLength="1.5719055" Type="MinettiAlexander" VMaxFactor="8.4000000000000004" Origin="Trunk -3.68322684716652837e+00 -7.53550985874653079e-01 8.36114895503683120e-01" Insertion="RightShank -1.82655796985261965e-01 2.74081336602097658e-01 8.33291981340238408e-01" Cylinder1Position="RightThigh -1.03198960113856375e-01 3.42624574231427947e-01 1.08991830926964006e+00" Cylinder1Radius="2.73166923999999978e-01" Cylinder2Position="RightThigh 3.03810398861408260e-02 -2.25417925768570115e-01 -1.05008669073036387e+00" Cylinder2Radius="3.44218968000000014e-01" CylinderQuaternion="RightThigh 7.07106781186547462e-01 7.07106781186547795e-01 7.87516588988623957e-18 -5.07265956281852202e-18"/>
  <MUSCLE ActivationK="0.17" ActivationKinetics="false" CylinderBodyID="Trunk" FibreLength="0.716566" ForcePerUnitArea="300000" ID="RightHipFlex" InsertionBodyID="RightThigh" OriginBodyID="Trunk" PCA="1.693877534" ParallelStrainAtFmax="0.6" SerialStrainAtFmax="0.059999999999999998" Strap="CylinderWrap" TendonLength="0.8264925" Type="MinettiAlexander" VMaxFactor="8.4000000000000004" Origin="Trunk -2.29272684716653163e+00 -1.73460998587465287e+00 1.01111489550368305e+00" Insertion="RightThigh 4.81210398861414979e-02 -4.16159925768570915e-01 7.27628309269638507e-01" CylinderPosition="Trunk -3.32006684716652867e+00 -6.55345485874652578e-01 5.24348955036834652e-02" CylinderRadius="3.02410548000000001e-01" CylinderQuaternion="Trunk 7.07106781186547240e-01 -7.07106781186547795e-01 -1.48105765776889840e-18 6.98672595910943502e-20"/>
  <MUSCLE ActivationK="0.17" ActivationKinetics="false" CylinderBodyID="RightThigh" FibreLength="1.8013" ForcePerUnitArea="300000" ID="RightHipFlexKneeExt" InsertionBodyID="RightShank" OriginBodyID="Trunk" PCA="0.589603713" ParallelStrainAtFmax="0.6" SerialStrainAtFmax="0.059999999999999998" Strap="TwoCylinderWrap" TendonLength="1.657615" Type="MinettiAlexander" VMaxFactor="8.4000000000000004" Origin="Trunk -2.85399684716653024e+00 -1.41594998587465226e+00 7.50964895503683949e-01" Insertion="RightShank 4.23064203014739293e-01 -1.60308663397903811e-01 3.70771981340238255e-01" Cylinder1Position="RightThigh -1.03198960113856375e-01 3.42624574231427947e-01 1.08991830926964006e+00" Cylinder1Radius="3.02410548000000001e-01" Cylinder2Position="RightThigh 3.03810398861408260e-02 -2.25417925768570115e-01 -1.05008669073036387e+00" Cylinder2Radius="2.88037778999999994e-01" CylinderQuaternion="RightThigh 7.07106781186547351e-01 -7.07106781186547684e-01 1.00926462470371288e-16 -5.46984285447500832e-18"/>
  <MUSCLE ActivationK="0.17" ActivationKinetics="false" CylinderBodyID="RightThigh" FibreLength="0.645492" ForcePerUnitArea="300000" ID="RightKneeExt" InsertionBodyID="RightShank" OriginBodyID="RightThigh" PCA="1.41029058" ParallelStrainAtFmax="0.6" SerialStrainAtFmax="0.059999999999999998" Strap="CylinderWrap" TendonLength="1.556599" Type="MinettiAlexander" VMaxFactor="8.4000000000000004" Origin="RightThigh 2.53481039886141957e-01 -5.27992576857133807e-03 5.51008309269637286e-01" Insertion="RightShank 5.22124203014738275e-01 2.12191336602097963e-01 5.58411981340237840e-01" CylinderPosition="RightThigh 3.03810398861408260e-02 -2.25417925768570115e-01 -1.05008669073036387e+00" CylinderRadius="2.88037778999999994e-01" CylinderQuaternion="RightThigh 7.07106781186547351e-01 -7.07106781186547684e-01 1.00926462470371288e-16 -5.46984285447500832e-18"/>
  <MUSCLE ActivationK="0.17" ActivationKinetics="false" CylinderBodyID="RightThigh" FibreLength="0.758504" ForcePerUnitArea="300000" ID="RightKneeFlex" InsertionBodyID="RightShank" OriginBodyID="RightThigh" PCA="0.600083379" ParallelStrainAtFmax="0.6" SerialStrainAtFmax="0.059999999999999998" Strap="CylinderWrap" TendonLength="1.457655" Type="MinettiAlexander" VMaxFactor="8.4000000000000004" Origin="RightThigh -1.15558960113857440e-01 -1.36519925768571526e-01 7.81608309269641088e-01" Insertion="RightShank -5.29157969852624421e-02 1.07991336602097476e-01 6.78981981340241125e-01" CylinderPosition="RightThigh 3.03810398861408260e-02 -2.25417925768570115e-01 -1.05008669073036387e+00" CylinderRadius="3.44218968000000014e-01" CylinderQuaternion="RightThigh 7.07106781186547462e-01 7.07106781186547795e-01 7.87516588988623957e-18 -5.07265956281852202e-18"/>
  <MUSCLE ActivationK="0.17" ActivationKinetics="false" CylinderBodyID="Trunk" FibreLength="0.645286" ForcePerUnitArea="300000" ID="RightShoulderExt" InsertionBodyID="RightArm" OriginBodyID="Trunk" PCA="2.308484943" ParallelStrainAtFmax="0.6" SerialStrainAtFmax="0.059999999999999998" Strap="TwoCylinderWrap" TendonLength="3.2158285" Type="MinettiAlexander" VMaxFactor="8.4000000000000004" Origin="Trunk 7.64723152833469921e-01 -1.10124998587465295e+00 1.27133489550367873e+00" Insertion="RightArm 2.91700934087407382e-01 -1.27559319071526955e-01 4.68645451339380736e-01" Cylinder1Position="Trunk 2.70599315283347241e+00 -1.26801998587465126e+00 3.20504895503682941e-01" Cylinder1Radius="5.00000000000000028e-02" Cylinder2Position="Trunk 2.95433815283347334e+00 -1.21694998587465086e+00 -8.39595104496320466e-01" Cylinder2Radius="3.08915671000000003e-01" CylinderQuaternion="Trunk 7.07106781186547240e-01 -7.07106781186547795e-01 -1.48105765776889840e-18 6.98672595910943502e-20"/>
  <MUSCLE ActivationK="0.17" ActivationKinetics="false" CylinderBodyID="RightArm" FibreLength="1.312294" ForcePerUnitArea="300000" ID="RightShoulderExtElbowFlex" InsertionBodyID="RightForearm" OriginBodyID="Trunk" PCA="0.709460406" ParallelStrainAtFmax="0.6" SerialStrainAtFmax="0.059999999999999998" Strap="TwoCylinderWrap" TendonLength="1.3229565" Type="MinettiAlexander" VMaxFactor="8.4000000000000004" Origin="Trunk 3.35776315283347060e+00 -1.35467985874653113e-01 -5.05955104496317309e-01" Insertion="RightForearm -1.06061765722081827e-01 1.37133580299501123e-01 7.55384916228932224e-01" Cylinder1Position="RightArm 1.16759340874075801e-02 5.32206809284721249e-02 7.75705451339380625e-01" Cylinder1Radius="3.08915671000000003e-01" Cylinder2Position="RightArm -1.29449065912592420e-01 -7.72293190715270667e-02 -9.70424548660620223e-01" Cylinder2Radius="2.22506900000000007e-01" CylinderQuaternion="RightArm 7.07106781186547462e-01 -7.07106781186547795e-01 -5.69771241511936951e-18 2.45673449539550655e-17"/>
  <MUSCLE ActivationK="0.17" ActivationKinetics="false" CylinderBodyID="Trunk" FibreLength="0.869984" ForcePerUnitArea="300000" ID="RightShoulderFlex" InsertionBodyID="RightArm" OriginBodyID="Trunk" PCA="1.141502231" ParallelStrainAtFmax="0.6" SerialStrainAtFmax="0.059999999999999998" Strap="CylinderWrap" TendonLength="2.058351" Type="MinettiAlexander" VMaxFactor="8.4000000000000004" Origin="Trunk 7.07143152833470734e-01 -1.58848998587464973e+00 7.89564895503681696e-01" Insertion="RightArm -6.02790659125930078e-02 -3.17129319071527083e-01 3.01995451339381271e-01" CylinderPosition="Trunk 2.95433815283347334e+00 -1.21694998587465086e+00 -8.39595104496320466e-01" CylinderRadius="3.14676200999999989e-01" CylinderQuaternion="Trunk 7.07106781186547795e-01 7.07106781186547240e-01 1.00101491266582327e-18 1.76305280522837985e-18"/>
  <MUSCLE ActivationK="0.17" ActivationKinetics="false" CylinderBodyID="RightArm" FibreLength="1.40108" ForcePerUnitArea="300000" ID="RightShoulderFlexElbowExt" InsertionBodyID="RightForearm" OriginBodyID="Trunk" PCA="0.553751769" ParallelStrainAtFmax="0.6" SerialStrainAtFmax="0.059999999999999998" Strap="TwoCylinderWrap" TendonLength="1.292402" Type="MinettiAlexander" VMaxFactor="8.4000000000000004" Origin="Trunk 2.68393315283346512e+00 -1.41111998587465304e+00 -2.85115104496319660e-01" Insertion="RightForearm -6.24111765722080714e-01 5.69135802995001522e-02 2.95664916228933539e-01" Cylinder1Position="RightArm 1.16759340874075801e-02 5.32206809284721249e-02 7.75705451339380625e-01" Cylinder1Radius="3.14676200999999989e-01" Cylinder2Position="RightArm -1.29449065912592420e-01 -7.72293190715270667e-02 -9.70424548660620223e-01" Cylinder2Radius="2.19058843000000003e-01" CylinderQuaternion="RightArm 7.07106781186547684e-01 7.07106781186547462e-01 -7.53736513168786793e-17 -5.63367568900475455e-17"/>
  <MUSCLE ActivationK="0.17" ActivationKinetics="false" CylinderBodyID="RightForearm" FibreLength="0.243942" ForcePerUnitArea="300000" ID="RightWristExt" InsertionBodyID="RightHand" OriginBodyID="RightForearm" PCA="1.017750814" ParallelStrainAtFmax="0.6" SerialStrainAtFmax="0.059999999999999998" Strap="CylinderWrap" TendonLength="1.5168885" Type="MinettiAlexander" VMaxFactor="8.4000000000000004" Origin="RightForearm -7.09176572207978473e-03 1.13483580299500703e-01 5.65304916228931753e-01" Insertion="RightHand 2.39965564560689237e-01 1.43021398417155360e-01 2.39859431742150853e-01" CylinderPosition="RightForearm 5.79648234277917340e-01 1.14685802995007999e-02 -7.19215083771067798e-01" CylinderRadius="2.31680933000000006e-01" CylinderQuaternion="RightForearm 7.07106781186547462e-01 -7.07106781186547906e-01 1.13229902777586774e-17 -1.38479477756007345e-17"/>
  <MUSCLE ActivationK="0.17" ActivationKinetics="false" CylinderBodyID="RightForearm" FibreLength="0.386006" ForcePerUnitArea="300000" ID="RightWristFlex" InsertionBodyID="RightHand" OriginBodyID="RightForearm" PCA="0.4287881" ParallelStrainAtFmax="0.6" SerialStrainAtFmax="0.059999999999999998" Strap="CylinderWrap" TendonLength="1.3426245" Type="MinettiAlexander" VMaxFactor="8.4000000000000004" Origin="RightForearm -6.64481765722080953e-01 -9.86464197005000737e-02 3.38704916228931618e-01" Insertion="RightHand -2.34744435439312810e-01 -1.51128601582846661e-01 2.21448431742152257e-01" CylinderPosition="RightForearm 5.79648234277917340e-01 1.14685802995007999e-02 -7.19215083771067798e-01" CylinderRadius="2.36471261999999988e-01" CylinderQuaternion="RightForearm 7.07106781186547684e-01 7.07106781186547462e-01 -4.94674390575909107e-17 1.45031728463937696e-17"/>
  <DRIVER Type="BoxCar" ID="LeftHipFlexDriver" TargetID="LeftHipFlex" CycleTime="1.60000000000000009e+00" Delay="1.10669419240437730e-01" Width="3.09371278085278700e-01" Height="5.47537293052436813e-01"/>
  <DRIVER Type="BoxCar" ID="LeftHipFlexKneeExtDriver" TargetID="LeftHipFlexKneeExt" CycleTime="1.60000000000000009e+00" Delay="8.25740009853145662e-01" Width="4.66475900433472885e-03" Height="6.68148901178576948e-01"/>
  <DRIVER Type="BoxCar" ID="LeftHipExtDriver" TargetID="LeftHipExt" CycleTime="1.60000000000000009e+00" Delay="6.12101598024560323e-01" Width="4.95981883382830446e-01" Height="9.66102455049704600e-01"/>
  <DRIVER Type="BoxCar" ID="LeftHipExtKneeFlexDriver" TargetID="LeftHipExtKneeFlex" CycleTime="1.60000000000000009e+00" Delay="1.78303247578444901e-02" Width="1.87497568610848486e-01" Height="1.04514618336946571e-02"/>
  <DRIVER Type="BoxCar" ID="LeftKneeExtDriver" TargetID="LeftKneeExt" CycleTime="1.60000000000000009e+00" Delay="5.78952051903448006e-01" Width="5.31889959593571549e-01" Height="7.88492905213483142e-01"/>
  <DRIVER Type="BoxCar" ID="LeftKneeFlexDriver" TargetID="LeftKneeFlex" CycleTime="1.60000000000000009e+00" Delay="3.90734633155658762e-01" Width="1.46684513665818222e-01" Height="3.36325959286488507e-01"/>
  <DRIVER Type="BoxCar" ID="LeftAnkleFlexDriver" TargetID="LeftAnkleFlex" CycleTime="1.60000000000000009e+00" Delay="2.08479436026740517e-01" Width="3.72182468527008037e-01" Height="1.19477947919013450e-01"/>
  <DRIVER Type="BoxCar" ID="LeftAnkleExtKneeFlexDriver" TargetID="LeftAnkleExtKneeFlex" CycleTime="1.60000000000000009e+00" Delay="4.48214078788990389e-01" Width="3.72655559601412834e-01" Height="2.98434594423723420e-03"/>
  <DRIVER Type="BoxCar" ID="LeftAnkleExtDriver" TargetID="LeftAnkleExt" CycleTime="1.60000000000000009e+00" Delay="7.30099385104074572e-01" Width="4.78931001873433432e-02" Height="2.03493983093640946e-02"/>
  <DRIVER Type="BoxCar" ID="LeftShoulderExtDriver" TargetID="LeftShoulderExt" CycleTime="1.60000000000000009e+00" Delay="2.56594568653050970e-01" Width="3.59090184028385551e-02" Height="1.17790285834512357e-01"/>
  <DRIVER Type="BoxCar" ID="LeftShoulderFlexDriver" TargetID="LeftShoulderFlex" CycleTime="1.60000000000000009e+00" Delay="7.28240466723367064e-01" Width="1.61501654787301246e-01" Height="2.42218570512039544e-01"/>
  <DRIVER Type="BoxCar" ID="LeftShoulderExtElbowFlexDriver" TargetID="LeftShoulderExtElbowFlex" CycleTime="1.60000000000000009e+00" Delay="6.03071212198503015e-01" Width="3.59041028194380524e-02" Height="5.02070387378354410e-01"/>
  <DRIVER Type="BoxCar" ID="LeftShoulderFlexElbowExtDriver" TargetID="LeftShoulderFlexElbowExt" CycleTime="1.60000000000000009e+00" Delay="3.76653661931760975e-01" Width="1.40707492694755992e-01" Height="4.87081229599895971e-01"/>
  <DRIVER Type="BoxCar" ID="LeftElbowFlexDriver" TargetID="LeftElbowFlex" CycleTime="1.60000000000000009e+00" Delay="1.64139132735025617e-01" Width="7.91036371923572568e-01" Height="3.67052980558891406e-01"/>
  <DRIVER Type="BoxCar" ID="LeftElbowExtDriver" TargetID="LeftElbowExt" CycleTime="1.60000000000000009e+00" Delay="7.40450539239586480e-01" Width="3.56708521987572358e-01" Height="1.38550430721074896e-01"/>
  <DRIVER Type="BoxCar" ID="LeftWristFlexDriver" TargetID="LeftWristFlex" CycleTime="1.60000000000000009e+00" Delay="6.31796561480137631e-01" Width="1.36453141837569708e-01" Height="2.86681880608310735e-01"/>
  <DRIVER Type="BoxCar" ID="LeftWristExtDriver" TargetID="LeftWristExt" CycleTime="1.60000000000000009e+00" Delay="4.63278752117787962e-01" Width="6.11626770766084293e-01" Height="3.47894422179006235e-01"/>
  <DRIVER Type="BoxCar" ID="LeftElbowFlexWristExtDriver" TargetID="LeftElbowFlexWristExt" CycleTime="1.60000000000000009e+00" Delay="8.00775366396236588e-01" Width="9.66691115498225617e-01" Height="8.68441816166601460e-02"/>
  <DRIVER Type="BoxCar" ID="LeftElbowExtWristFlexDriver" TargetID="LeftElbowExtWristFlex" CycleTime="1.60000000000000009e+00" Delay="3.13676668118278823e-01" Width="2.74258243826550549e-02" Height="4.34134437215540403e-01"/>
  <DRIVER Type="BoxCar" ID="RightHipFlexDriver" TargetID="RightHipFlex" CycleTime="1.60000000000000009e+00" Delay="6.10669419240437716e-01" Width="3.09371278085278700e-01" Height="5.47537293052436813e-01"/>
  <DRIVER Type="BoxCar" ID="RightHipFlexKneeExtDriver" TargetID="RightHipFlexKneeExt" CycleTime="1.60000000000000009e+00" Delay="3.25740009853145662e-01" Width="4.66475900433472885e-03" Height="6.68148901178576948e-01"/>
  <DRIVER Type="BoxCar" ID="RightHipExtDriver" TargetID="RightHipExt" CycleTime="1.60000000000000009e+00" Delay="1.12101598024560323e-01" Width="4.95981883382830446e-01" Height="9.66102455049704600e-01"/>
  <DRIVER Type="BoxCar" ID="RightHipExtKneeFlexDriver" TargetID="RightHipExtKneeFlex" CycleTime="1.60000000000000009e+00" Delay="5.17830324757844518e-01" Width="1.87497568610848486e-01" Height="1.04514618336946571e-02"/>
  <DRIVER Type="BoxCar" ID="RightKneeExtDriver" TargetID="RightKneeExt" CycleTime="1.60000000000000009e+00" Delay="7.89520519034480062e-02" Width="5.31889959593571549e-01" Height="7.88492905213483142e-01"/>
  <DRIVER Type="BoxCar" ID="RightKneeFlexDriver" TargetID="RightKneeFlex" CycleTime="1.60000000000000009e+00" Delay="8.90734633155658706e-01" Width="1.46684513665818222e-01" Height="3.36325959286488507e-01"/>
  <DRIVER Type="BoxCar" ID="RightAnkleFlexDriver" TargetID="RightAnkleFlex" CycleTime="1.60000000000000009e+00" Delay="7.08479436026740572e-01" Width="3.72182468527008037e-01" Height="1.19477947919013450e-01"/>
  <DRIVER Type="BoxCar" ID="RightAnkleExtKneeFlexDriver" TargetID="RightAnkleExtKneeFlex" CycleTime="1.60000000000000009e+00" Delay="9.48214078788990333e-01" Width="3.72655559601412834e-01" Height="2.98434594423723420e-03"/>
  <DRIVER Type="BoxCar" ID="RightAnkleExtDriver" TargetID="RightAnkleExt" CycleTime="1.60000000000000009e+00" Delay="2.30099385104074572e-01" Width="4.78931001873433432e-02" Height="2.03493983093640946e-02"/>
  <DRIVER Type="BoxCar" ID="RightShoulderExtDriver" TargetID="RightShoulderExt" CycleTime="1.60000000000000009e+00" Delay="7.56594568653050970e-01" Width="3.59090184028385551e-02" Height="1.17790285834512357e-01"/>
  <DRIVER Type="BoxCar" ID="RightShoulderFlexDriver" TargetID="RightShoulderFlex" CycleTime="1.60000000000000009e+00" Delay="2.28240466723367064e-01" Width="1.61501654787301246e-01" Height="2.42218570512039544e-01"/>
  <DRIVER Type="BoxCar" ID="RightShoulderExtElbowFlexDriver" TargetID="RightShoulderExtElbowFlex" CycleTime="1.60000000000000009e+00" Delay="1.03071212198503015e-01" Width="3.59041028194380524e-02" Height="5.02070387378354410e-01"/>
  <DRIVER Type="BoxCar" ID="RightShoulderFlexElbowExtDriver" TargetID="RightShoulderFlexElbowExt" CycleTime="1.60000000000000009e+00" Delay="8.76653661931760975e-01" Width="1.40707492694755992e-01" Height="4.87081229599895971e-01"/>
  <DRIVER Type="BoxCar" ID="RightElbowFlexDriver" TargetID="RightElbowFlex" CycleTime="1.60000000000000009e+00" Delay="6.64139132735025672e-01" Width="7.91036371923572568e-01" Height="3.67052980558891406e-01"/>
  <DRIVER Type="BoxCar" ID="RightElbowExtDriver" TargetID="RightElbowExt" CycleTime="1.60000000000000009e+00" Delay="2.40450539239586480e-01" Width="3.56708521987572358e-01" Height="1.38550430721074896e-01"/>
  <DRIVER Type="BoxCar" ID="RightWristFlexDriver" TargetID="RightWristFlex" CycleTime="1.60000000000000009e+00" Delay="1.31796561480137631e-01" Width="1.36453141837569708e-01" Height="2.86681880608310735e-01"/>
  <DRIVER Type="BoxCar" ID="RightWristExtDriver" TargetID="RightWristExt" CycleTime="1.60000000000000009e+00" Delay="9.63278752117787906e-01" Width="6.11626770766084293e-01" Height="3.47894422179006235e-01"/>
  <DRIVER Type="BoxCar" ID="RightElbowFlexWristExtDriver" TargetID="RightElbowFlexWristExt" CycleTime="1.60000000000000009e+00" Delay="3.00775366396236588e-01" Width="9.66691115498225617e-01" Height="8.68441816166601460e-02"/>
  <DRIVER Type="BoxCar" ID="RightElbowExtWristFlexDriver" TargetID="RightElbowExtWristFlex" CycleTime="1.60000000000000009e+00" Delay="8.13676668118278767e-01" Width="2.74258243826550549e-02" Height="4.34134437215540403e-01"/>
</GAITSYMODE>
