# Supplementary material for: March of the Titans: The Locomotor Capabilities of Sauropod Dinosaurs
Source: PLoS One. 2013 Oct 30;8(10):e78733. doi: 10.1371/journal.pone.0078733 (PMC3864407; doi:10.1371/journal.pone.0078733)
Supplement: Data File S5 — GaitSym model specification file used to generate Movie S5. (XML) [file pone.0078733.s021.xml]

<?xml version="1.0"?>
<GAITSYMODE>
  <STATE SimulationTime="3.60000000000317266e+00" CycleFraction="2.00000000000000000e+00"/>
  <IOCONTROL OldStyleInputs="false" SanityCheckLeft="" SanityCheckRight="" SanityCheckAxis="Y"/>
  <GLOBAL AllowInternalCollisions="false" BMR="0" CFM="1e-10" ContactMaxCorrectingVel="100" ContactSurfaceLayer="0.001" DistanceTravelledBodyID="Trunk" ERP="0.2" FitnessType="DistanceTravelled" GravityVector="0.0 0.0 -9.81" IntegrationStepSize="1e-4" MechanicalEnergyLimit="0" MetabolicEnergyLimit="1.00000000000000000e+07" TimeLimit="0.00000000000000000e+00"/>
  <INTERFACE BodyAxisSize="0.1 0.1 0.1" BodyColour=".275 .725 .451 1.0" DrawingOrder="Environment Joint Muscle Geom Body" EnvironmentAxisSize="1 1 1" EnvironmentColour="0.5 0.5 1.0 1.0" GeomColour="0 0 1 1" JointAxisSize="0.05 0.05 0.05" JointColour="0 1 0 1" StrapColour="1 0 0 1" StrapCylinderColour="0 1 1 1" StrapCylinderLength="0.05" StrapForceColour="1 0 0 0.5" StrapForceRadius="0.01" StrapForceScale="0.000001" StrapRadius="0.005" TrackBodyID="Trunk"/>
  <ENVIRONMENT Plane="0 0 1 0"/>
  <BODY Clockwise="false" GraphicFile="LeftHumerus.obj" ID="LeftArm" Offset="-3.39701906591260938e+00 -1.27017068092847296e+00 -3.64084454866060847e+00" PositionHighBound="1000 20 10" PositionLowBound="-50 -20 -1.00000000000000006e-01" Scale="1.0" Mass="2.87886511217309817e+03" MOI="1.51881774237460081e+03 1.28127493163638701e+03 8.79467147156984879e+02 1.18153246306896335e+02 -6.64939124128528363e+01 -2.59103908205128590e+01" Density="-1" Position="World 2.44628609675814079e+00 1.22338561443677718e+00 3.49451179358485575e+00" Quaternion="World 9.39937297198576993e-01 -1.82842853077042275e-02 3.40821164515009489e-01 -4.94934990209204475e-03" LinearVelocity="1.93914641313860381e+00 -5.51564200628937851e-01 3.03470315050553774e-01" AngularVelocity="1.61025374588781189e-01 -2.08538256763119607e-02 1.06173060387582010e-03"/>
  <BODY Clockwise="false" GraphicFile="LeftFoot.obj" ID="LeftFoot" Offset="2.97726148787360723e+00 -1.91340865327322729e+00 -5.88925739929745951e-01" PositionHighBound="1000 20 10" PositionLowBound="-50 -20 -1.00000000000000006e-01" Scale="1.0" Mass="9.76053778769090059e+02" MOI="2.19891891425343033e+02 1.96638313583607044e+02 1.90760509494453601e+02 1.48541370683299707e+01 4.44257777955307418e+01 -1.42700946604667522e+00" Density="-1" Position="World -4.03638079684779605e+00 1.73980768139885056e+00 6.67430769198626872e-01" Quaternion="World 9.74891943198981537e-01 -1.87560792312901278e-02 2.21871346919014334e-01 -2.64839459405875107e-03" LinearVelocity="1.75783472950998387e-01 -1.10011584798494405e-01 2.24250950975833890e-01" AngularVelocity="1.60190230629947528e-01 2.42503445378144417e-01 -8.88828772451489939e-03"/>
  <BODY Clockwise="false" GraphicFile="LeftRadius+Ulna.obj" ID="LeftForearm" Offset="-3.77914176572207339e+00 -1.62139358029940106e+00 -1.83492508377106223e+00" PositionHighBound="1000 20 10" PositionLowBound="-50 -20 -1.00000000000000006e-01" Scale="1.0" Mass="4.28229772080454268e+02" MOI="7.76630543069758801e+01 1.25060962855903895e+02 6.80520310714964580e+01 -9.09941079520815954e+00 4.99388877956044936e+01 9.12861560228374813e+00" Density="-1" Position="World 1.85185007809110669e+00 1.51083415289149658e+00 1.84923995688817144e+00" Quaternion="World 9.78014409205748003e-01 -1.87928945780453660e-02 2.07675225334277319e-01 -2.37555923255170246e-03" LinearVelocity="1.29270474065924912e+00 -2.92798277555852582e-01 2.47827723250091225e-01" AngularVelocity="1.58812676177798401e-01 6.79218339902535551e-01 -2.53876220497307285e-02"/>
  <BODY Clockwise="false" GraphicFile="LeftHand.obj" ID="LeftHand" Offset="-4.32019443543935555e+00 -1.75283139841706292e+00 -6.09846568257822796e-01" PositionHighBound="1000 20 10" PositionLowBound="-50 -20 -1.00000000000000006e-01" Scale="1.0" Mass="1.95727961781530439e+02" MOI="1.77441753059478273e+01 1.56481812801897409e+01 9.55533007798740641e+00 1.22051709737293579e+00 8.04779331761040440e-01 8.83354091805660796e-02" Density="-1" Position="World 2.05933001744004773e+00 1.59002043137908977e+00 4.46088396315914348e-01" Quaternion="World 9.99780706640047812e-01 -1.88616140395078506e-02 -8.92870025013843549e-03 1.74827286049037138e-03" LinearVelocity="3.41338888896910941e-01 -7.52297066538781117e-02 1.19464632614183108e-01" AngularVelocity="1.58810767516518708e-01 6.79877386530713501e-01 -2.54124922934349275e-02"/>
  <BODY Clockwise="false" GraphicFile="LeftTibia+Fibula.obj" ID="LeftShank" Offset="2.94612420301476075e+00 -1.49349133660207922e+00 -2.06707801865976304e+00" PositionHighBound="1000 20 10" PositionLowBound="-50 -20 -1.00000000000000006e-01" Scale="1.0" Mass="6.20181087795764938e+02" MOI="1.63550748577237783e+02 1.61332593283485977e+02 6.33413387978944655e+01 1.05328715668043982e+00 -3.23707932958904507e+01 2.81783206875586281e+01" Density="-1" Position="World -3.36738556730412686e+00 1.37209083445462277e+00 2.00139561618203787e+00" Quaternion="World 9.74891898413407176e-01 -1.87559417675724933e-02 2.21871555286791061e-01 -2.64839780527935864e-03" LinearVelocity="4.95299728859305399e-01 -3.29625310900639512e-01 3.76458054314696621e-03" AngularVelocity="1.60193780563673865e-01 2.41460666408592567e-01 -8.84870380151525117e-03"/>
  <BODY Clockwise="false" GraphicFile="LeftFemur.obj" ID="LeftThigh" Offset="2.76251103988614055e+00 -9.97970074231429138e-01 -4.21866169073035557e+00" PositionHighBound="1000 20 10" PositionLowBound="-50 -20 -1.00000000000000006e-01" Scale="1.0" Mass="5.38667316593421219e+03" MOI="4.51287423253337693e+03 3.53576421393742567e+03 2.65903361343194774e+03 -3.18905216510765513e+02 5.09815414587105238e+01 3.07316592267948920e+02" Density="-1" Position="World -2.96976180727204442e+00 9.50448431285453421e-01 3.93343451965181012e+00" Quaternion="World 9.92962866584765513e-01 -1.85618181160619802e-02 -1.16901441482558599e-01 3.77590668469341599e-03" LinearVelocity="1.30448474846774598e+00 -6.38024980230062155e-01 -6.64746667138997049e-02" AngularVelocity="1.59115549488365315e-01 5.82738624789043813e-01 -2.17423313251943612e-02"/>
  <BODY Clockwise="false" GraphicFile="RightHumerus.obj" ID="RightArm" Offset="-3.39701906591259251e+00 1.27017068092847274e+00 -3.64084454866061957e+00" PositionHighBound="1000 20 10" PositionLowBound="-50 -20 -1.00000000000000006e-01" Scale="1.0" Mass="2.87886511217310272e+03" MOI="1.51881774237460104e+03 1.28127493163638837e+03 8.79467147156985789e+02 -1.18153246306896492e+02 -6.64939124128530636e+01 2.59103908205127063e+01" Density="-1" Position="World 2.59603972380313319e+00 -1.31834313147514970e+00 3.49352679148067091e+00" Quaternion="World 9.71880207865895573e-01 -1.87193922201121694e-02 2.34712720233965944e-01 -2.89566466036529852e-03" LinearVelocity="1.91121088502785286e+00 -5.50731515406166050e-01 -8.63870532700750371e-02" AngularVelocity="1.60883186315724208e-01 2.38723189116549633e-02 -6.27928623689740298e-04"/>
  <BODY Clockwise="false" GraphicFile="RightFoot.obj" ID="RightFoot" Offset="2.97726148787359568e+00 1.91340865327321152e+00 -5.88925739929740177e-01" PositionHighBound="1000 20 10" PositionLowBound="-50 -20 -1.00000000000000006e-01" Scale="1.0" Mass="9.76053778769089831e+02" MOI="2.19891891425342891e+02 1.96638313583607044e+02 1.90760509494453515e+02 -1.48541370683299316e+01 4.44257777955307418e+01 1.42700946604664769e+00" Density="-1" Position="World -3.41305723455533316e+00 -2.08436818634193166e+00 7.57937263461440192e-01" Quaternion="World 9.88042005184046390e-01 -1.88953938177492467e-02 1.53016984483530877e-01 -1.32760834897477625e-03" LinearVelocity="5.41793877525721612e+00 -1.13179995260009630e-01 -5.32603990652645853e-01" AngularVelocity="1.63673787695006651e-01 -8.58897165214065561e-01 3.27235950688013338e-02"/>
  <BODY Clockwise="false" GraphicFile="RightRadius+Ulna.obj" ID="RightForearm" Offset="-3.77914176572208094e+00 1.62139358029950076e+00 -1.83492508377106778e+00" PositionHighBound="1000 20 10" PositionLowBound="-50 -20 -1.00000000000000006e-01" Scale="1.0" Mass="4.28229772080454723e+02" MOI="7.76630543069759369e+01 1.25060962855904066e+02 6.80520310714965433e+01 9.09941079520817730e+00 4.99388877956045079e+01 -9.12861560228377833e+00" Density="-1" Position="World 2.44172097395390164e+00 -1.73387912471394157e+00 1.81046761255312627e+00" Quaternion="World 9.97837793706491838e-01 -1.89380837006823573e-02 6.29359637334161309e-02 3.88465767772899241e-04" LinearVelocity="1.94244895800937289e+00 -2.78412852205413452e-01 -1.17279535363780454e-01" AngularVelocity="1.61136699588467380e-01 -5.63250295949210000e-02 2.40197794073538588e-03"/>
  <BODY Clockwise="false" GraphicFile="RightHand.obj" ID="RightHand" Offset="-4.32019443543931203e+00 1.75283139841715396e+00 -6.09846568257848221e-01" PositionHighBound="1000 20 10" PositionLowBound="-50 -20 -1.00000000000000006e-01" Scale="1.0" Mass="1.95727961781530524e+02" MOI="1.77441753059478309e+01 1.56481812801897320e+01 9.55533007798742595e+00 -1.22051709737293557e+00 8.04779331761040440e-01 -8.83354091805654551e-02" Density="-1" Position="World 3.04463580750605889e+00 -1.91162705388277687e+00 5.36476797717197251e-01" Quaternion="World 9.87806888452965048e-01 -1.84051443006601340e-02 -1.54527498359571497e-01 4.47817360939853706e-03" LinearVelocity="2.01463367924053216e+00 -7.16779556602287760e-02 -1.11963886643018082e-01" AngularVelocity="1.61136700327417975e-01 -5.63253654877219415e-02 2.40199056332581103e-03"/>
  <BODY Clockwise="false" GraphicFile="RightTibia+Fibula.obj" ID="RightShank" Offset="2.94612420301473765e+00 1.49349133660209743e+00 -2.06707801865976082e+00" PositionHighBound="1000 20 10" PositionLowBound="-50 -20 -1.00000000000000006e-01" Scale="1.0" Mass="6.20181087795765620e+02" MOI="1.63550748577237925e+02 1.61332593283486034e+02 6.33413387978944868e+01 -1.05328715668042183e+00 -3.23707932958904223e+01 -2.81783206875585677e+01" Density="-1" Position="World -2.93767457124598819e+00 -1.61042179178788714e+00 2.14055270773992268e+00" Quaternion="World 9.88042005176992921e-01 -1.88954072103591150e-02 1.53016982796797929e-01 -1.32761739462317844e-03" LinearVelocity="4.21491871331121626e+00 -3.23915573135828361e-01 -4.66685506427608476e-02" AngularVelocity="1.63673815766151975e-01 -8.58906184448419929e-01 3.27239357164054237e-02"/>
  <BODY Clockwise="false" GraphicFile="RightFemur.obj" ID="RightThigh" Offset="2.76251103988614144e+00 9.97970074231428472e-01 -4.21866169073036357e+00" PositionHighBound="1000 20 10" PositionLowBound="-50 -20 -1.00000000000000006e-01" Scale="1.0" Mass="5.38667316593421765e+03" MOI="4.51287423253337511e+03 3.53576421393742658e+03 2.65903361343194501e+03 3.18905216510765172e+02 5.09815414587102467e+01 -3.07316592267948920e+02" Density="-1" Position="World -2.81839126211591662e+00 -1.04128063675050542e+00 4.07019057195782175e+00" Quaternion="World 9.81976967473706885e-01 -1.82419904751057634e-02 -1.88049024723230235e-01 5.10190506483900776e-03" LinearVelocity="2.64241815680676728e+00 -6.33826130589667747e-01 1.93621263168112345e-01" AngularVelocity="1.63334855138098062e-01 -7.51688005507292423e-01 2.86731897969969042e-02"/>
  <BODY BadMesh="true" Clockwise="false" GraphicFile="AxialSkeleton.obj" ID="Trunk" Offset="-4.54356847166530076e-01 1.41253468419018452e-08 -5.25614510449631833e+00" PositionHighBound="1000 20 10" PositionLowBound="-50 -20 -1.00000000000000006e-01" Scale="1.0" Mass="6.22588273359001760e+04" MOI="8.83060513550759351e+04 1.28133655441847770e+06 1.25738215429867106e+06 2.20928257206566286e+03 -8.75171642811548081e+04 5.73495077502508707e+02" Density="-1" Position="World 0.00000000000000000e+00 0.00000000000000000e+00 4.96197476679266281e+00" Quaternion="World 9.99819850314524916e-01 -1.88741528383805576e-02 -1.21038243645449979e-03 1.60257481321286060e-03" LinearVelocity="1.90988319918927885e+00 -7.90456677569016275e-01 5.56046350214477389e-02" AngularVelocity="1.61024429659139351e-01 -2.08057619326196264e-02 1.06004933231294753e-03"/>
  <JOINT Body1ID="LeftShank" Body2ID="LeftFoot" ID="LeftAnkleJoint" ParamHiStop="30d" ParamLoStop="0d" Type="Hinge" HingeAnchor="LeftShank -2.64435796985243166e-01 2.14653663397921551e-01 -8.80903018659765946e-01" HingeAxis="LeftShank -4.16333634234433703e-17 -1.00000000000000022e+00 4.16333634234433703e-17" Body2HingeAnchor="LeftFoot -2.33298418627167881e-01 -2.05263674199235135e-01 5.97248765916156943e-01" Body2HingeAxis="LeftFoot 6.23163825055894627e-08 -9.99999999999962697e-01 -2.66665826816059326e-07" StartAngleReference="-4.24779804870034233e-07"/>
  <JOINT Body1ID="LeftArm" Body2ID="LeftForearm" ID="LeftElbowJoint" ParamHiStop="40d" ParamLoStop="-20d" Type="Hinge" HingeAnchor="LeftArm -1.29449065912610073e-01 7.72293190715264005e-02 -9.70424548660613451e-01" HingeAxis="LeftArm 1.04083408558608426e-17 -9.99999999999999889e-01 -6.93889390390722838e-17" Body2HingeAnchor="LeftForearm -5.11571657180123984e-01 -2.73993359485809329e-01 8.35494752461147461e-01" Body2HingeAxis="LeftForearm 3.07707136876569920e-07 -9.99999999999937605e-01 -1.73250428128768341e-07" StartAngleReference="-2.77238814509309095e-01"/>
  <JOINT Body1ID="Trunk" Body2ID="LeftThigh" ID="LeftHipJoint" ParamHiStop="20d" ParamLoStop="-40d" Type="Hinge" HingeAnchor="Trunk -3.32006684716652689e+00 6.55345514125344253e-01 5.24348955036821052e-02" HingeAxis="Trunk -3.30681662608078852e-18 -9.99999999999999778e-01 2.77555756156289135e-17" Body2HingeAnchor="LeftThigh -1.03198716440016131e-01 -3.42624472767520394e-01 1.08991860367533522e+00" Body2HingeAxis="LeftThigh 5.87650282237589527e-08 -9.99999999999984235e-01 1.65676294544558900e-07" StartAngleReference="-2.31959752787231660e-01"/>
  <JOINT Body1ID="LeftThigh" Body2ID="LeftShank" ID="LeftKneeJoint" ParamHiStop="40d" ParamLoStop="-20d" Type="Hinge" HingeAnchor="LeftThigh 3.03810398861390774e-02 2.25417925768569560e-01 -1.05008669073035454e+00" HingeAxis="LeftThigh 1.21430643318376497e-17 -1.00000000000000000e+00 -1.31838984174237339e-16" Body2HingeAnchor="LeftShank 2.13993993433217455e-01 -2.70103290793826667e-01 1.10149661291381262e+00" Body2HingeAxis="LeftShank -1.25284365326550073e-07 -9.99999999999987899e-01 -9.29116601225410399e-08" StartAngleReference="6.81929508831880971e-01"/>
  <JOINT Body1ID="Trunk" Body2ID="LeftArm" ID="LeftShoulderJoint" ParamHiStop="40d" ParamLoStop="-20d" Type="Hinge" HingeAnchor="Trunk 2.95433815283347379e+00 1.21695001412534420e+00 -8.39595104496316691e-01" HingeAxis="Trunk -3.30681662608078852e-18 -9.99999999999999778e-01 2.77555756156289135e-17" Body2HingeAnchor="LeftArm 1.16764623709456616e-02 -5.32205459895991467e-02 7.75705215111770929e-01" Body2HingeAxis="LeftArm 6.54058417981495666e-08 -9.99999999999845568e-01 -5.51671273069792578e-07" StartAngleReference="6.98131713064676473e-01"/>
  <JOINT Body1ID="LeftForearm" Body2ID="LeftHand" ID="LeftWristJoint" ParamHiStop="5d" ParamLoStop="-25d" Type="Hinge" HingeAnchor="LeftForearm 5.79648234277931551e-01 -1.14685802994013708e-02 -7.19215083771064356e-01" HingeAxis="LeftForearm 2.60208521396521064e-17 -1.00000000000000000e+00 4.16333634234433703e-17" Body2HingeAnchor="LeftHand 3.85955701064261553e-02 -1.42906174581947182e-01 5.05863134862765795e-01" Body2HingeAxis="LeftHand 1.45977244859043023e-08 -9.99999999999999112e-01 -4.25571026405058284e-08" StartAngleReference="-4.36332578018937989e-01"/>
  <JOINT Body1ID="RightShank" Body2ID="RightFoot" ID="RightAnkleJoint" ParamHiStop="0d" ParamLoStop="-30d" Type="Hinge" HingeAnchor="RightShank -2.64435796985260541e-01 -2.14653663397903149e-01 -8.80903018659760728e-01" HingeAxis="RightShank -3.46944695195361419e-18 1.00000000000000000e+00 9.02056207507939689e-17" Body2HingeAnchor="RightFoot -2.33298428816377024e-01 2.05263733333419213e-01 5.97250955856043597e-01" Body2HingeAxis="RightFoot 2.20373164543097300e-08 9.99999999999999445e-01 -2.36924343269273585e-08" StartAngleReference="3.68897641579635704e-09"/>
  <JOINT Body1ID="RightArm" Body2ID="RightForearm" ID="RightElbowJoint" ParamHiStop="20d" ParamLoStop="-40d" Type="Hinge" HingeAnchor="RightArm -1.29449065912592143e-01 -7.72293190715269279e-02 -9.70424548660622777e-01" HingeAxis="RightArm 3.46944695195361419e-17 1.00000000000000000e+00 -1.38777878078144568e-17" Body2HingeAnchor="RightForearm -5.11571709623253823e-01 2.73993418841019132e-01 8.35494328818210730e-01" Body2HingeAxis="RightForearm 1.35203844843848064e-07 9.99999999999987788e-01 7.97891120743465798e-08" StartAngleReference="3.47954872174279228e-01"/>
  <JOINT Body1ID="Trunk" Body2ID="RightThigh" ID="RightHipJoint" ParamHiStop="40d" ParamLoStop="-20d" Type="Hinge" HingeAnchor="Trunk -3.32006684716653000e+00 -6.55345485874652800e-01 5.24348955036833125e-02" HingeAxis="Trunk 3.30681662608078852e-18 9.99999999999999778e-01 -2.77555756156289135e-17" Body2HingeAnchor="RightThigh -1.03198915885708897e-01 3.42624479051667097e-01 1.08991945794057465e+00" Body2HingeAxis="RightThigh 1.78180629497454168e-07 9.99999999999959588e-01 -2.20805833617276903e-07" StartAngleReference="3.75998228710936910e-01"/>
  <JOINT Body1ID="RightThigh" Body2ID="RightShank" ID="RightKneeJoint" ParamHiStop="20d" ParamLoStop="-40d" Type="Hinge" HingeAnchor="RightThigh 3.03810398861397712e-02 -2.25417925768571364e-01 -1.05008669073036121e+00" HingeAxis="RightThigh -3.29597460435593348e-17 9.99999999999999889e-01 -4.16333634234433703e-17" Body2HingeAnchor="RightShank 2.13993928545997414e-01 2.70103351950974013e-01 1.10149905027602379e+00" Body2HingeAxis="RightShank 3.36382935395285187e-08 9.99999999999998890e-01 -2.86363917717524785e-08" StartAngleReference="-6.85715978468335541e-01"/>
  <JOINT Body1ID="Trunk" Body2ID="RightArm" ID="RightShoulderJoint" ParamHiStop="20d" ParamLoStop="-40d" Type="Hinge" HingeAnchor="Trunk 2.95433815283347423e+00 -1.21694998587464953e+00 -8.39595104496319689e-01" HingeAxis="Trunk 3.30681662608078852e-18 9.99999999999999778e-01 -2.77555756156289135e-17" Body2HingeAnchor="RightArm 1.16761730187052715e-02 5.32205980754895114e-02 7.75704939904066415e-01" Body2HingeAxis="RightArm 3.15719970826744412e-08 9.99999999999997113e-01 -6.53737073294524684e-08" StartAngleReference="-4.76353902633801063e-01"/>
  <JOINT Body1ID="RightForearm" Body2ID="RightHand" ID="RightWristJoint" ParamHiStop="25d" ParamLoStop="-5d" Type="Hinge" HingeAnchor="RightForearm 5.79648234277916230e-01 1.14685802995010550e-02 -7.19215083771067021e-01" HingeAxis="RightForearm 5.20417042793042128e-18 1.00000000000000000e+00 2.77555756156289135e-17" Body2HingeAnchor="RightHand 3.85953412078304664e-02 1.42906267896454359e-01 5.05863326742592712e-01" Body2HingeAxis="RightHand -5.52810861618319160e-08 9.99999999999992895e-01 1.06209307286497801e-07" StartAngleReference="4.36332314802292398e-01"/>
  <GEOM Abort="true" BodyID="Trunk" DampingConstant="1.00000000000000000e+06" ID="HeadContact" Mu="1.0" Radius="0.10000000000000001" SpringConstant="1.00000000000000000e+07" Type="Sphere" Position="Trunk 1.50842431528334728e+01 1.41253467846047531e-08 7.04364895503678645e-01" Quaternion="Trunk 1.00000000000000000e+00 -1.37230993835476198e-17 -1.85264845394044425e-18 -3.24722525702094135e-18"/>
  <GEOM Abort="false" BodyID="LeftFoot" DampingConstant="1.00000000000000000e+06" ID="LeftCaudalLateralFootContact" Mu="1.0" Radius="0.10000000000000001" SpringConstant="1.00000000000000000e+07" Type="Sphere" Position="LeftFoot -2.28398512126392117e-01 3.80781346726771996e-01 -3.95194739929745964e-01" Quaternion="LeftFoot 1.00000000000000000e+00 4.79954236970121791e-18 -1.18591438074774624e-15 3.37373241670440305e-18"/>
  <GEOM Abort="false" BodyID="LeftHand" DampingConstant="1.00000000000000000e+06" ID="LeftCaudalLateralHandContact" Mu="1.0" Radius="0.10000000000000001" SpringConstant="1.00000000000000000e+07" Type="Sphere" Position="LeftHand -2.09594435439356463e-01 1.67028601582936753e-01 -2.82716568257823264e-01" Quaternion="LeftHand 1.00000000000000000e+00 2.80718087766791128e-18 -4.51673213970687205e-16 -7.57639964390023328e-18"/>
  <GEOM Abort="false" BodyID="LeftFoot" DampingConstant="1.00000000000000000e+06" ID="LeftCaudalMedialFootContact" Mu="1.0" Radius="0.10000000000000001" SpringConstant="1.00000000000000000e+07" Type="Sphere" Position="LeftFoot -1.42385121263940428e-02 -4.59608653273228807e-01 -3.89927439929746822e-01" Quaternion="LeftFoot 1.00000000000000000e+00 4.79954236970121791e-18 -1.18591438074774624e-15 3.37373241670440305e-18"/>
  <GEOM Abort="false" BodyID="LeftHand" DampingConstant="1.00000000000000000e+06" ID="LeftCaudalMedialHandContact" Mu="1.0" Radius="0.10000000000000001" SpringConstant="1.00000000000000000e+07" Type="Sphere" Position="LeftHand 5.65564560644707046e-04 -2.57971398417063236e-01 -2.91821568257822794e-01" Quaternion="LeftHand 1.00000000000000000e+00 2.80718087766791128e-18 -4.51673213970687205e-16 -7.57639964390023328e-18"/>
  <GEOM Abort="false" BodyID="LeftFoot" DampingConstant="1.00000000000000000e+06" ID="LeftCranialLateralFootContact" Mu="1.0" Radius="0.10000000000000001" SpringConstant="1.00000000000000000e+07" Type="Sphere" Position="LeftFoot 8.22714878736061084e-02 8.20211346726772095e-01 -4.76871439929746510e-01" Quaternion="LeftFoot 1.00000000000000000e+00 4.79954236970121791e-18 -1.18591438074774624e-15 3.37373241670440305e-18"/>
  <GEOM Abort="false" BodyID="LeftHand" DampingConstant="1.00000000000000000e+06" ID="LeftCranialLateralHandContact" Mu="1.0" Radius="0.10000000000000001" SpringConstant="1.00000000000000000e+07" Type="Sphere" Position="LeftHand 1.85075564560644557e-01 8.19186015829371506e-02 -4.05124568257822781e-01" Quaternion="LeftHand 1.00000000000000000e+00 2.80718087766791128e-18 -4.51673213970687205e-16 -7.57639964390023328e-18"/>
  <GEOM Abort="false" BodyID="LeftFoot" DampingConstant="1.00000000000000000e+06" ID="LeftCranialMedialFootContact" Mu="1.0" Radius="0.10000000000000001" SpringConstant="1.00000000000000000e+07" Type="Sphere" Position="LeftFoot 5.11531487873609025e-01 -6.09528653273226584e-01 -4.47938939929745095e-01" Quaternion="LeftFoot 1.00000000000000000e+00 4.79954236970121791e-18 -1.18591438074774624e-15 3.37373241670440305e-18"/>
  <GEOM Abort="false" BodyID="LeftHand" DampingConstant="1.00000000000000000e+06" ID="LeftCranialMedialHandContact" Mu="1.0" Radius="0.10000000000000001" SpringConstant="1.00000000000000000e+07" Type="Sphere" Position="LeftHand 1.81585564560644563e-01 -1.47491398417063130e-01 -3.14545568257822983e-01" Quaternion="LeftHand 1.00000000000000000e+00 2.80718087766791128e-18 -4.51673213970687205e-16 -7.57639964390023328e-18"/>
  <GEOM Abort="false" BodyID="RightFoot" DampingConstant="1.00000000000000000e+06" ID="RightCaudalLateralFootContact" Mu="1.0" Radius="0.10000000000000001" SpringConstant="1.00000000000000000e+07" Type="Sphere" Position="RightFoot -2.28398512126404329e-01 -3.80781346726788983e-01 -3.95194739929740579e-01" Quaternion="RightFoot 1.00000000000000000e+00 1.53014043695092231e-17 -8.27806824324405829e-16 6.67126984701352385e-19"/>
  <GEOM Abort="false" BodyID="RightHand" DampingConstant="1.00000000000000000e+06" ID="RightCaudalLateralHandContact" Mu="1.0" Radius="0.10000000000000001" SpringConstant="1.00000000000000000e+07" Type="Sphere" Position="RightHand -2.09594435439312776e-01 -1.67028601582846520e-01 -2.82716568257847745e-01" Quaternion="RightHand 1.00000000000000000e+00 -1.52139645830598061e-18 8.06155349353068008e-16 -1.61745165584712417e-18"/>
  <GEOM Abort="false" BodyID="RightFoot" DampingConstant="1.00000000000000000e+06" ID="RightCaudalMedialFootContact" Mu="1.0" Radius="0.10000000000000001" SpringConstant="1.00000000000000000e+07" Type="Sphere" Position="RightFoot -1.42385121264052561e-02 4.59608653273211598e-01 -3.89927439929741049e-01" Quaternion="RightFoot 1.00000000000000000e+00 1.53014043695092231e-17 -8.27806824324405829e-16 6.67126984701352385e-19"/>
  <GEOM Abort="false" BodyID="RightHand" DampingConstant="1.00000000000000000e+06" ID="RightCaudalMedialHandContact" Mu="1.0" Radius="0.10000000000000001" SpringConstant="1.00000000000000000e+07" Type="Sphere" Position="RightHand 5.65564560688083806e-04 2.57971398417154829e-01 -2.91821568257848329e-01" Quaternion="RightHand 1.00000000000000000e+00 -1.52139645830598061e-18 8.06155349353068008e-16 -1.61745165584712417e-18"/>
  <GEOM Abort="false" BodyID="RightFoot" DampingConstant="1.00000000000000000e+06" ID="RightCranialLateralFootContact" Mu="1.0" Radius="0.10000000000000001" SpringConstant="1.00000000000000000e+07" Type="Sphere" Position="RightFoot 8.22714878735957417e-02 -8.20211346726788415e-01 -4.76871439929740903e-01" Quaternion="RightFoot 1.00000000000000000e+00 1.53014043695092231e-17 -8.27806824324405829e-16 6.67126984701352385e-19"/>
  <GEOM Abort="false" BodyID="RightHand" DampingConstant="1.00000000000000000e+06" ID="RightCranialLateralHandContact" Mu="1.0" Radius="0.10000000000000001" SpringConstant="1.00000000000000000e+07" Type="Sphere" Position="RightHand 1.85075564560689132e-01 -8.19186015828455849e-02 -4.05124568257848816e-01" Quaternion="RightHand 1.00000000000000000e+00 -1.52139645830598061e-18 8.06155349353068008e-16 -1.61745165584712417e-18"/>
  <GEOM Abort="false" BodyID="RightFoot" DampingConstant="1.00000000000000000e+06" ID="RightCranialMedialFootContact" Mu="1.0" Radius="0.10000000000000001" SpringConstant="1.00000000000000000e+07" Type="Sphere" Position="RightFoot 5.11531487873596036e-01 6.09528653273211152e-01 -4.47938939929741153e-01" Quaternion="RightFoot 1.00000000000000000e+00 1.53014043695092231e-17 -8.27806824324405829e-16 6.67126984701352385e-19"/>
  <GEOM Abort="false" BodyID="RightHand" DampingConstant="1.00000000000000000e+06" ID="RightCranialMedialHandContact" Mu="1.0" Radius="0.10000000000000001" SpringConstant="1.00000000000000000e+07" Type="Sphere" Position="RightHand 1.81585564560688362e-01 1.47491398417154751e-01 -3.14545568257847963e-01" Quaternion="RightHand 1.00000000000000000e+00 -1.52139645830598061e-18 8.06155349353068008e-16 -1.61745165584712417e-18"/>
  <GEOM Abort="true" BodyID="Trunk" DampingConstant="1.00000000000000000e+06" ID="TailContact" Mu="1.0" Radius="0.10000000000000001" SpringConstant="1.00000000000000000e+07" Type="Sphere" Position="Trunk -2.46332568471665070e+01 1.41253468921576086e-08 -1.64241510449631578e+00" Quaternion="Trunk 1.00000000000000000e+00 -1.37230993835476198e-17 -1.85264845394044425e-18 -3.24722525702094135e-18"/>
  <MUSCLE ActivationK="0.17" ActivationKinetics="false" CylinderBodyID="LeftShank" FibreLength="0.340424" ForcePerUnitArea="300000" ID="LeftAnkleExt" InsertionBodyID="LeftFoot" OriginBodyID="LeftShank" PCA="0.891370063" ParallelStrainAtFmax="0.6" SerialStrainAtFmax="0.059999999999999998" Strap="CylinderWrap" TendonLength="1.74649" Type="MinettiAlexander" VMaxFactor="8.4000000000000004" Origin="LeftShank -1.12435796985238395e-01 -1.34241336602079708e-01 5.85291981340236522e-01" Insertion="LeftFoot -3.14548512126390678e-01 -6.58865327322806504e-03 1.14069260070255071e-01" CylinderPosition="LeftShank -2.64435796985240779e-01 2.14653663397920996e-01 -8.80903018659764836e-01" CylinderRadius="3.35841855999999994e-01" CylinderQuaternion="LeftShank 7.07106781186547351e-01 7.07106781186547795e-01 1.03547049192451784e-16 -3.90628398094272910e-17"/>
  <MUSCLE ActivationK="0.17" ActivationKinetics="false" CylinderBodyID="LeftShank" FibreLength="1.069406" ForcePerUnitArea="300000" ID="LeftAnkleExtKneeFlex" InsertionBodyID="LeftFoot" OriginBodyID="LeftThigh" PCA="0.354687278" ParallelStrainAtFmax="0.6" SerialStrainAtFmax="0.059999999999999998" Strap="TwoCylinderWrap" TendonLength="1.8379795" Type="MinettiAlexander" VMaxFactor="8.4000000000000004" Origin="LeftThigh -1.20448960113860165e-01 3.86299257685706610e-02 -6.62171690730354423e-01" Insertion="LeftFoot -3.95988512126393855e-01 -2.76828653273227476e-01 1.11672260070253770e-01" Cylinder1Position="LeftShank 2.13994203014762852e-01 -2.70103336602080635e-01 1.10149698134023843e+00" Cylinder1Radius="3.44218968000000014e-01" Cylinder2Position="LeftShank -2.64435796985240779e-01 2.14653663397920996e-01 -8.80903018659764836e-01" Cylinder2Radius="3.35841855999999994e-01" CylinderQuaternion="LeftShank 7.07106781186547351e-01 7.07106781186547795e-01 1.03547049192451784e-16 -3.90628398094272910e-17"/>
  <MUSCLE ActivationK="0.17" ActivationKinetics="false" CylinderBodyID="LeftShank" FibreLength="0.30142" ForcePerUnitArea="300000" ID="LeftAnkleFlex" InsertionBodyID="LeftFoot" OriginBodyID="LeftShank" PCA="1.006714094" ParallelStrainAtFmax="0.6" SerialStrainAtFmax="0.059999999999999998" Strap="CylinderWrap" TendonLength="1.678087" Type="MinettiAlexander" VMaxFactor="8.4000000000000004" Origin="LeftShank 5.14984203014763331e-01 -1.66991336602079321e-01 5.06231981340237169e-01" Insertion="LeftFoot 2.37114878736061629e-02 -1.79538653273226823e-01 1.98903260070253635e-01" CylinderPosition="LeftShank -2.64435796985240779e-01 2.14653663397920996e-01 -8.80903018659764836e-01" CylinderRadius="2.60242423000000000e-01" CylinderQuaternion="LeftShank 7.07106781186547573e-01 -7.07106781186547684e-01 -8.35967431407607751e-17 3.81267831807652210e-17"/>
  <MUSCLE ActivationK="0.17" ActivationKinetics="false" CylinderBodyID="LeftArm" FibreLength="0.656556" ForcePerUnitArea="300000" ID="LeftElbowExt" InsertionBodyID="LeftForearm" OriginBodyID="LeftArm" PCA="0.85082214" ParallelStrainAtFmax="0.6" SerialStrainAtFmax="0.059999999999999998" Strap="CylinderWrap" TendonLength="1.271636" Type="MinettiAlexander" VMaxFactor="8.4000000000000004" Origin="LeftArm -1.23969065912611698e-01 1.12829319071527032e-01 6.48065451339392973e-01" Insertion="LeftForearm -8.31161765722076673e-01 -2.40063580299401252e-01 4.66614916228938692e-01" CylinderPosition="LeftArm -1.29449065912610850e-01 7.72293190715267197e-02 -9.70424548660610120e-01" CylinderRadius="2.19058843000000003e-01" CylinderQuaternion="LeftArm 7.07106781186547573e-01 7.07106781186547684e-01 3.43522915202019810e-17 -9.47258099185316996e-18"/>
  <MUSCLE ActivationK="0.17" ActivationKinetics="false" CylinderBodyID="LeftForearm" FibreLength="0.814456" ForcePerUnitArea="300000" ID="LeftElbowExtWristFlex" InsertionBodyID="LeftHand" OriginBodyID="LeftArm" PCA="0.444546519" ParallelStrainAtFmax="0.6" SerialStrainAtFmax="0.059999999999999998" Strap="TwoCylinderWrap" TendonLength="1.732291" Type="MinettiAlexander" VMaxFactor="8.4000000000000004" Origin="LeftArm -3.38609065912610530e-01 2.29259319071527745e-01 -5.82164548660609071e-01" Insertion="LeftHand -2.52204435439356445e-01 3.40038601582936473e-01 2.67528431742176775e-01" Cylinder1Position="LeftForearm -5.11571765722073302e-01 -2.73993580299400963e-01 8.35494916228937901e-01" Cylinder1Radius="2.19058843000000003e-01" Cylinder2Position="LeftForearm 5.79648234277927887e-01 -1.14685802994009128e-02 -7.19215083771064023e-01" Cylinder2Radius="2.36471261999999988e-01" CylinderQuaternion="LeftForearm 7.07106781186547906e-01 7.07106781186547240e-01 -3.95742929358095339e-17 7.57388779621907364e-17"/>
  <MUSCLE ActivationK="0.17" ActivationKinetics="false" CylinderBodyID="LeftArm" FibreLength="0.7069" ForcePerUnitArea="300000" ID="LeftElbowFlex" InsertionBodyID="LeftForearm" OriginBodyID="LeftArm" PCA="0.526818862" ParallelStrainAtFmax="0.6" SerialStrainAtFmax="0.059999999999999998" Strap="CylinderWrap" TendonLength="0.970332" Type="MinettiAlexander" VMaxFactor="8.4000000000000004" Origin="LeftArm 2.71850934087389695e-01 -1.92760680928472705e-01 5.32925451339392287e-01" Insertion="LeftForearm -1.35161765722073307e-01 -1.11873580299401490e-01 7.69284916228940574e-01" CylinderPosition="LeftArm -1.29449065912610850e-01 7.72293190715267197e-02 -9.70424548660610120e-01" CylinderRadius="2.22506900000000007e-01" CylinderQuaternion="LeftArm 7.07106781186547462e-01 -7.07106781186547684e-01 -3.21601298855445006e-17 -8.63513105345614716e-17"/>
  <MUSCLE ActivationK="0.17" ActivationKinetics="false" CylinderBodyID="LeftForearm" FibreLength="0.708888" ForcePerUnitArea="300000" ID="LeftElbowFlexWristExt" InsertionBodyID="LeftHand" OriginBodyID="LeftArm" PCA="0.437784546" ParallelStrainAtFmax="0.6" SerialStrainAtFmax="0.059999999999999998" Strap="TwoCylinderWrap" TendonLength="1.870875" Type="MinettiAlexander" VMaxFactor="8.4000000000000004" Origin="LeftArm -1.44029065912609389e-01 2.20699319071526900e-01 -6.51744548660610379e-01" Insertion="LeftHand 2.47495564560644477e-01 6.32086015829373959e-02 2.60836431742177022e-01" Cylinder1Position="LeftForearm -5.11571765722073302e-01 -2.73993580299400963e-01 8.35494916228937901e-01" Cylinder1Radius="2.22506900000000007e-01" Cylinder2Position="LeftForearm 5.79648234277927887e-01 -1.14685802994009128e-02 -7.19215083771064023e-01" Cylinder2Radius="2.31680933000000006e-01" CylinderQuaternion="LeftForearm 7.07106781186547684e-01 -7.07106781186547462e-01 2.33327675578200832e-17 -8.15140008084658206e-18"/>
  <MUSCLE ActivationK="0.17" ActivationKinetics="false" FibreLength="1.531486" ForcePerUnitArea="300000" ID="LeftHipExt" InsertionBodyID="LeftThigh" OriginBodyID="Trunk" PCA="1.188820906" ParallelStrainAtFmax="0.6" SerialStrainAtFmax="0.059999999999999998" Strap="TwoPoint" TendonLength="2.4624235" Type="MinettiAlexander" VMaxFactor="8.4000000000000004" Origin="Trunk -7.04834684716652760e+00 5.49966141253467600e-02 -6.69675104496317952e-01" Insertion="LeftThigh -1.08008960113860547e-01 1.28749925768571249e-01 2.84548309269642252e-01"/>
  <MUSCLE ActivationK="0.17" ActivationKinetics="false" CylinderBodyID="LeftThigh" FibreLength="1.57787" ForcePerUnitArea="300000" ID="LeftHipExtKneeFlex" InsertionBodyID="LeftShank" OriginBodyID="Trunk" PCA="0.721171015" ParallelStrainAtFmax="0.6" SerialStrainAtFmax="0.059999999999999998" Strap="TwoCylinderWrap" TendonLength="1.5719055" Type="MinettiAlexander" VMaxFactor="8.4000000000000004" Origin="Trunk -3.68322684716653281e+00 7.53551014125346530e-01 8.36114895503679789e-01" Insertion="LeftShank -1.82655796985238678e-01 -2.74081336602080172e-01 8.33291981340237076e-01" Cylinder1Position="LeftThigh -1.03198960113858734e-01 -3.42624574231429058e-01 1.08991830926964339e+00" Cylinder1Radius="2.73166923999999978e-01" Cylinder2Position="LeftThigh 3.03810398861407704e-02 2.25417925768571253e-01 -1.05008669073035632e+00" Cylinder2Radius="3.44218968000000014e-01" CylinderQuaternion="LeftThigh 7.07106781186548239e-01 7.07106781186546907e-01 -3.66227634239287045e-18 -3.49836752041701827e-17"/>
  <MUSCLE ActivationK="0.17" ActivationKinetics="false" CylinderBodyID="Trunk" FibreLength="0.716566" ForcePerUnitArea="300000" ID="LeftHipFlex" InsertionBodyID="LeftThigh" OriginBodyID="Trunk" PCA="1.693877534" ParallelStrainAtFmax="0.6" SerialStrainAtFmax="0.059999999999999998" Strap="CylinderWrap" TendonLength="0.8264925" Type="MinettiAlexander" VMaxFactor="8.4000000000000004" Origin="Trunk -2.29272684716653297e+00 1.73461001412534510e+00 1.01111489550367950e+00" Insertion="LeftThigh 4.81210398861405125e-02 4.16159925768570693e-01 7.27628309269643947e-01" CylinderPosition="Trunk -3.32006684716652822e+00 6.55345514125345696e-01 5.24348955036823133e-02" CylinderRadius="3.02410548000000001e-01" CylinderQuaternion="Trunk 7.07106781186547684e-01 -7.07106781186547684e-01 -1.38292151859321472e-18 5.51860123854219057e-19"/>
  <MUSCLE ActivationK="0.17" ActivationKinetics="false" CylinderBodyID="LeftThigh" FibreLength="1.8013" ForcePerUnitArea="300000" ID="LeftHipFlexKneeExt" InsertionBodyID="LeftShank" OriginBodyID="Trunk" PCA="0.589603713" ParallelStrainAtFmax="0.6" SerialStrainAtFmax="0.059999999999999998" Strap="TwoCylinderWrap" TendonLength="1.657615" Type="MinettiAlexander" VMaxFactor="8.4000000000000004" Origin="Trunk -2.85399684716652979e+00 1.41595001412534405e+00 7.50964895503682950e-01" Insertion="LeftShank 4.23064203014762497e-01 1.60308663397920576e-01 3.70771981340237755e-01" Cylinder1Position="LeftThigh -1.03198960113858734e-01 -3.42624574231429058e-01 1.08991830926964339e+00" Cylinder1Radius="3.02410548000000001e-01" Cylinder2Position="LeftThigh 3.03810398861407704e-02 2.25417925768571253e-01 -1.05008669073035632e+00" Cylinder2Radius="2.88037778999999994e-01" CylinderQuaternion="LeftThigh 7.07106781186546907e-01 -7.07106781186548239e-01 -3.20508606826164811e-17 -6.57063795839037763e-17"/>
  <MUSCLE ActivationK="0.17" ActivationKinetics="false" CylinderBodyID="LeftThigh" FibreLength="0.645492" ForcePerUnitArea="300000" ID="LeftKneeExt" InsertionBodyID="LeftShank" OriginBodyID="LeftThigh" PCA="1.41029058" ParallelStrainAtFmax="0.6" SerialStrainAtFmax="0.059999999999999998" Strap="CylinderWrap" TendonLength="1.556599" Type="MinettiAlexander" VMaxFactor="8.4000000000000004" Origin="LeftThigh 2.53481039886140236e-01 5.27992576857086796e-03 5.51008309269643837e-01" Insertion="LeftShank 5.22124203014760702e-01 -2.12191336602078728e-01 5.58411981340238728e-01" CylinderPosition="LeftThigh 3.03810398861407704e-02 2.25417925768571253e-01 -1.05008669073035632e+00" CylinderRadius="2.88037778999999994e-01" CylinderQuaternion="LeftThigh 7.07106781186546907e-01 -7.07106781186548239e-01 -3.20508606826164811e-17 -6.57063795839037763e-17"/>
  <MUSCLE ActivationK="0.17" ActivationKinetics="false" CylinderBodyID="LeftThigh" FibreLength="0.758504" ForcePerUnitArea="300000" ID="LeftKneeFlex" InsertionBodyID="LeftShank" OriginBodyID="LeftThigh" PCA="0.600083379" ParallelStrainAtFmax="0.6" SerialStrainAtFmax="0.059999999999999998" Strap="CylinderWrap" TendonLength="1.457655" Type="MinettiAlexander" VMaxFactor="8.4000000000000004" Origin="LeftThigh -1.15558960113859299e-01 1.36519925768570138e-01 7.81608309269645751e-01" Insertion="LeftShank -5.29157969852395715e-02 -1.07991336602078838e-01 6.78981981340237795e-01" CylinderPosition="LeftThigh 3.03810398861407704e-02 2.25417925768571253e-01 -1.05008669073035632e+00" CylinderRadius="3.44218968000000014e-01" CylinderQuaternion="LeftThigh 7.07106781186548239e-01 7.07106781186546907e-01 -3.66227634239287045e-18 -3.49836752041701827e-17"/>
  <MUSCLE ActivationK="0.17" ActivationKinetics="false" CylinderBodyID="Trunk" FibreLength="0.645286" ForcePerUnitArea="300000" ID="LeftShoulderExt" InsertionBodyID="LeftArm" OriginBodyID="Trunk" PCA="2.308484943" ParallelStrainAtFmax="0.6" SerialStrainAtFmax="0.059999999999999998" Strap="TwoCylinderWrap" TendonLength="3.2158285" Type="MinettiAlexander" VMaxFactor="8.4000000000000004" Origin="Trunk 7.64723152833469588e-01 1.10125001412534473e+00 1.27133489550368228e+00" Insertion="LeftArm 2.91700934087391506e-01 1.27559319071527205e-01 4.68645451339393559e-01" Cylinder1Position="Trunk 2.70599315283347108e+00 1.26802001412534415e+00 3.20504895503680942e-01" Cylinder1Radius="5.00000000000000028e-02" Cylinder2Position="Trunk 2.95433815283347112e+00 1.21695001412534598e+00 -8.39595104496316025e-01" Cylinder2Radius="3.08915671000000003e-01" CylinderQuaternion="Trunk 7.07106781186547684e-01 -7.07106781186547684e-01 -1.38292151859321472e-18 5.51860123854219057e-19"/>
  <MUSCLE ActivationK="0.17" ActivationKinetics="false" CylinderBodyID="LeftArm" FibreLength="1.312294" ForcePerUnitArea="300000" ID="LeftShoulderExtElbowFlex" InsertionBodyID="LeftForearm" OriginBodyID="Trunk" PCA="0.709460406" ParallelStrainAtFmax="0.6" SerialStrainAtFmax="0.059999999999999998" Strap="TwoCylinderWrap" TendonLength="1.3229565" Type="MinettiAlexander" VMaxFactor="8.4000000000000004" Origin="Trunk 3.35776315283347104e+00 1.35468014125346703e-01 -5.05955104496320973e-01" Insertion="LeftForearm -1.06061765722072793e-01 -1.37133580299401092e-01 7.55384916228937997e-01" Cylinder1Position="LeftArm 1.16759340873924256e-02 -5.32206809284733115e-02 7.75705451339391283e-01" Cylinder1Radius="3.08915671000000003e-01" Cylinder2Position="LeftArm -1.29449065912610850e-01 7.72293190715267197e-02 -9.70424548660610120e-01" Cylinder2Radius="2.22506900000000007e-01" CylinderQuaternion="LeftArm 7.07106781186547462e-01 -7.07106781186547684e-01 -3.21601298855445006e-17 -8.63513105345614716e-17"/>
  <MUSCLE ActivationK="0.17" ActivationKinetics="false" CylinderBodyID="Trunk" FibreLength="0.869984" ForcePerUnitArea="300000" ID="LeftShoulderFlex" InsertionBodyID="LeftArm" OriginBodyID="Trunk" PCA="1.141502231" ParallelStrainAtFmax="0.6" SerialStrainAtFmax="0.059999999999999998" Strap="CylinderWrap" TendonLength="2.058351" Type="MinettiAlexander" VMaxFactor="8.4000000000000004" Origin="Trunk 7.07143152833470179e-01 1.58849001412534596e+00 7.89564895503680253e-01" Insertion="LeftArm -6.02790659126093559e-02 3.17129319071527471e-01 3.01995451339391707e-01" CylinderPosition="Trunk 2.95433815283347112e+00 1.21695001412534598e+00 -8.39595104496316025e-01" CylinderRadius="3.14676200999999989e-01" CylinderQuaternion="Trunk 7.07106781186547684e-01 7.07106781186547684e-01 1.39290541033190377e-18 1.08523221383191027e-18"/>
  <MUSCLE ActivationK="0.17" ActivationKinetics="false" CylinderBodyID="LeftArm" FibreLength="1.40108" ForcePerUnitArea="300000" ID="LeftShoulderFlexElbowExt" InsertionBodyID="LeftForearm" OriginBodyID="Trunk" PCA="0.553751769" ParallelStrainAtFmax="0.6" SerialStrainAtFmax="0.059999999999999998" Strap="TwoCylinderWrap" TendonLength="1.292402" Type="MinettiAlexander" VMaxFactor="8.4000000000000004" Origin="Trunk 2.68393315283347222e+00 1.41112001412534505e+00 -2.85115104496314997e-01" Insertion="LeftForearm -6.24111765722074163e-01 -5.69135802994008705e-02 2.95664916228937813e-01" Cylinder1Position="LeftArm 1.16759340873924256e-02 -5.32206809284733115e-02 7.75705451339391283e-01" Cylinder1Radius="3.14676200999999989e-01" Cylinder2Position="LeftArm -1.29449065912610850e-01 7.72293190715267197e-02 -9.70424548660610120e-01" Cylinder2Radius="2.19058843000000003e-01" CylinderQuaternion="LeftArm 7.07106781186547573e-01 7.07106781186547684e-01 3.43522915202019810e-17 -9.47258099185316996e-18"/>
  <MUSCLE ActivationK="0.17" ActivationKinetics="false" CylinderBodyID="LeftForearm" FibreLength="0.243942" ForcePerUnitArea="300000" ID="LeftWristExt" InsertionBodyID="LeftHand" OriginBodyID="LeftForearm" PCA="1.017750814" ParallelStrainAtFmax="0.6" SerialStrainAtFmax="0.059999999999999998" Strap="CylinderWrap" TendonLength="1.5168885" Type="MinettiAlexander" VMaxFactor="8.4000000000000004" Origin="LeftForearm -7.09176572207240175e-03 -1.13483580299401518e-01 5.65304916228938303e-01" Insertion="LeftHand 2.39965564560645161e-01 -1.43021398417062712e-01 2.39859431742177470e-01" CylinderPosition="LeftForearm 5.79648234277927887e-01 -1.14685802994009128e-02 -7.19215083771064023e-01" CylinderRadius="2.31680933000000006e-01" CylinderQuaternion="LeftForearm 7.07106781186547684e-01 -7.07106781186547462e-01 2.33327675578200832e-17 -8.15140008084658206e-18"/>
  <MUSCLE ActivationK="0.17" ActivationKinetics="false" CylinderBodyID="LeftForearm" FibreLength="0.386006" ForcePerUnitArea="300000" ID="LeftWristFlex" InsertionBodyID="LeftHand" OriginBodyID="LeftForearm" PCA="0.4287881" ParallelStrainAtFmax="0.6" SerialStrainAtFmax="0.059999999999999998" Strap="CylinderWrap" TendonLength="1.3426245" Type="MinettiAlexander" VMaxFactor="8.4000000000000004" Origin="LeftForearm -6.64481765722074735e-01 9.86464197005984811e-02 3.38704916228938280e-01" Insertion="LeftHand -2.34744435439355886e-01 1.51128601582937311e-01 2.21448431742177348e-01" CylinderPosition="LeftForearm 5.79648234277927887e-01 -1.14685802994009128e-02 -7.19215083771064023e-01" CylinderRadius="2.36471261999999988e-01" CylinderQuaternion="LeftForearm 7.07106781186547906e-01 7.07106781186547240e-01 -3.95742929358095339e-17 7.57388779621907364e-17"/>
  <MUSCLE ActivationK="0.17" ActivationKinetics="false" CylinderBodyID="RightShank" FibreLength="0.340424" ForcePerUnitArea="300000" ID="RightAnkleExt" InsertionBodyID="RightFoot" OriginBodyID="RightShank" PCA="0.891370063" ParallelStrainAtFmax="0.6" SerialStrainAtFmax="0.059999999999999998" Strap="CylinderWrap" TendonLength="1.74649" Type="MinettiAlexander" VMaxFactor="8.4000000000000004" Origin="RightShank -1.12435796985262793e-01 1.34241336602096917e-01 5.85291981340240408e-01" Insertion="RightFoot -3.14548512126403779e-01 6.58865327321104567e-03 1.14069260070260442e-01" CylinderPosition="RightShank -2.64435796985261873e-01 -2.14653663397902900e-01 -8.80903018659759729e-01" CylinderRadius="3.35841855999999994e-01" CylinderQuaternion="RightShank 7.07106781186547795e-01 7.07106781186547462e-01 3.56769129072363053e-17 1.16202274248347018e-17"/>
  <MUSCLE ActivationK="0.17" ActivationKinetics="false" CylinderBodyID="RightShank" FibreLength="1.069406" ForcePerUnitArea="300000" ID="RightAnkleExtKneeFlex" InsertionBodyID="RightFoot" OriginBodyID="RightThigh" PCA="0.354687278" ParallelStrainAtFmax="0.6" SerialStrainAtFmax="0.059999999999999998" Strap="TwoCylinderWrap" TendonLength="1.8379795" Type="MinettiAlexander" VMaxFactor="8.4000000000000004" Origin="RightThigh -1.20448960113858486e-01 -3.86299257685705985e-02 -6.62171690730362639e-01" Insertion="RightFoot -3.95988512126403902e-01 2.76828653273211878e-01 1.11672260070260432e-01" Cylinder1Position="RightShank 2.13994203014737816e-01 2.70103336602098121e-01 1.10149698134023755e+00" Cylinder1Radius="3.44218968000000014e-01" Cylinder2Position="RightShank -2.64435796985261873e-01 -2.14653663397902900e-01 -8.80903018659759729e-01" Cylinder2Radius="3.35841855999999994e-01" CylinderQuaternion="RightShank 7.07106781186547795e-01 7.07106781186547462e-01 3.56769129072363053e-17 1.16202274248347018e-17"/>
  <MUSCLE ActivationK="0.17" ActivationKinetics="false" CylinderBodyID="RightShank" FibreLength="0.30142" ForcePerUnitArea="300000" ID="RightAnkleFlex" InsertionBodyID="RightFoot" OriginBodyID="RightShank" PCA="1.006714094" ParallelStrainAtFmax="0.6" SerialStrainAtFmax="0.059999999999999998" Strap="CylinderWrap" TendonLength="1.678087" Type="MinettiAlexander" VMaxFactor="8.4000000000000004" Origin="RightShank 5.14984203014738906e-01 1.66991336602097723e-01 5.06231981340239057e-01" Insertion="RightFoot 2.37114878735945334e-02 1.79538653273211862e-01 1.98903260070260046e-01" CylinderPosition="RightShank -2.64435796985261873e-01 -2.14653663397902900e-01 -8.80903018659759729e-01" CylinderRadius="2.60242423000000000e-01" CylinderQuaternion="RightShank 7.07106781186547351e-01 -7.07106781186547906e-01 -4.18842287096440427e-18 5.86756364078567698e-17"/>
  <MUSCLE ActivationK="0.17" ActivationKinetics="false" CylinderBodyID="RightArm" FibreLength="0.656556" ForcePerUnitArea="300000" ID="RightElbowExt" InsertionBodyID="RightForearm" OriginBodyID="RightArm" PCA="0.85082214" ParallelStrainAtFmax="0.6" SerialStrainAtFmax="0.059999999999999998" Strap="CylinderWrap" TendonLength="1.271636" Type="MinettiAlexander" VMaxFactor="8.4000000000000004" Origin="RightArm -1.23969065912591131e-01 -1.12829319071527934e-01 6.48065451339379428e-01" Insertion="RightForearm -8.31161765722082224e-01 2.40063580299500146e-01 4.66614916228931920e-01" CylinderPosition="RightArm -1.29449065912591810e-01 -7.72293190715271777e-02 -9.70424548660620334e-01" CylinderRadius="2.19058843000000003e-01" CylinderQuaternion="RightArm 7.07106781186547795e-01 7.07106781186547462e-01 8.22480712986124267e-17 -4.40106757600375311e-17"/>
  <MUSCLE ActivationK="0.17" ActivationKinetics="false" CylinderBodyID="RightForearm" FibreLength="0.814456" ForcePerUnitArea="300000" ID="RightElbowExtWristFlex" InsertionBodyID="RightHand" OriginBodyID="RightArm" PCA="0.444546519" ParallelStrainAtFmax="0.6" SerialStrainAtFmax="0.059999999999999998" Strap="TwoCylinderWrap" TendonLength="1.732291" Type="MinettiAlexander" VMaxFactor="8.4000000000000004" Origin="RightArm -3.38609065912592933e-01 -2.29259319071526746e-01 -5.82164548660619952e-01" Insertion="RightHand -2.52204435439314256e-01 -3.40038601582845712e-01 2.67528431742152184e-01" Cylinder1Position="RightForearm -5.11571765722080962e-01 2.73993580299500106e-01 8.35494916228930906e-01" Cylinder1Radius="2.19058843000000003e-01" Cylinder2Position="RightForearm 5.79648234277918228e-01 1.14685802995009786e-02 -7.19215083771067576e-01" Cylinder2Radius="2.36471261999999988e-01" CylinderQuaternion="RightForearm 7.07106781186548017e-01 7.07106781186547240e-01 -1.58459786623579735e-17 2.73751362528200711e-17"/>
  <MUSCLE ActivationK="0.17" ActivationKinetics="false" CylinderBodyID="RightArm" FibreLength="0.7069" ForcePerUnitArea="300000" ID="RightElbowFlex" InsertionBodyID="RightForearm" OriginBodyID="RightArm" PCA="0.526818862" ParallelStrainAtFmax="0.6" SerialStrainAtFmax="0.059999999999999998" Strap="CylinderWrap" TendonLength="0.970332" Type="MinettiAlexander" VMaxFactor="8.4000000000000004" Origin="RightArm 2.71850934087407847e-01 1.92760680928472650e-01 5.32925451339381517e-01" Insertion="RightForearm -1.35161765722080551e-01 1.11873580299500716e-01 7.69284916228932802e-01" CylinderPosition="RightArm -1.29449065912591810e-01 -7.72293190715271777e-02 -9.70424548660620334e-01" CylinderRadius="2.22506900000000007e-01" CylinderQuaternion="RightArm 7.07106781186547573e-01 -7.07106781186547684e-01 2.31983988494327601e-17 4.95247375987760587e-17"/>
  <MUSCLE ActivationK="0.17" ActivationKinetics="false" CylinderBodyID="RightForearm" FibreLength="0.708888" ForcePerUnitArea="300000" ID="RightElbowFlexWristExt" InsertionBodyID="RightHand" OriginBodyID="RightArm" PCA="0.437784546" ParallelStrainAtFmax="0.6" SerialStrainAtFmax="0.059999999999999998" Strap="TwoCylinderWrap" TendonLength="1.870875" Type="MinettiAlexander" VMaxFactor="8.4000000000000004" Origin="RightArm -1.44029065912593346e-01 -2.20699319071526845e-01 -6.51744548660621259e-01" Insertion="RightHand 2.47495564560686943e-01 -6.32086015828467324e-02 2.60836431742151764e-01" Cylinder1Position="RightForearm -5.11571765722080962e-01 2.73993580299500106e-01 8.35494916228930906e-01" Cylinder1Radius="2.22506900000000007e-01" Cylinder2Position="RightForearm 5.79648234277918228e-01 1.14685802995009786e-02 -7.19215083771067576e-01" Cylinder2Radius="2.31680933000000006e-01" CylinderQuaternion="RightForearm 7.07106781186547240e-01 -7.07106781186548128e-01 1.81965506248550287e-17 8.78847518726890955e-18"/>
  <MUSCLE ActivationK="0.17" ActivationKinetics="false" FibreLength="1.531486" ForcePerUnitArea="300000" ID="RightHipExt" InsertionBodyID="RightThigh" OriginBodyID="Trunk" PCA="1.188820906" ParallelStrainAtFmax="0.6" SerialStrainAtFmax="0.059999999999999998" Strap="TwoPoint" TendonLength="2.4624235" Type="MinettiAlexander" VMaxFactor="8.4000000000000004" Origin="Trunk -7.04834684716652848e+00 -5.49965858746531422e-02 -6.69675104496318618e-01" Insertion="RightThigh -1.08008960113858896e-01 -1.28749925768571249e-01 2.84548309269637423e-01"/>
  <MUSCLE ActivationK="0.17" ActivationKinetics="false" CylinderBodyID="RightThigh" FibreLength="1.57787" ForcePerUnitArea="300000" ID="RightHipExtKneeFlex" InsertionBodyID="RightShank" OriginBodyID="Trunk" PCA="0.721171015" ParallelStrainAtFmax="0.6" SerialStrainAtFmax="0.059999999999999998" Strap="TwoCylinderWrap" TendonLength="1.5719055" Type="MinettiAlexander" VMaxFactor="8.4000000000000004" Origin="Trunk -3.68322684716652926e+00 -7.53550985874653523e-01 8.36114895503680899e-01" Insertion="RightShank -1.82655796985262131e-01 2.74081336602097936e-01 8.33291981340237631e-01" Cylinder1Position="RightThigh -1.03198960113856653e-01 3.42624574231428058e-01 1.08991830926963917e+00" Cylinder1Radius="2.73166923999999978e-01" Cylinder2Position="RightThigh 3.03810398861397712e-02 -2.25417925768570282e-01 -1.05008669073036343e+00" Cylinder2Radius="3.44218968000000014e-01" CylinderQuaternion="RightThigh 7.07106781186547240e-01 7.07106781186547795e-01 2.20804215948776903e-17 -7.50345821834736015e-17"/>
  <MUSCLE ActivationK="0.17" ActivationKinetics="false" CylinderBodyID="Trunk" FibreLength="0.716566" ForcePerUnitArea="300000" ID="RightHipFlex" InsertionBodyID="RightThigh" OriginBodyID="Trunk" PCA="1.693877534" ParallelStrainAtFmax="0.6" SerialStrainAtFmax="0.059999999999999998" Strap="CylinderWrap" TendonLength="0.8264925" Type="MinettiAlexander" VMaxFactor="8.4000000000000004" Origin="Trunk -2.29272684716653119e+00 -1.73460998587465309e+00 1.01111489550368150e+00" Insertion="RightThigh 4.81210398861415811e-02 -4.16159925768571415e-01 7.27628309269637508e-01" CylinderPosition="Trunk -3.32006684716652956e+00 -6.55345485874653133e-01 5.24348955036831599e-02" CylinderRadius="3.02410548000000001e-01" CylinderQuaternion="Trunk 7.07106781186547684e-01 -7.07106781186547684e-01 -1.38292151859321472e-18 5.51860123854219057e-19"/>
  <MUSCLE ActivationK="0.17" ActivationKinetics="false" CylinderBodyID="RightThigh" FibreLength="1.8013" ForcePerUnitArea="300000" ID="RightHipFlexKneeExt" InsertionBodyID="RightShank" OriginBodyID="Trunk" PCA="0.589603713" ParallelStrainAtFmax="0.6" SerialStrainAtFmax="0.059999999999999998" Strap="TwoCylinderWrap" TendonLength="1.657615" Type="MinettiAlexander" VMaxFactor="8.4000000000000004" Origin="Trunk -2.85399684716652935e+00 -1.41594998587465271e+00 7.50964895503682617e-01" Insertion="RightShank 4.23064203014737295e-01 -1.60308663397903756e-01 3.70771981340238033e-01" Cylinder1Position="RightThigh -1.03198960113856653e-01 3.42624574231428058e-01 1.08991830926963917e+00" Cylinder1Radius="3.02410548000000001e-01" Cylinder2Position="RightThigh 3.03810398861397712e-02 -2.25417925768570282e-01 -1.05008669073036343e+00" Cylinder2Radius="2.88037778999999994e-01" CylinderQuaternion="RightThigh 7.07106781186547684e-01 -7.07106781186547351e-01 9.96064348191153347e-17 -6.79941929365497266e-17"/>
  <MUSCLE ActivationK="0.17" ActivationKinetics="false" CylinderBodyID="RightThigh" FibreLength="0.645492" ForcePerUnitArea="300000" ID="RightKneeExt" InsertionBodyID="RightShank" OriginBodyID="RightThigh" PCA="1.41029058" ParallelStrainAtFmax="0.6" SerialStrainAtFmax="0.059999999999999998" Strap="CylinderWrap" TendonLength="1.556599" Type="MinettiAlexander" VMaxFactor="8.4000000000000004" Origin="RightThigh 2.53481039886141180e-01 -5.27992576857140745e-03 5.51008309269636953e-01" Insertion="RightShank 5.22124203014737942e-01 2.12191336602097574e-01 5.58411981340238728e-01" CylinderPosition="RightThigh 3.03810398861397712e-02 -2.25417925768570282e-01 -1.05008669073036343e+00" CylinderRadius="2.88037778999999994e-01" CylinderQuaternion="RightThigh 7.07106781186547684e-01 -7.07106781186547351e-01 9.96064348191153347e-17 -6.79941929365497266e-17"/>
  <MUSCLE ActivationK="0.17" ActivationKinetics="false" CylinderBodyID="RightThigh" FibreLength="0.758504" ForcePerUnitArea="300000" ID="RightKneeFlex" InsertionBodyID="RightShank" OriginBodyID="RightThigh" PCA="0.600083379" ParallelStrainAtFmax="0.6" SerialStrainAtFmax="0.059999999999999998" Strap="CylinderWrap" TendonLength="1.457655" Type="MinettiAlexander" VMaxFactor="8.4000000000000004" Origin="RightThigh -1.15558960113856968e-01 -1.36519925768571415e-01 7.81608309269639756e-01" Insertion="RightShank -5.29157969852619425e-02 1.07991336602097143e-01 6.78981981340240681e-01" CylinderPosition="RightThigh 3.03810398861397712e-02 -2.25417925768570282e-01 -1.05008669073036343e+00" CylinderRadius="3.44218968000000014e-01" CylinderQuaternion="RightThigh 7.07106781186547240e-01 7.07106781186547795e-01 2.20804215948776903e-17 -7.50345821834736015e-17"/>
  <MUSCLE ActivationK="0.17" ActivationKinetics="false" CylinderBodyID="Trunk" FibreLength="0.645286" ForcePerUnitArea="300000" ID="RightShoulderExt" InsertionBodyID="RightArm" OriginBodyID="Trunk" PCA="2.308484943" ParallelStrainAtFmax="0.6" SerialStrainAtFmax="0.059999999999999998" Strap="TwoCylinderWrap" TendonLength="3.2158285" Type="MinettiAlexander" VMaxFactor="8.4000000000000004" Origin="Trunk 7.64723152833469921e-01 -1.10124998587465250e+00 1.27133489550367917e+00" Insertion="RightArm 2.91700934087407715e-01 -1.27559319071527316e-01 4.68645451339380514e-01" Cylinder1Position="Trunk 2.70599315283347197e+00 -1.26801998587465237e+00 3.20504895503682385e-01" Cylinder1Radius="5.00000000000000028e-02" Cylinder2Position="Trunk 2.95433815283347245e+00 -1.21694998587465153e+00 -8.39595104496319689e-01" Cylinder2Radius="3.08915671000000003e-01" CylinderQuaternion="Trunk 7.07106781186547684e-01 -7.07106781186547684e-01 -1.38292151859321472e-18 5.51860123854219057e-19"/>
  <MUSCLE ActivationK="0.17" ActivationKinetics="false" CylinderBodyID="RightArm" FibreLength="1.312294" ForcePerUnitArea="300000" ID="RightShoulderExtElbowFlex" InsertionBodyID="RightForearm" OriginBodyID="Trunk" PCA="0.709460406" ParallelStrainAtFmax="0.6" SerialStrainAtFmax="0.059999999999999998" Strap="TwoCylinderWrap" TendonLength="1.3229565" Type="MinettiAlexander" VMaxFactor="8.4000000000000004" Origin="Trunk 3.35776315283347282e+00 -1.35467985874653141e-01 -5.05955104496315977e-01" Insertion="RightForearm -1.06061765722081758e-01 1.37133580299501040e-01 7.55384916228933445e-01" Cylinder1Position="RightArm 1.16759340874082462e-02 5.32206809284723123e-02 7.75705451339379737e-01" Cylinder1Radius="3.08915671000000003e-01" Cylinder2Position="RightArm -1.29449065912591810e-01 -7.72293190715271777e-02 -9.70424548660620334e-01" Cylinder2Radius="2.22506900000000007e-01" CylinderQuaternion="RightArm 7.07106781186547573e-01 -7.07106781186547684e-01 2.31983988494327601e-17 4.95247375987760587e-17"/>
  <MUSCLE ActivationK="0.17" ActivationKinetics="false" CylinderBodyID="Trunk" FibreLength="0.869984" ForcePerUnitArea="300000" ID="RightShoulderFlex" InsertionBodyID="RightArm" OriginBodyID="Trunk" PCA="1.141502231" ParallelStrainAtFmax="0.6" SerialStrainAtFmax="0.059999999999999998" Strap="CylinderWrap" TendonLength="2.058351" Type="MinettiAlexander" VMaxFactor="8.4000000000000004" Origin="Trunk 7.07143152833470512e-01 -1.58848998587465107e+00 7.89564895503682140e-01" Insertion="RightArm -6.02790659125930078e-02 -3.17129319071526972e-01 3.01995451339381049e-01" CylinderPosition="Trunk 2.95433815283347245e+00 -1.21694998587465153e+00 -8.39595104496319689e-01" CylinderRadius="3.14676200999999989e-01" CylinderQuaternion="Trunk 7.07106781186547684e-01 7.07106781186547684e-01 1.39290541033190377e-18 1.08523221383191027e-18"/>
  <MUSCLE ActivationK="0.17" ActivationKinetics="false" CylinderBodyID="RightArm" FibreLength="1.40108" ForcePerUnitArea="300000" ID="RightShoulderFlexElbowExt" InsertionBodyID="RightForearm" OriginBodyID="Trunk" PCA="0.553751769" ParallelStrainAtFmax="0.6" SerialStrainAtFmax="0.059999999999999998" Strap="TwoCylinderWrap" TendonLength="1.292402" Type="MinettiAlexander" VMaxFactor="8.4000000000000004" Origin="Trunk 2.68393315283346912e+00 -1.41111998587465282e+00 -2.85115104496318106e-01" Insertion="RightForearm -6.24111765722081047e-01 5.69135802994998677e-02 2.95664916228932706e-01" Cylinder1Position="RightArm 1.16759340874082462e-02 5.32206809284723123e-02 7.75705451339379737e-01" Cylinder1Radius="3.14676200999999989e-01" Cylinder2Position="RightArm -1.29449065912591810e-01 -7.72293190715271777e-02 -9.70424548660620334e-01" Cylinder2Radius="2.19058843000000003e-01" CylinderQuaternion="RightArm 7.07106781186547795e-01 7.07106781186547462e-01 8.22480712986124267e-17 -4.40106757600375311e-17"/>
  <MUSCLE ActivationK="0.17" ActivationKinetics="false" CylinderBodyID="RightForearm" FibreLength="0.243942" ForcePerUnitArea="300000" ID="RightWristExt" InsertionBodyID="RightHand" OriginBodyID="RightForearm" PCA="1.017750814" ParallelStrainAtFmax="0.6" SerialStrainAtFmax="0.059999999999999998" Strap="CylinderWrap" TendonLength="1.5168885" Type="MinettiAlexander" VMaxFactor="8.4000000000000004" Origin="RightForearm -7.09176572207986800e-03 1.13483580299500980e-01 5.65304916228931864e-01" Insertion="RightHand 2.39965564560688766e-01 1.43021398417154832e-01 2.39859431742151380e-01" CylinderPosition="RightForearm 5.79648234277918228e-01 1.14685802995009786e-02 -7.19215083771067576e-01" CylinderRadius="2.31680933000000006e-01" CylinderQuaternion="RightForearm 7.07106781186547240e-01 -7.07106781186548128e-01 1.81965506248550287e-17 8.78847518726890955e-18"/>
  <MUSCLE ActivationK="0.17" ActivationKinetics="false" CylinderBodyID="RightForearm" FibreLength="0.386006" ForcePerUnitArea="300000" ID="RightWristFlex" InsertionBodyID="RightHand" OriginBodyID="RightForearm" PCA="0.4287881" ParallelStrainAtFmax="0.6" SerialStrainAtFmax="0.059999999999999998" Strap="CylinderWrap" TendonLength="1.3426245" Type="MinettiAlexander" VMaxFactor="8.4000000000000004" Origin="RightForearm -6.64481765722080508e-01 -9.86464197004995741e-02 3.38704916228931840e-01" Insertion="RightHand -2.34744435439312227e-01 -1.51128601582846411e-01 2.21448431742152174e-01" CylinderPosition="RightForearm 5.79648234277918228e-01 1.14685802995009786e-02 -7.19215083771067576e-01" CylinderRadius="2.36471261999999988e-01" CylinderQuaternion="RightForearm 7.07106781186548017e-01 7.07106781186547240e-01 -1.58459786623579735e-17 2.73751362528200711e-17"/>
  <DRIVER Type="BoxCar" ID="LeftHipFlexDriver" TargetID="LeftHipFlex" CycleTime="1.80000000000000004e+00" Delay="1.10669419240437730e-01" Width="3.09371278085278700e-01" Height="6.04848882629304363e-01"/>
  <DRIVER Type="BoxCar" ID="LeftHipFlexKneeExtDriver" TargetID="LeftHipFlexKneeExt" CycleTime="1.80000000000000004e+00" Delay="8.11990250491687937e-01" Width="2.07227253982667677e-02" Height="6.88402786832475355e-01"/>
  <DRIVER Type="BoxCar" ID="LeftHipExtDriver" TargetID="LeftHipExt" CycleTime="1.80000000000000004e+00" Delay="6.12101598024560323e-01" Width="4.95981883382830446e-01" Height="9.67439472475260187e-01"/>
  <DRIVER Type="BoxCar" ID="LeftHipExtKneeFlexDriver" TargetID="LeftHipExtKneeFlex" CycleTime="1.80000000000000004e+00" Delay="9.40399710446225612e-01" Width="2.98083382052799106e-01" Height="1.35150111569218145e-02"/>
  <DRIVER Type="BoxCar" ID="LeftKneeExtDriver" TargetID="LeftKneeExt" CycleTime="1.80000000000000004e+00" Delay="5.78952051903448006e-01" Width="6.17626510952641428e-01" Height="7.90079474305504847e-01"/>
  <DRIVER Type="BoxCar" ID="LeftKneeFlexDriver" TargetID="LeftKneeFlex" CycleTime="1.80000000000000004e+00" Delay="3.90734633155658762e-01" Width="1.79514078573823538e-01" Height="2.54217626743826863e-01"/>
  <DRIVER Type="BoxCar" ID="LeftAnkleFlexDriver" TargetID="LeftAnkleFlex" CycleTime="1.80000000000000004e+00" Delay="1.93436620641016854e-01" Width="3.72182468527008037e-01" Height="1.19477947919013450e-01"/>
  <DRIVER Type="BoxCar" ID="LeftAnkleExtKneeFlexDriver" TargetID="LeftAnkleExtKneeFlex" CycleTime="1.80000000000000004e+00" Delay="2.61265142096168301e-01" Width="2.13858425953662806e-01" Height="2.98434594423723420e-03"/>
  <DRIVER Type="BoxCar" ID="LeftAnkleExtDriver" TargetID="LeftAnkleExt" CycleTime="1.80000000000000004e+00" Delay="7.37559510646819794e-01" Width="1.36253891576836927e-01" Height="2.20542202216339939e-01"/>
  <DRIVER Type="BoxCar" ID="LeftShoulderExtDriver" TargetID="LeftShoulderExt" CycleTime="1.80000000000000004e+00" Delay="2.78690758843665121e-01" Width="3.59090184028385551e-02" Height="1.17790285834512357e-01"/>
  <DRIVER Type="BoxCar" ID="LeftShoulderFlexDriver" TargetID="LeftShoulderFlex" CycleTime="1.80000000000000004e+00" Delay="7.46625910116287206e-01" Width="2.29759269620915890e-01" Height="2.42218570512039544e-01"/>
  <DRIVER Type="BoxCar" ID="LeftShoulderExtElbowFlexDriver" TargetID="LeftShoulderExtElbowFlex" CycleTime="1.80000000000000004e+00" Delay="6.74508463325202534e-01" Width="1.48926336801336358e-02" Height="6.01790766038751146e-01"/>
  <DRIVER Type="BoxCar" ID="LeftShoulderFlexElbowExtDriver" TargetID="LeftShoulderFlexElbowExt" CycleTime="1.80000000000000004e+00" Delay="3.76653661931760975e-01" Width="1.28781131803326315e-01" Height="4.87081229599895971e-01"/>
  <DRIVER Type="BoxCar" ID="LeftElbowFlexDriver" TargetID="LeftElbowFlex" CycleTime="1.80000000000000004e+00" Delay="1.64139132735025617e-01" Width="6.86421296290691596e-01" Height="3.67052980558891406e-01"/>
  <DRIVER Type="BoxCar" ID="LeftElbowExtDriver" TargetID="LeftElbowExt" CycleTime="1.80000000000000004e+00" Delay="7.17529803336756422e-01" Width="4.33739520052133898e-01" Height="1.12951778501024072e-01"/>
  <DRIVER Type="BoxCar" ID="LeftWristFlexDriver" TargetID="LeftWristFlex" CycleTime="1.80000000000000004e+00" Delay="9.91680135921401695e-01" Width="4.91518241294915201e-03" Height="6.35723233872404037e-01"/>
  <DRIVER Type="BoxCar" ID="LeftWristExtDriver" TargetID="LeftWristExt" CycleTime="1.80000000000000004e+00" Delay="4.63278752117787962e-01" Width="6.54921263217050242e-01" Height="3.68107507654223731e-01"/>
  <DRIVER Type="BoxCar" ID="LeftElbowFlexWristExtDriver" TargetID="LeftElbowFlexWristExt" CycleTime="1.80000000000000004e+00" Delay="8.97482966646149016e-01" Width="1.97659889158426499e-01" Height="8.68441816166601460e-02"/>
  <DRIVER Type="BoxCar" ID="LeftElbowExtWristFlexDriver" TargetID="LeftElbowExtWristFlex" CycleTime="1.80000000000000004e+00" Delay="8.92981021970457145e-01" Width="8.38124038989788295e-02" Height="4.59179650784879045e-01"/>
  <DRIVER Type="BoxCar" ID="RightHipFlexDriver" TargetID="RightHipFlex" CycleTime="1.80000000000000004e+00" Delay="6.10669419240437716e-01" Width="3.09371278085278700e-01" Height="6.04848882629304363e-01"/>
  <DRIVER Type="BoxCar" ID="RightHipFlexKneeExtDriver" TargetID="RightHipFlexKneeExt" CycleTime="1.80000000000000004e+00" Delay="3.11990250491687937e-01" Width="2.07227253982667677e-02" Height="6.88402786832475355e-01"/>
  <DRIVER Type="BoxCar" ID="RightHipExtDriver" TargetID="RightHipExt" CycleTime="1.80000000000000004e+00" Delay="1.12101598024560323e-01" Width="4.95981883382830446e-01" Height="9.67439472475260187e-01"/>
  <DRIVER Type="BoxCar" ID="RightHipExtKneeFlexDriver" TargetID="RightHipExtKneeFlex" CycleTime="1.80000000000000004e+00" Delay="4.40399710446225612e-01" Width="2.98083382052799106e-01" Height="1.35150111569218145e-02"/>
  <DRIVER Type="BoxCar" ID="RightKneeExtDriver" TargetID="RightKneeExt" CycleTime="1.80000000000000004e+00" Delay="7.89520519034480062e-02" Width="6.17626510952641428e-01" Height="7.90079474305504847e-01"/>
  <DRIVER Type="BoxCar" ID="RightKneeFlexDriver" TargetID="RightKneeFlex" CycleTime="1.80000000000000004e+00" Delay="8.90734633155658706e-01" Width="1.79514078573823538e-01" Height="2.54217626743826863e-01"/>
  <DRIVER Type="BoxCar" ID="RightAnkleFlexDriver" TargetID="RightAnkleFlex" CycleTime="1.80000000000000004e+00" Delay="6.93436620641016854e-01" Width="3.72182468527008037e-01" Height="1.19477947919013450e-01"/>
  <DRIVER Type="BoxCar" ID="RightAnkleExtKneeFlexDriver" TargetID="RightAnkleExtKneeFlex" CycleTime="1.80000000000000004e+00" Delay="7.61265142096168246e-01" Width="2.13858425953662806e-01" Height="2.98434594423723420e-03"/>
  <DRIVER Type="BoxCar" ID="RightAnkleExtDriver" TargetID="RightAnkleExt" CycleTime="1.80000000000000004e+00" Delay="2.37559510646819794e-01" Width="1.36253891576836927e-01" Height="2.20542202216339939e-01"/>
  <DRIVER Type="BoxCar" ID="RightShoulderExtDriver" TargetID="RightShoulderExt" CycleTime="1.80000000000000004e+00" Delay="7.78690758843665121e-01" Width="3.59090184028385551e-02" Height="1.17790285834512357e-01"/>
  <DRIVER Type="BoxCar" ID="RightShoulderFlexDriver" TargetID="RightShoulderFlex" CycleTime="1.80000000000000004e+00" Delay="2.46625910116287206e-01" Width="2.29759269620915890e-01" Height="2.42218570512039544e-01"/>
  <DRIVER Type="BoxCar" ID="RightShoulderExtElbowFlexDriver" TargetID="RightShoulderExtElbowFlex" CycleTime="1.80000000000000004e+00" Delay="1.74508463325202534e-01" Width="1.48926336801336358e-02" Height="6.01790766038751146e-01"/>
  <DRIVER Type="BoxCar" ID="RightShoulderFlexElbowExtDriver" TargetID="RightShoulderFlexElbowExt" CycleTime="1.80000000000000004e+00" Delay="8.76653661931760975e-01" Width="1.28781131803326315e-01" Height="4.87081229599895971e-01"/>
  <DRIVER Type="BoxCar" ID="RightElbowFlexDriver" TargetID="RightElbowFlex" CycleTime="1.80000000000000004e+00" Delay="6.64139132735025672e-01" Width="6.86421296290691596e-01" Height="3.67052980558891406e-01"/>
  <DRIVER Type="BoxCar" ID="RightElbowExtDriver" TargetID="RightElbowExt" CycleTime="1.80000000000000004e+00" Delay="2.17529803336756422e-01" Width="4.33739520052133898e-01" Height="1.12951778501024072e-01"/>
  <DRIVER Type="BoxCar" ID="RightWristFlexDriver" TargetID="RightWristFlex" CycleTime="1.80000000000000004e+00" Delay="4.91680135921401695e-01" Width="4.91518241294915201e-03" Height="6.35723233872404037e-01"/>
  <DRIVER Type="BoxCar" ID="RightWristExtDriver" TargetID="RightWristExt" CycleTime="1.80000000000000004e+00" Delay="9.63278752117787906e-01" Width="6.54921263217050242e-01" Height="3.68107507654223731e-01"/>
  <DRIVER Type="BoxCar" ID="RightElbowFlexWristExtDriver" TargetID="RightElbowFlexWristExt" CycleTime="1.80000000000000004e+00" Delay="3.97482966646149016e-01" Width="1.97659889158426499e-01" Height="8.68441816166601460e-02"/>
  <DRIVER Type="BoxCar" ID="RightElbowExtWristFlexDriver" TargetID="RightElbowExtWristFlex" CycleTime="1.80000000000000004e+00" Delay="3.92981021970457145e-01" Width="8.38124038989788295e-02" Height="4.59179650784879045e-01"/>
</GAITSYMODE>
