# Supplementary material for: March of the Titans: The Locomotor Capabilities of Sauropod Dinosaurs
Source: PLoS One. 2013 Oct 30;8(10):e78733. doi: 10.1371/journal.pone.0078733 (PMC3864407; doi:10.1371/journal.pone.0078733)
Supplement: Data File S6 — GaitSym model specification file used to generate Movie S6. (XML) [file pone.0078733.s022.xml]

<?xml version="1.0"?>
<GAITSYMODE>
  <STATE SimulationTime="4.00000000000401634e+00" CycleFraction="2.00000000000000000e+00"/>
  <IOCONTROL OldStyleInputs="false" SanityCheckLeft="" SanityCheckRight="" SanityCheckAxis="Y"/>
  <GLOBAL AllowInternalCollisions="false" BMR="0" CFM="1e-10" ContactMaxCorrectingVel="100" ContactSurfaceLayer="0.001" DistanceTravelledBodyID="Trunk" ERP="0.2" FitnessType="DistanceTravelled" GravityVector="0.0 0.0 -9.81" IntegrationStepSize="1e-4" MechanicalEnergyLimit="0" MetabolicEnergyLimit="1.00000000000000000e+07" TimeLimit="0.00000000000000000e+00"/>
  <INTERFACE BodyAxisSize="0.1 0.1 0.1" BodyColour=".275 .725 .451 1.0" DrawingOrder="Environment Joint Muscle Geom Body" EnvironmentAxisSize="1 1 1" EnvironmentColour="0.5 0.5 1.0 1.0" GeomColour="0 0 1 1" JointAxisSize="0.05 0.05 0.05" JointColour="0 1 0 1" StrapColour="1 0 0 1" StrapCylinderColour="0 1 1 1" StrapCylinderLength="0.05" StrapForceColour="1 0 0 0.5" StrapForceRadius="0.01" StrapForceScale="0.000001" StrapRadius="0.005" TrackBodyID="Trunk"/>
  <ENVIRONMENT Plane="0 0 1 0"/>
  <BODY Clockwise="false" GraphicFile="LeftHumerus.obj" ID="LeftArm" Offset="-3.39701906591260938e+00 -1.27017068092847296e+00 -3.64084454866060847e+00" PositionHighBound="1000 20 10" PositionLowBound="-50 -20 -1.00000000000000006e-01" Scale="1.0" Mass="2.87886511217309817e+03" MOI="1.51881774237460081e+03 1.28127493163638701e+03 8.79467147156984879e+02 1.18153246306896335e+02 -6.64939124128528363e+01 -2.59103908205128590e+01" Density="-1" Position="World 2.43925463384168317e+00 1.30134335564917181e+00 3.53407905233712549e+00" Quaternion="World 9.39251868682993041e-01 7.16251364408214321e-03 3.43126705272465193e-01 4.32315887598233063e-03" LinearVelocity="2.32120768708134761e+00 -9.77344995939838923e-01 -7.41202741554859573e-02" AngularVelocity="2.76694730039517223e-01 9.80135978824290405e-03 4.67628151575635604e-04"/>
  <BODY Clockwise="false" GraphicFile="LeftFoot.obj" ID="LeftFoot" Offset="2.97726148787360723e+00 -1.91340865327322729e+00 -5.88925739929745951e-01" PositionHighBound="1000 20 10" PositionLowBound="-50 -20 -1.00000000000000006e-01" Scale="1.0" Mass="9.76053778769090059e+02" MOI="2.19891891425343033e+02 1.96638313583607044e+02 1.90760509494453601e+02 1.48541370683299707e+01 4.44257777955307418e+01 -1.42700946604667522e+00" Density="-1" Position="World -4.65247992582989500e+00 1.96840719932429908e+00 7.04670571120617817e-01" Quaternion="World 9.72513518030898805e-01 7.61288832859313268e-03 2.32696073454127461e-01 3.46966532858165259e-03" LinearVelocity="4.61397043318961045e-02 -2.05220436833655512e-01 1.94558696940826004e-01" AngularVelocity="2.76522245718697823e-01 6.33786716150370466e-02 1.34668551932928750e-03"/>
  <BODY Clockwise="false" GraphicFile="LeftRadius+Ulna.obj" ID="LeftForearm" Offset="-3.77914176572207339e+00 -1.62139358029940106e+00 -1.83492508377106223e+00" PositionHighBound="1000 20 10" PositionLowBound="-50 -20 -1.00000000000000006e-01" Scale="1.0" Mass="4.28229772080454268e+02" MOI="7.76630543069758801e+01 1.25060962855903895e+02 6.80520310714964580e+01 -9.09941079520815954e+00 4.99388877956044936e+01 9.12861560228374813e+00" Density="-1" Position="World 1.58286205727207552e+00 1.67653201468821056e+00 1.91067497720339952e+00" Quaternion="World 9.42179862251196876e-01 7.19952261326526569e-03 3.35003160191139071e-01 4.26106845834103680e-03" LinearVelocity="1.60163499625523631e+00 -5.32364361149603171e-01 1.32736678124787594e-01" AngularVelocity="2.74371776785054700e-01 7.34264348515359933e-01 1.23562859596179925e-02"/>
  <BODY Clockwise="false" GraphicFile="LeftHand.obj" ID="LeftHand" Offset="-4.32019443543935555e+00 -1.75283139841706292e+00 -6.09846568257822796e-01" PositionHighBound="1000 20 10" PositionLowBound="-50 -20 -1.00000000000000006e-01" Scale="1.0" Mass="1.95727961781530439e+02" MOI="1.77441753059478273e+01 1.56481812801897409e+01 9.55533007798740641e+00 1.22051709737293579e+00 8.04779331761040440e-01 8.83354091805660796e-02" Density="-1" Position="World 1.40904519960506569e+00 1.83042047301664779e+00 5.10894483752696971e-01" Quaternion="World 9.91322869877274693e-01 7.92975772339198082e-03 1.31182994009641257e-01 2.66621143170621628e-03" LinearVelocity="5.76889679802318867e-01 -1.50404311082557696e-01 3.00791351967720111e-01" AngularVelocity="2.74405034634564227e-01 7.23875508135351065e-01 1.21858489666155142e-02"/>
  <BODY Clockwise="false" GraphicFile="LeftTibia+Fibula.obj" ID="LeftShank" Offset="2.94612420301476075e+00 -1.49349133660207922e+00 -2.06707801865976304e+00" PositionHighBound="1000 20 10" PositionLowBound="-50 -20 -1.00000000000000006e-01" Scale="1.0" Mass="6.20181087795764938e+02" MOI="1.63550748577237783e+02 1.61332593283485977e+02 6.33413387978944655e+01 1.05328715668043982e+00 -3.23707932958904507e+01 2.81783206875586281e+01" Density="-1" Position="World -3.95427938114312205e+00 1.52936838493429650e+00 2.00158772682616748e+00" Quaternion="World 9.72513514667790568e-01 7.61296770522893601e-03 2.32696085056481206e-01 3.46965568999775629e-03" LinearVelocity="1.28931591951746638e-01 -5.62908806609763279e-01 2.89057625424457010e-02" AngularVelocity="2.76522342674671351e-01 6.33835593399817709e-02 1.34678754701615297e-03"/>
  <BODY Clockwise="false" GraphicFile="LeftFemur.obj" ID="LeftThigh" Offset="2.76251103988614055e+00 -9.97970074231429138e-01 -4.21866169073035557e+00" PositionHighBound="1000 20 10" PositionLowBound="-50 -20 -1.00000000000000006e-01" Scale="1.0" Mass="5.38667316593421219e+03" MOI="4.51287423253337693e+03 3.53576421393742567e+03 2.65903361343194774e+03 -3.18905216510765513e+02 5.09815414587105238e+01 3.07316592267948920e+02" Density="-1" Position="World -3.25749533311848083e+00 1.00435400473876291e+00 3.92905919484714117e+00" Quaternion="World 9.99817049836903338e-01 8.18254937489940742e-03 1.72009278981750217e-02 1.74379488483623608e-03" LinearVelocity="1.23934436664354175e+00 -1.09170876261878802e+00 -1.65762538933998671e-01" AngularVelocity="2.73509315552126819e-01 1.00330963215839386e+00 1.67713642180365198e-02"/>
  <BODY Clockwise="false" GraphicFile="RightHumerus.obj" ID="RightArm" Offset="-3.39701906591259251e+00 1.27017068092847274e+00 -3.64084454866061957e+00" PositionHighBound="1000 20 10" PositionLowBound="-50 -20 -1.00000000000000006e-01" Scale="1.0" Mass="2.87886511217310272e+03" MOI="1.51881774237460104e+03 1.28127493163638837e+03 8.79467147156985789e+02 -1.18153246306896492e+02 -6.64939124128530636e+01 2.59103908205127063e+01" Density="-1" Position="World 2.65002423620445171e+00 -1.23590283257298417e+00 3.36513815413652129e+00" Quaternion="World 9.80930371104974053e-01 7.74367274694985966e-03 1.94179333755273825e-01 3.16684679197701963e-03" LinearVelocity="2.39795129898292725e+00 -9.29719323706457379e-01 -8.11409150660765910e-01" AngularVelocity="2.77042354476181474e-01 -9.85155701129057509e-02 -1.30985566208148205e-03"/>
  <BODY Clockwise="false" GraphicFile="RightFoot.obj" ID="RightFoot" Offset="2.97726148787359568e+00 1.91340865327321152e+00 -5.88925739929740177e-01" PositionHighBound="1000 20 10" PositionLowBound="-50 -20 -1.00000000000000006e-01" Scale="1.0" Mass="9.76053778769089831e+02" MOI="2.19891891425342891e+02 1.96638313583607044e+02 1.90760509494453515e+02 -1.48541370683299316e+01 4.44257777955307418e+01 1.42700946604664769e+00" Density="-1" Position="World -3.06362870887606142e+00 -1.85292678517446263e+00 6.48287242586153445e-01" Quaternion="World 9.93774069937655380e-01 7.98233277644575488e-03 1.11099520655302944e-01 2.50535290048787022e-03" LinearVelocity="7.68855595473426856e+00 -1.66252882994306739e-01 -7.64770816540030429e-01" AngularVelocity="2.80958640050875397e-01 -1.32007380587463485e+00 -2.13561210961548155e-02"/>
  <BODY Clockwise="false" GraphicFile="RightRadius+Ulna.obj" ID="RightForearm" Offset="-3.77914176572208094e+00 1.62139358029950076e+00 -1.83492508377106778e+00" PositionHighBound="1000 20 10" PositionLowBound="-50 -20 -1.00000000000000006e-01" Scale="1.0" Mass="4.28229772080454723e+02" MOI="7.76630543069759369e+01 1.25060962855904066e+02 6.80520310714965433e+01 9.09941079520817730e+00 4.99388877956045079e+01 -9.12861560228377833e+00" Density="-1" Position="World 2.63792739710184776e+00 -1.55913480912858593e+00 1.65554174450882119e+00" Quaternion="World 9.99746723146432315e-01 8.17591257883509837e-03 2.08924983581933732e-02 1.77412621510678590e-03" LinearVelocity="2.56594890698912348e+00 -4.56074054063893786e-01 -9.02158285443484198e-01" AngularVelocity="2.77042529441479612e-01 -9.85150382169607819e-02 -1.30989263913428781e-03"/>
  <BODY Clockwise="false" GraphicFile="RightHand.obj" ID="RightHand" Offset="-4.32019443543931203e+00 1.75283139841715396e+00 -6.09846568257848221e-01" PositionHighBound="1000 20 10" PositionLowBound="-50 -20 -1.00000000000000006e-01" Scale="1.0" Mass="1.95727961781530524e+02" MOI="1.77441753059478309e+01 1.56481812801897320e+01 9.55533007798742595e+00 -1.22051709737293557e+00 8.04779331761040440e-01 -8.83354091805654551e-02" Density="-1" Position="World 3.32761323065907000e+00 -1.66813939350911578e+00 4.23188522435373582e-01" Quaternion="World 9.84152077622940880e-01 8.36523279736439869e-03 -1.77129037291037988e-01 1.23040827328039669e-04" LinearVelocity="1.24900073690381430e+00 -1.13389513533530495e-01 -1.27818357738946120e+00" AngularVelocity="2.67586436185943466e-01 2.85090359259032100e+00 4.70905370862178541e-02"/>
  <BODY Clockwise="false" GraphicFile="RightTibia+Fibula.obj" ID="RightShank" Offset="2.94612420301473765e+00 1.49349133660209743e+00 -2.06707801865976082e+00" PositionHighBound="1000 20 10" PositionLowBound="-50 -20 -1.00000000000000006e-01" Scale="1.0" Mass="6.20181087795765620e+02" MOI="1.63550748577237925e+02 1.61332593283486034e+02 6.33413387978944868e+01 -1.05328715668042183e+00 -3.23707932958904223e+01 -2.81783206875585677e+01" Density="-1" Position="World -2.70814800901907482e+00 -1.45548634142389099e+00 2.08978403834978277e+00" Quaternion="World 9.93774070374026985e-01 7.98232047816241179e-03 1.11099517841942344e-01 2.50534375091243221e-03" LinearVelocity="5.79419936918299960e+00 -5.78839457453945938e-01 -1.83714289364635880e-01" AngularVelocity="2.80958644071490182e-01 -1.32007506644929307e+00 -2.13561422312275699e-02"/>
  <BODY Clockwise="false" GraphicFile="RightFemur.obj" ID="RightThigh" Offset="2.76251103988614144e+00 9.97970074231428472e-01 -4.21866169073036357e+00" PositionHighBound="1000 20 10" PositionLowBound="-50 -20 -1.00000000000000006e-01" Scale="1.0" Mass="5.38667316593421765e+03" MOI="4.51287423253337511e+03 3.53576421393742658e+03 2.65903361343194501e+03 3.18905216510765172e+02 5.09815414587102467e+01 -3.07316592267948920e+02" Density="-1" Position="World -2.74577980681394518e+00 -9.92293135019839068e-01 4.05497983732726119e+00" Quaternion="World 9.74285524985627371e-01 8.36130603036032080e-03 -2.25161546279085384e-01 -2.87127425815299610e-04" LinearVelocity="3.38951552625839936e+00 -1.13114479785107602e+00 -8.87518975961243059e-03" AngularVelocity="2.80339691464696339e-01 -1.12702897786825584e+00 -1.81882061963634691e-02"/>
  <BODY BadMesh="true" Clockwise="false" GraphicFile="AxialSkeleton.obj" ID="Trunk" Offset="-4.54356847166530076e-01 1.41253468419018452e-08 -5.25614510449631833e+00" PositionHighBound="1000 20 10" PositionLowBound="-50 -20 -1.00000000000000006e-01" Scale="1.0" Mass="6.22588273359001760e+04" MOI="8.83060513550759351e+04 1.28133655441847770e+06 1.25738215429867106e+06 2.20928257206566286e+03 -8.75171642811548081e+04 5.73495077502508707e+02" Density="-1" Position="World 0.00000000000000000e+00 0.00000000000000000e+00 4.94509997937978341e+00" Quaternion="World 9.99964294255496600e-01 8.20927544392483811e-03 1.19056785012718481e-03 1.61262487472440923e-03" LinearVelocity="2.33564630332529122e+00 -1.36891226733988791e+00 -4.10281735085452570e-01" AngularVelocity="2.76694974987963194e-01 9.80145729535737177e-03 4.67536560403475311e-04"/>
  <JOINT Body1ID="LeftShank" Body2ID="LeftFoot" ID="LeftAnkleJoint" ParamHiStop="30d" ParamLoStop="0d" Type="Hinge" HingeAnchor="LeftShank -2.64435796985241667e-01 2.14653663397921413e-01 -8.80903018659764836e-01" HingeAxis="LeftShank 1.56125112837912638e-17 -1.00000000000000000e+00 3.46944695195361419e-18" Body2HingeAnchor="LeftFoot -2.33298453002339506e-01 -2.05263706052551870e-01 5.97248889168366159e-01" Body2HingeAxis="LeftFoot 1.80406377068079160e-08 -9.99999999999987454e-01 -1.59007142631548137e-07" StartAngleReference="-1.43574849961907802e-08"/>
  <JOINT Body1ID="LeftArm" Body2ID="LeftForearm" ID="LeftElbowJoint" ParamHiStop="40d" ParamLoStop="-20d" Type="Hinge" HingeAnchor="LeftArm -1.29449065912607464e-01 7.72293190715264977e-02 -9.70424548660610453e-01" HingeAxis="LeftArm 3.98986399474665632e-17 -1.00000000000000022e+00 -1.90819582357448780e-17" Body2HingeAnchor="LeftForearm -5.11571774121900580e-01 -2.73993479174443222e-01 8.35494942136241314e-01" Body2HingeAxis="LeftForearm 1.85459942781546205e-07 -9.99999999999981681e-01 -5.26954876296781283e-08" StartAngleReference="-1.72708794569684868e-02"/>
  <JOINT Body1ID="Trunk" Body2ID="LeftThigh" ID="LeftHipJoint" ParamHiStop="20d" ParamLoStop="-40d" Type="Hinge" HingeAnchor="Trunk -3.32006684716652956e+00 6.55345514125345252e-01 5.24348955036819664e-02" HingeAxis="Trunk -2.41912609735828177e-18 -9.99999999999999778e-01 3.12250225675825277e-17" Body2HingeAnchor="LeftThigh -1.03198793293786784e-01 -3.42624549343333362e-01 1.08991864103866098e+00" Body2HingeAxis="LeftThigh 1.20298927351993393e-07 -9.99999999999949485e-01 2.94350464530301892e-07" StartAngleReference="3.20235355304433061e-02"/>
  <JOINT Body1ID="LeftThigh" Body2ID="LeftShank" ID="LeftKneeJoint" ParamHiStop="40d" ParamLoStop="-20d" Type="Hinge" HingeAnchor="LeftThigh 3.03810398861385604e-02 2.25417925768570060e-01 -1.05008669073035632e+00" HingeAxis="LeftThigh 3.68628738645071508e-18 -1.00000000000000000e+00 0.00000000000000000e+00" Body2HingeAnchor="LeftShank 2.13994013877732869e-01 -2.70103345982404819e-01 1.10149681891534490e+00" Body2HingeAxis="LeftShank -1.28730476692436036e-07 -9.99999999999991118e-01 2.88946161598052642e-08" StartAngleReference="4.35309893413467319e-01"/>
  <JOINT Body1ID="Trunk" Body2ID="LeftArm" ID="LeftShoulderJoint" ParamHiStop="40d" ParamLoStop="-20d" Type="Hinge" HingeAnchor="Trunk 2.95433815283347512e+00 1.21695001412534531e+00 -8.39595104496318023e-01" HingeAxis="Trunk -2.41912609735828177e-18 -9.99999999999999778e-01 3.12250225675825277e-17" Body2HingeAnchor="LeftArm 1.16762104239337972e-02 -5.32206373578484604e-02 7.75705382101489982e-01" Body2HingeAxis="LeftArm -2.73549928021810107e-09 -9.99999999999960476e-01 -2.81414793136883223e-07" StartAngleReference="6.98131705804189595e-01"/>
  <JOINT Body1ID="LeftForearm" Body2ID="LeftHand" ID="LeftWristJoint" ParamHiStop="5d" ParamLoStop="-25d" Type="Hinge" HingeAnchor="LeftForearm 5.79648234277929220e-01 -1.14685802994010187e-02 -7.19215083771065133e-01" HingeAxis="LeftForearm 3.64291929955129490e-17 -9.99999999999999889e-01 2.25514051876984922e-17" Body2HingeAnchor="LeftHand 3.85955446748073028e-02 -1.42906296811636135e-01 5.05863369346666980e-01" Body2HingeAxis="LeftHand 8.42381699204391987e-09 -9.99999999999999778e-01 -7.76010825737083465e-09" StartAngleReference="-4.20108408018176727e-01"/>
  <JOINT Body1ID="RightShank" Body2ID="RightFoot" ID="RightAnkleJoint" ParamHiStop="0d" ParamLoStop="-30d" Type="Hinge" HingeAnchor="RightShank -2.64435796985259652e-01 -2.14653663397902927e-01 -8.80903018659760839e-01" HingeAxis="RightShank -2.29850860566926940e-17 9.99999999999999889e-01 1.38777878078144568e-17" Body2HingeAnchor="RightFoot -2.33298433767588853e-01 2.05263713001583137e-01 5.97250662763769369e-01" Body2HingeAxis="RightFoot 2.08751606213704310e-08 9.99999999999999445e-01 -2.24314666667779772e-08" StartAngleReference="6.94649154554518091e-10"/>
  <JOINT Body1ID="RightArm" Body2ID="RightForearm" ID="RightElbowJoint" ParamHiStop="20d" ParamLoStop="-40d" Type="Hinge" HingeAnchor="RightArm -1.29449065912592254e-01 -7.72293190715271638e-02 -9.70424548660622110e-01" HingeAxis="RightArm -2.16840434497100887e-17 1.00000000000000000e+00 -1.21430643318376497e-17" Body2HingeAnchor="RightForearm -5.11571705130301702e-01 2.73993427063358996e-01 8.35494377466991178e-01" Body2HingeAxis="RightForearm 1.30479951614896443e-07 9.99999999999989009e-01 7.00035972731050116e-08" StartAngleReference="3.49065906653413527e-01"/>
  <JOINT Body1ID="Trunk" Body2ID="RightThigh" ID="RightHipJoint" ParamHiStop="40d" ParamLoStop="-20d" Type="Hinge" HingeAnchor="Trunk -3.32006684716653178e+00 -6.55345485874653688e-01 5.24348955036838260e-02" HingeAxis="Trunk 2.41912609735828177e-18 9.99999999999999778e-01 -3.12250225675825277e-17" Body2HingeAnchor="RightThigh -1.03198920494331825e-01 3.42624495198618817e-01 1.08991924050390665e+00" Body2HingeAxis="RightThigh 1.50680819548283662e-07 9.99999999999972466e-01 -1.78705518931454588e-07" StartAngleReference="4.56615067920664752e-01"/>
  <JOINT Body1ID="RightThigh" Body2ID="RightShank" ID="RightKneeJoint" ParamHiStop="20d" ParamLoStop="-40d" Type="Hinge" HingeAnchor="RightThigh 3.03810398861398268e-02 -2.25417925768571170e-01 -1.05008669073036209e+00" HingeAxis="RightThigh 5.20417042793042128e-18 9.99999999999999889e-01 -5.20417042793042128e-17" Body2HingeAnchor="RightShank 2.13993984398954923e-01 2.70103347352560252e-01 1.10149871521284770e+00" Body2HingeAxis="RightShank 3.28646449125960527e-08 9.99999999999999112e-01 -2.55889156669519835e-08" StartAngleReference="-6.76900373008791134e-01"/>
  <JOINT Body1ID="Trunk" Body2ID="RightArm" ID="RightShoulderJoint" ParamHiStop="20d" ParamLoStop="-40d" Type="Hinge" HingeAnchor="Trunk 2.95433815283347379e+00 -1.21694998587465175e+00 -8.39595104496321132e-01" HingeAxis="Trunk 2.41912609735828177e-18 9.99999999999999778e-01 -3.12250225675825277e-17" Body2HingeAnchor="RightArm 1.16761895304102747e-02 5.32205991187093275e-02 7.75704958162371616e-01" Body2HingeAxis="RightArm 3.13122369170401593e-08 9.99999999999997002e-01 -6.86948281921478943e-08" StartAngleReference="-3.88474217881564998e-01"/>
  <JOINT Body1ID="RightForearm" Body2ID="RightHand" ID="RightWristJoint" ParamHiStop="25d" ParamLoStop="-5d" Type="Hinge" HingeAnchor="RightForearm 5.79648234277915786e-01 1.14685802995010497e-02 -7.19215083771067243e-01" HingeAxis="RightForearm -3.46944695195361419e-18 9.99999999999999889e-01 3.81639164714897561e-17" Body2HingeAnchor="RightHand 3.85953477953894231e-02 1.42906272430621040e-01 5.05863385945510835e-01" Body2HingeAxis="RightHand -5.62447822760603344e-08 9.99999999999992673e-01 1.07584265383528499e-07" StartAngleReference="3.97939282475632372e-01"/>
  <GEOM Abort="true" BodyID="Trunk" DampingConstant="1.00000000000000000e+06" ID="HeadContact" Mu="1.0" Radius="0.10000000000000001" SpringConstant="1.00000000000000000e+07" Type="Sphere" Position="Trunk 1.50842431528334728e+01 1.41253467915436470e-08 7.04364895503679422e-01" Quaternion="Trunk 1.00000000000000000e+00 -3.26568662639214851e-17 -5.08496473369885131e-18 4.98412255166516975e-19"/>
  <GEOM Abort="false" BodyID="LeftFoot" DampingConstant="1.00000000000000000e+06" ID="LeftCaudalLateralFootContact" Mu="1.0" Radius="0.10000000000000001" SpringConstant="1.00000000000000000e+07" Type="Sphere" Position="LeftFoot -2.28398512126393116e-01 3.80781346726771719e-01 -3.95194739929746408e-01" Quaternion="LeftFoot 1.00000000000000000e+00 -1.36784228678071260e-17 -9.72430340239639421e-16 -1.18082148427258395e-18"/>
  <GEOM Abort="false" BodyID="LeftHand" DampingConstant="1.00000000000000000e+06" ID="LeftCaudalLateralHandContact" Mu="1.0" Radius="0.10000000000000001" SpringConstant="1.00000000000000000e+07" Type="Sphere" Position="LeftHand -2.09594435439356436e-01 1.67028601582936809e-01 -2.82716568257823209e-01" Quaternion="LeftHand 1.00000000000000000e+00 -9.40146290070333685e-18 -3.71597167632024580e-16 -5.35277226968002019e-18"/>
  <GEOM Abort="false" BodyID="LeftFoot" DampingConstant="1.00000000000000000e+06" ID="LeftCaudalMedialFootContact" Mu="1.0" Radius="0.10000000000000001" SpringConstant="1.00000000000000000e+07" Type="Sphere" Position="LeftFoot -1.42385121263944592e-02 -4.59608653273228307e-01 -3.89927439929746933e-01" Quaternion="LeftFoot 1.00000000000000000e+00 -1.36784228678071260e-17 -9.72430340239639421e-16 -1.18082148427258395e-18"/>
  <GEOM Abort="false" BodyID="LeftHand" DampingConstant="1.00000000000000000e+06" ID="LeftCaudalMedialHandContact" Mu="1.0" Radius="0.10000000000000001" SpringConstant="1.00000000000000000e+07" Type="Sphere" Position="LeftHand 5.65564560644923886e-04 -2.57971398417062903e-01 -2.91821568257822628e-01" Quaternion="LeftHand 1.00000000000000000e+00 -9.40146290070333685e-18 -3.71597167632024580e-16 -5.35277226968002019e-18"/>
  <GEOM Abort="false" BodyID="LeftFoot" DampingConstant="1.00000000000000000e+06" ID="LeftCranialLateralFootContact" Mu="1.0" Radius="0.10000000000000001" SpringConstant="1.00000000000000000e+07" Type="Sphere" Position="LeftFoot 8.22714878736066080e-02 8.20211346726772095e-01 -4.76871439929746344e-01" Quaternion="LeftFoot 1.00000000000000000e+00 -1.36784228678071260e-17 -9.72430340239639421e-16 -1.18082148427258395e-18"/>
  <GEOM Abort="false" BodyID="LeftHand" DampingConstant="1.00000000000000000e+06" ID="LeftCranialLateralHandContact" Mu="1.0" Radius="0.10000000000000001" SpringConstant="1.00000000000000000e+07" Type="Sphere" Position="LeftHand 1.85075564560644390e-01 8.19186015829373448e-02 -4.05124568257822559e-01" Quaternion="LeftHand 1.00000000000000000e+00 -9.40146290070333685e-18 -3.71597167632024580e-16 -5.35277226968002019e-18"/>
  <GEOM Abort="false" BodyID="LeftFoot" DampingConstant="1.00000000000000000e+06" ID="LeftCranialMedialFootContact" Mu="1.0" Radius="0.10000000000000001" SpringConstant="1.00000000000000000e+07" Type="Sphere" Position="LeftFoot 5.11531487873608803e-01 -6.09528653273226473e-01 -4.47938939929745095e-01" Quaternion="LeftFoot 1.00000000000000000e+00 -1.36784228678071260e-17 -9.72430340239639421e-16 -1.18082148427258395e-18"/>
  <GEOM Abort="false" BodyID="LeftHand" DampingConstant="1.00000000000000000e+06" ID="LeftCranialMedialHandContact" Mu="1.0" Radius="0.10000000000000001" SpringConstant="1.00000000000000000e+07" Type="Sphere" Position="LeftHand 1.81585564560644896e-01 -1.47491398417062824e-01 -3.14545568257822816e-01" Quaternion="LeftHand 1.00000000000000000e+00 -9.40146290070333685e-18 -3.71597167632024580e-16 -5.35277226968002019e-18"/>
  <GEOM Abort="false" BodyID="RightFoot" DampingConstant="1.00000000000000000e+06" ID="RightCaudalLateralFootContact" Mu="1.0" Radius="0.10000000000000001" SpringConstant="1.00000000000000000e+07" Type="Sphere" Position="RightFoot -2.28398512126404968e-01 -3.80781346726788983e-01 -3.95194739929740912e-01" Quaternion="RightFoot 1.00000000000000000e+00 -2.30905800388428700e-17 -4.96532969735148985e-16 -1.58788593734472505e-18"/>
  <GEOM Abort="false" BodyID="RightHand" DampingConstant="1.00000000000000000e+06" ID="RightCaudalLateralHandContact" Mu="1.0" Radius="0.10000000000000001" SpringConstant="1.00000000000000000e+07" Type="Sphere" Position="RightHand -2.09594435439312943e-01 -1.67028601582846464e-01 -2.82716568257847745e-01" Quaternion="RightHand 1.00000000000000000e+00 -1.68337762137690779e-17 6.40376331897451311e-16 5.29854696345364826e-18"/>
  <GEOM Abort="false" BodyID="RightFoot" DampingConstant="1.00000000000000000e+06" ID="RightCaudalMedialFootContact" Mu="1.0" Radius="0.10000000000000001" SpringConstant="1.00000000000000000e+07" Type="Sphere" Position="RightFoot -1.42385121264054365e-02 4.59608653273211820e-01 -3.89927439929741049e-01" Quaternion="RightFoot 1.00000000000000000e+00 -2.30905800388428700e-17 -4.96532969735148985e-16 -1.58788593734472505e-18"/>
  <GEOM Abort="false" BodyID="RightHand" DampingConstant="1.00000000000000000e+06" ID="RightCaudalMedialHandContact" Mu="1.0" Radius="0.10000000000000001" SpringConstant="1.00000000000000000e+07" Type="Sphere" Position="RightHand 5.65564560688208706e-04 2.57971398417154663e-01 -2.91821568257848551e-01" Quaternion="RightHand 1.00000000000000000e+00 -1.68337762137690779e-17 6.40376331897451311e-16 5.29854696345364826e-18"/>
  <GEOM Abort="false" BodyID="RightFoot" DampingConstant="1.00000000000000000e+06" ID="RightCranialLateralFootContact" Mu="1.0" Radius="0.10000000000000001" SpringConstant="1.00000000000000000e+07" Type="Sphere" Position="RightFoot 8.22714878735956862e-02 -8.20211346726787971e-01 -4.76871439929740626e-01" Quaternion="RightFoot 1.00000000000000000e+00 -2.30905800388428700e-17 -4.96532969735148985e-16 -1.58788593734472505e-18"/>
  <GEOM Abort="false" BodyID="RightHand" DampingConstant="1.00000000000000000e+06" ID="RightCranialLateralHandContact" Mu="1.0" Radius="0.10000000000000001" SpringConstant="1.00000000000000000e+07" Type="Sphere" Position="RightHand 1.85075564560688299e-01 -8.19186015828458347e-02 -4.05124568257848650e-01" Quaternion="RightHand 1.00000000000000000e+00 -1.68337762137690779e-17 6.40376331897451311e-16 5.29854696345364826e-18"/>
  <GEOM Abort="false" BodyID="RightFoot" DampingConstant="1.00000000000000000e+06" ID="RightCranialMedialFootContact" Mu="1.0" Radius="0.10000000000000001" SpringConstant="1.00000000000000000e+07" Type="Sphere" Position="RightFoot 5.11531487873595370e-01 6.09528653273211485e-01 -4.47938939929740654e-01" Quaternion="RightFoot 1.00000000000000000e+00 -2.30905800388428700e-17 -4.96532969735148985e-16 -1.58788593734472505e-18"/>
  <GEOM Abort="false" BodyID="RightHand" DampingConstant="1.00000000000000000e+06" ID="RightCranialMedialHandContact" Mu="1.0" Radius="0.10000000000000001" SpringConstant="1.00000000000000000e+07" Type="Sphere" Position="RightHand 1.81585564560688195e-01 1.47491398417154612e-01 -3.14545568257848018e-01" Quaternion="RightHand 1.00000000000000000e+00 -1.68337762137690779e-17 6.40376331897451311e-16 5.29854696345364826e-18"/>
  <GEOM Abort="true" BodyID="Trunk" DampingConstant="1.00000000000000000e+06" ID="TailContact" Mu="1.0" Radius="0.10000000000000001" SpringConstant="1.00000000000000000e+07" Type="Sphere" Position="Trunk -2.46332568471665141e+01 1.41253468678714800e-08 -1.64241510449631711e+00" Quaternion="Trunk 1.00000000000000000e+00 -3.26568662639214851e-17 -5.08496473369885131e-18 4.98412255166516975e-19"/>
  <MUSCLE ActivationK="0.17" ActivationKinetics="false" CylinderBodyID="LeftShank" FibreLength="0.340424" ForcePerUnitArea="300000" ID="LeftAnkleExt" InsertionBodyID="LeftFoot" OriginBodyID="LeftShank" PCA="0.891370063" ParallelStrainAtFmax="0.6" SerialStrainAtFmax="0.059999999999999998" Strap="CylinderWrap" TendonLength="1.74649" Type="MinettiAlexander" VMaxFactor="8.4000000000000004" Origin="LeftShank -1.12435796985239256e-01 -1.34241336602079459e-01 5.85291981340236411e-01" Insertion="LeftFoot -3.14548512126392010e-01 -6.58865327322742146e-03 1.14069260070254197e-01" CylinderPosition="LeftShank -2.64435796985239335e-01 2.14653663397920746e-01 -8.80903018659762838e-01" CylinderRadius="3.35841855999999994e-01" CylinderQuaternion="LeftShank 7.07106781186547462e-01 7.07106781186547795e-01 5.93711051030847090e-17 -2.82880097507278369e-17"/>
  <MUSCLE ActivationK="0.17" ActivationKinetics="false" CylinderBodyID="LeftShank" FibreLength="1.069406" ForcePerUnitArea="300000" ID="LeftAnkleExtKneeFlex" InsertionBodyID="LeftFoot" OriginBodyID="LeftThigh" PCA="0.354687278" ParallelStrainAtFmax="0.6" SerialStrainAtFmax="0.059999999999999998" Strap="TwoCylinderWrap" TendonLength="1.8379795" Type="MinettiAlexander" VMaxFactor="8.4000000000000004" Origin="LeftThigh -1.20448960113859693e-01 3.86299257685706263e-02 -6.62171690730354867e-01" Insertion="LeftFoot -3.95988512126393410e-01 -2.76828653273227587e-01 1.11672260070253937e-01" Cylinder1Position="LeftShank 2.13994203014762630e-01 -2.70103336602080191e-01 1.10149698134023821e+00" Cylinder1Radius="3.44218968000000014e-01" Cylinder2Position="LeftShank -2.64435796985239335e-01 2.14653663397920746e-01 -8.80903018659762838e-01" Cylinder2Radius="3.35841855999999994e-01" CylinderQuaternion="LeftShank 7.07106781186547462e-01 7.07106781186547795e-01 5.93711051030847090e-17 -2.82880097507278369e-17"/>
  <MUSCLE ActivationK="0.17" ActivationKinetics="false" CylinderBodyID="LeftShank" FibreLength="0.30142" ForcePerUnitArea="300000" ID="LeftAnkleFlex" InsertionBodyID="LeftFoot" OriginBodyID="LeftShank" PCA="1.006714094" ParallelStrainAtFmax="0.6" SerialStrainAtFmax="0.059999999999999998" Strap="CylinderWrap" TendonLength="1.678087" Type="MinettiAlexander" VMaxFactor="8.4000000000000004" Origin="LeftShank 5.14984203014762443e-01 -1.66991336602079682e-01 5.06231981340237613e-01" Insertion="LeftFoot 2.37114878736064683e-02 -1.79538653273226906e-01 1.98903260070253662e-01" CylinderPosition="LeftShank -2.64435796985239335e-01 2.14653663397920746e-01 -8.80903018659762838e-01" CylinderRadius="2.60242423000000000e-01" CylinderQuaternion="LeftShank 7.07106781186547573e-01 -7.07106781186547462e-01 -2.92917150754992302e-17 6.14634533330449665e-17"/>
  <MUSCLE ActivationK="0.17" ActivationKinetics="false" CylinderBodyID="LeftArm" FibreLength="0.656556" ForcePerUnitArea="300000" ID="LeftElbowExt" InsertionBodyID="LeftForearm" OriginBodyID="LeftArm" PCA="0.85082214" ParallelStrainAtFmax="0.6" SerialStrainAtFmax="0.059999999999999998" Strap="CylinderWrap" TendonLength="1.271636" Type="MinettiAlexander" VMaxFactor="8.4000000000000004" Origin="LeftArm -1.23969065912611448e-01 1.12829319071526962e-01 6.48065451339391863e-01" Insertion="LeftForearm -8.31161765722076229e-01 -2.40063580299401502e-01 4.66614916228938359e-01" CylinderPosition="LeftArm -1.29449065912610184e-01 7.72293190715269556e-02 -9.70424548660608677e-01" CylinderRadius="2.19058843000000003e-01" CylinderQuaternion="LeftArm 7.07106781186547573e-01 7.07106781186547684e-01 -2.20680188457087462e-17 3.30741168148095666e-17"/>
  <MUSCLE ActivationK="0.17" ActivationKinetics="false" CylinderBodyID="LeftForearm" FibreLength="0.814456" ForcePerUnitArea="300000" ID="LeftElbowExtWristFlex" InsertionBodyID="LeftHand" OriginBodyID="LeftArm" PCA="0.444546519" ParallelStrainAtFmax="0.6" SerialStrainAtFmax="0.059999999999999998" Strap="TwoCylinderWrap" TendonLength="1.732291" Type="MinettiAlexander" VMaxFactor="8.4000000000000004" Origin="LeftArm -3.38609065912609863e-01 2.29259319071527495e-01 -5.82164548660609071e-01" Insertion="LeftHand -2.52204435439356001e-01 3.40038601582936528e-01 2.67528431742176553e-01" Cylinder1Position="LeftForearm -5.11571765722073857e-01 -2.73993580299401573e-01 8.35494916228938012e-01" Cylinder1Radius="2.19058843000000003e-01" Cylinder2Position="LeftForearm 5.79648234277927554e-01 -1.14685802994010742e-02 -7.19215083771063801e-01" Cylinder2Radius="2.36471261999999988e-01" CylinderQuaternion="LeftForearm 7.07106781186547684e-01 7.07106781186547351e-01 -1.31349181330200849e-18 2.82653102440020503e-17"/>
  <MUSCLE ActivationK="0.17" ActivationKinetics="false" CylinderBodyID="LeftArm" FibreLength="0.7069" ForcePerUnitArea="300000" ID="LeftElbowFlex" InsertionBodyID="LeftForearm" OriginBodyID="LeftArm" PCA="0.526818862" ParallelStrainAtFmax="0.6" SerialStrainAtFmax="0.059999999999999998" Strap="CylinderWrap" TendonLength="0.970332" Type="MinettiAlexander" VMaxFactor="8.4000000000000004" Origin="LeftArm 2.71850934087389695e-01 -1.92760680928472983e-01 5.32925451339391509e-01" Insertion="LeftForearm -1.35161765722073612e-01 -1.11873580299401462e-01 7.69284916228940685e-01" CylinderPosition="LeftArm -1.29449065912610184e-01 7.72293190715269556e-02 -9.70424548660608677e-01" CylinderRadius="2.22506900000000007e-01" CylinderQuaternion="LeftArm 7.07106781186547573e-01 -7.07106781186547462e-01 -5.69204510516428740e-17 -4.90127650905934167e-17"/>
  <MUSCLE ActivationK="0.17" ActivationKinetics="false" CylinderBodyID="LeftForearm" FibreLength="0.708888" ForcePerUnitArea="300000" ID="LeftElbowFlexWristExt" InsertionBodyID="LeftHand" OriginBodyID="LeftArm" PCA="0.437784546" ParallelStrainAtFmax="0.6" SerialStrainAtFmax="0.059999999999999998" Strap="TwoCylinderWrap" TendonLength="1.870875" Type="MinettiAlexander" VMaxFactor="8.4000000000000004" Origin="LeftArm -1.44029065912609611e-01 2.20699319071527011e-01 -6.51744548660609713e-01" Insertion="LeftHand 2.47495564560644005e-01 6.32086015829374237e-02 2.60836431742177188e-01" Cylinder1Position="LeftForearm -5.11571765722073857e-01 -2.73993580299401573e-01 8.35494916228938012e-01" Cylinder1Radius="2.22506900000000007e-01" Cylinder2Position="LeftForearm 5.79648234277927554e-01 -1.14685802994010742e-02 -7.19215083771063801e-01" Cylinder2Radius="2.31680933000000006e-01" CylinderQuaternion="LeftForearm 7.07106781186547684e-01 -7.07106781186547240e-01 -4.73155090252622082e-17 7.35329186519368311e-18"/>
  <MUSCLE ActivationK="0.17" ActivationKinetics="false" FibreLength="1.531486" ForcePerUnitArea="300000" ID="LeftHipExt" InsertionBodyID="LeftThigh" OriginBodyID="Trunk" PCA="1.188820906" ParallelStrainAtFmax="0.6" SerialStrainAtFmax="0.059999999999999998" Strap="TwoPoint" TendonLength="2.4624235" Type="MinettiAlexander" VMaxFactor="8.4000000000000004" Origin="Trunk -7.04834684716652937e+00 5.49966141253467600e-02 -6.69675104496317175e-01" Insertion="LeftThigh -1.08008960113859673e-01 1.28749925768571138e-01 2.84548309269644251e-01"/>
  <MUSCLE ActivationK="0.17" ActivationKinetics="false" CylinderBodyID="LeftThigh" FibreLength="1.57787" ForcePerUnitArea="300000" ID="LeftHipExtKneeFlex" InsertionBodyID="LeftShank" OriginBodyID="Trunk" PCA="0.721171015" ParallelStrainAtFmax="0.6" SerialStrainAtFmax="0.059999999999999998" Strap="TwoCylinderWrap" TendonLength="1.5719055" Type="MinettiAlexander" VMaxFactor="8.4000000000000004" Origin="Trunk -3.68322684716653415e+00 7.53551014125346863e-01 8.36114895503681232e-01" Insertion="LeftShank -1.82655796985239316e-01 -2.74081336602079728e-01 8.33291981340236743e-01" Cylinder1Position="LeftThigh -1.03198960113859470e-01 -3.42624574231429058e-01 1.08991830926964317e+00" Cylinder1Radius="2.73166923999999978e-01" Cylinder2Position="LeftThigh 3.03810398861405900e-02 2.25417925768571004e-01 -1.05008669073035499e+00" Cylinder2Radius="3.44218968000000014e-01" CylinderQuaternion="LeftThigh 7.07106781186548017e-01 7.07106781186547018e-01 7.17289998186912581e-18 -1.26408365213480857e-17"/>
  <MUSCLE ActivationK="0.17" ActivationKinetics="false" CylinderBodyID="Trunk" FibreLength="0.716566" ForcePerUnitArea="300000" ID="LeftHipFlex" InsertionBodyID="LeftThigh" OriginBodyID="Trunk" PCA="1.693877534" ParallelStrainAtFmax="0.6" SerialStrainAtFmax="0.059999999999999998" Strap="CylinderWrap" TendonLength="0.8264925" Type="MinettiAlexander" VMaxFactor="8.4000000000000004" Origin="Trunk -2.29272684716653341e+00 1.73461001412534555e+00 1.01111489550368017e+00" Insertion="LeftThigh 4.81210398861411509e-02 4.16159925768570638e-01 7.27628309269643059e-01" CylinderPosition="Trunk -3.32006684716653000e+00 6.55345514125346140e-01 5.24348955036816680e-02" CylinderRadius="3.02410548000000001e-01" CylinderQuaternion="Trunk 7.07106781186547351e-01 -7.07106781186547573e-01 -8.61806765431463786e-19 2.79987581063489756e-19"/>
  <MUSCLE ActivationK="0.17" ActivationKinetics="false" CylinderBodyID="LeftThigh" FibreLength="1.8013" ForcePerUnitArea="300000" ID="LeftHipFlexKneeExt" InsertionBodyID="LeftShank" OriginBodyID="Trunk" PCA="0.589603713" ParallelStrainAtFmax="0.6" SerialStrainAtFmax="0.059999999999999998" Strap="TwoCylinderWrap" TendonLength="1.657615" Type="MinettiAlexander" VMaxFactor="8.4000000000000004" Origin="Trunk -2.85399684716653113e+00 1.41595001412534449e+00 7.50964895503682617e-01" Insertion="LeftShank 4.23064203014762330e-01 1.60308663397920576e-01 3.70771981340237311e-01" Cylinder1Position="LeftThigh -1.03198960113859470e-01 -3.42624574231429058e-01 1.08991830926964317e+00" Cylinder1Radius="3.02410548000000001e-01" Cylinder2Position="LeftThigh 3.03810398861405900e-02 2.25417925768571004e-01 -1.05008669073035499e+00" Cylinder2Radius="2.88037778999999994e-01" CylinderQuaternion="LeftThigh 7.07106781186546907e-01 -7.07106781186548017e-01 -9.02350154369771862e-18 -1.72901901900308352e-17"/>
  <MUSCLE ActivationK="0.17" ActivationKinetics="false" CylinderBodyID="LeftThigh" FibreLength="0.645492" ForcePerUnitArea="300000" ID="LeftKneeExt" InsertionBodyID="LeftShank" OriginBodyID="LeftThigh" PCA="1.41029058" ParallelStrainAtFmax="0.6" SerialStrainAtFmax="0.059999999999999998" Strap="CylinderWrap" TendonLength="1.556599" Type="MinettiAlexander" VMaxFactor="8.4000000000000004" Origin="LeftThigh 2.53481039886140014e-01 5.27992576857110821e-03 5.51008309269643282e-01" Insertion="LeftShank 5.22124203014760369e-01 -2.12191336602078812e-01 5.58411981340238284e-01" CylinderPosition="LeftThigh 3.03810398861405900e-02 2.25417925768571004e-01 -1.05008669073035499e+00" CylinderRadius="2.88037778999999994e-01" CylinderQuaternion="LeftThigh 7.07106781186546907e-01 -7.07106781186548017e-01 -9.02350154369771862e-18 -1.72901901900308352e-17"/>
  <MUSCLE ActivationK="0.17" ActivationKinetics="false" CylinderBodyID="LeftThigh" FibreLength="0.758504" ForcePerUnitArea="300000" ID="LeftKneeFlex" InsertionBodyID="LeftShank" OriginBodyID="LeftThigh" PCA="0.600083379" ParallelStrainAtFmax="0.6" SerialStrainAtFmax="0.059999999999999998" Strap="CylinderWrap" TendonLength="1.457655" Type="MinettiAlexander" VMaxFactor="8.4000000000000004" Origin="LeftThigh -1.15558960113858883e-01 1.36519925768570416e-01 7.81608309269644197e-01" Insertion="LeftShank -5.29157969852396826e-02 -1.07991336602079005e-01 6.78981981340237017e-01" CylinderPosition="LeftThigh 3.03810398861405900e-02 2.25417925768571004e-01 -1.05008669073035499e+00" CylinderRadius="3.44218968000000014e-01" CylinderQuaternion="LeftThigh 7.07106781186548017e-01 7.07106781186547018e-01 7.17289998186912581e-18 -1.26408365213480857e-17"/>
  <MUSCLE ActivationK="0.17" ActivationKinetics="false" CylinderBodyID="Trunk" FibreLength="0.645286" ForcePerUnitArea="300000" ID="LeftShoulderExt" InsertionBodyID="LeftArm" OriginBodyID="Trunk" PCA="2.308484943" ParallelStrainAtFmax="0.6" SerialStrainAtFmax="0.059999999999999998" Strap="TwoCylinderWrap" TendonLength="3.2158285" Type="MinettiAlexander" VMaxFactor="8.4000000000000004" Origin="Trunk 7.64723152833469810e-01 1.10125001412534540e+00 1.27133489550368139e+00" Insertion="LeftArm 2.91700934087390840e-01 1.27559319071527011e-01 4.68645451339392838e-01" Cylinder1Position="Trunk 2.70599315283347064e+00 1.26802001412534571e+00 3.20504895503681109e-01" Cylinder1Radius="5.00000000000000028e-02" Cylinder2Position="Trunk 2.95433815283347245e+00 1.21695001412534665e+00 -8.39595104496318356e-01" Cylinder2Radius="3.08915671000000003e-01" CylinderQuaternion="Trunk 7.07106781186547351e-01 -7.07106781186547573e-01 -8.61806765431463786e-19 2.79987581063489756e-19"/>
  <MUSCLE ActivationK="0.17" ActivationKinetics="false" CylinderBodyID="LeftArm" FibreLength="1.312294" ForcePerUnitArea="300000" ID="LeftShoulderExtElbowFlex" InsertionBodyID="LeftForearm" OriginBodyID="Trunk" PCA="0.709460406" ParallelStrainAtFmax="0.6" SerialStrainAtFmax="0.059999999999999998" Strap="TwoCylinderWrap" TendonLength="1.3229565" Type="MinettiAlexander" VMaxFactor="8.4000000000000004" Origin="Trunk 3.35776315283347149e+00 1.35468014125346842e-01 -5.05955104496320751e-01" Insertion="LeftForearm -1.06061765722073265e-01 -1.37133580299401037e-01 7.55384916228938552e-01" Cylinder1Position="LeftArm 1.16759340873913708e-02 -5.32206809284733184e-02 7.75705451339391727e-01" Cylinder1Radius="3.08915671000000003e-01" Cylinder2Position="LeftArm -1.29449065912610184e-01 7.72293190715269556e-02 -9.70424548660608677e-01" Cylinder2Radius="2.22506900000000007e-01" CylinderQuaternion="LeftArm 7.07106781186547573e-01 -7.07106781186547462e-01 -5.69204510516428740e-17 -4.90127650905934167e-17"/>
  <MUSCLE ActivationK="0.17" ActivationKinetics="false" CylinderBodyID="Trunk" FibreLength="0.869984" ForcePerUnitArea="300000" ID="LeftShoulderFlex" InsertionBodyID="LeftArm" OriginBodyID="Trunk" PCA="1.141502231" ParallelStrainAtFmax="0.6" SerialStrainAtFmax="0.059999999999999998" Strap="CylinderWrap" TendonLength="2.058351" Type="MinettiAlexander" VMaxFactor="8.4000000000000004" Origin="Trunk 7.07143152833470734e-01 1.58849001412534618e+00 7.89564895503680364e-01" Insertion="LeftArm -6.02790659126100081e-02 3.17129319071527083e-01 3.01995451339392262e-01" CylinderPosition="Trunk 2.95433815283347245e+00 1.21695001412534665e+00 -8.39595104496318356e-01" CylinderRadius="3.14676200999999989e-01" CylinderQuaternion="Trunk 7.07106781186547684e-01 7.07106781186547462e-01 1.46657873413724627e-18 8.91929521346582540e-19"/>
  <MUSCLE ActivationK="0.17" ActivationKinetics="false" CylinderBodyID="LeftArm" FibreLength="1.40108" ForcePerUnitArea="300000" ID="LeftShoulderFlexElbowExt" InsertionBodyID="LeftForearm" OriginBodyID="Trunk" PCA="0.553751769" ParallelStrainAtFmax="0.6" SerialStrainAtFmax="0.059999999999999998" Strap="TwoCylinderWrap" TendonLength="1.292402" Type="MinettiAlexander" VMaxFactor="8.4000000000000004" Origin="Trunk 2.68393315283347222e+00 1.41112001412534616e+00 -2.85115104496316329e-01" Insertion="LeftForearm -6.24111765722074052e-01 -5.69135802994010440e-02 2.95664916228938313e-01" Cylinder1Position="LeftArm 1.16759340873913708e-02 -5.32206809284733184e-02 7.75705451339391727e-01" Cylinder1Radius="3.14676200999999989e-01" Cylinder2Position="LeftArm -1.29449065912610184e-01 7.72293190715269556e-02 -9.70424548660608677e-01" Cylinder2Radius="2.19058843000000003e-01" CylinderQuaternion="LeftArm 7.07106781186547573e-01 7.07106781186547684e-01 -2.20680188457087462e-17 3.30741168148095666e-17"/>
  <MUSCLE ActivationK="0.17" ActivationKinetics="false" CylinderBodyID="LeftForearm" FibreLength="0.243942" ForcePerUnitArea="300000" ID="LeftWristExt" InsertionBodyID="LeftHand" OriginBodyID="LeftForearm" PCA="1.017750814" ParallelStrainAtFmax="0.6" SerialStrainAtFmax="0.059999999999999998" Strap="CylinderWrap" TendonLength="1.5168885" Type="MinettiAlexander" VMaxFactor="8.4000000000000004" Origin="LeftForearm -7.09176572207276257e-03 -1.13483580299401421e-01 5.65304916228938303e-01" Insertion="LeftHand 2.39965564560644773e-01 -1.43021398417062795e-01 2.39859431742177220e-01" CylinderPosition="LeftForearm 5.79648234277927554e-01 -1.14685802994010742e-02 -7.19215083771063801e-01" CylinderRadius="2.31680933000000006e-01" CylinderQuaternion="LeftForearm 7.07106781186547684e-01 -7.07106781186547240e-01 -4.73155090252622082e-17 7.35329186519368311e-18"/>
  <MUSCLE ActivationK="0.17" ActivationKinetics="false" CylinderBodyID="LeftForearm" FibreLength="0.386006" ForcePerUnitArea="300000" ID="LeftWristFlex" InsertionBodyID="LeftHand" OriginBodyID="LeftForearm" PCA="0.4287881" ParallelStrainAtFmax="0.6" SerialStrainAtFmax="0.059999999999999998" Strap="CylinderWrap" TendonLength="1.3426245" Type="MinettiAlexander" VMaxFactor="8.4000000000000004" Origin="LeftForearm -6.64481765722074735e-01 9.86464197005988835e-02 3.38704916228938169e-01" Insertion="LeftHand -2.34744435439355914e-01 1.51128601582937366e-01 2.21448431742177293e-01" CylinderPosition="LeftForearm 5.79648234277927554e-01 -1.14685802994010742e-02 -7.19215083771063801e-01" CylinderRadius="2.36471261999999988e-01" CylinderQuaternion="LeftForearm 7.07106781186547684e-01 7.07106781186547351e-01 -1.31349181330200849e-18 2.82653102440020503e-17"/>
  <MUSCLE ActivationK="0.17" ActivationKinetics="false" CylinderBodyID="RightShank" FibreLength="0.340424" ForcePerUnitArea="300000" ID="RightAnkleExt" InsertionBodyID="RightFoot" OriginBodyID="RightShank" PCA="0.891370063" ParallelStrainAtFmax="0.6" SerialStrainAtFmax="0.059999999999999998" Strap="CylinderWrap" TendonLength="1.74649" Type="MinettiAlexander" VMaxFactor="8.4000000000000004" Origin="RightShank -1.12435796985262737e-01 1.34241336602097167e-01 5.85291981340240297e-01" Insertion="RightFoot -3.14548512126403557e-01 6.58865327321146634e-03 1.14069260070260026e-01" CylinderPosition="RightShank -2.64435796985262095e-01 -2.14653663397903122e-01 -8.80903018659760617e-01" CylinderRadius="3.35841855999999994e-01" CylinderQuaternion="RightShank 7.07106781186547795e-01 7.07106781186547462e-01 -1.58992131340264701e-17 2.00317910706556841e-17"/>
  <MUSCLE ActivationK="0.17" ActivationKinetics="false" CylinderBodyID="RightShank" FibreLength="1.069406" ForcePerUnitArea="300000" ID="RightAnkleExtKneeFlex" InsertionBodyID="RightFoot" OriginBodyID="RightThigh" PCA="0.354687278" ParallelStrainAtFmax="0.6" SerialStrainAtFmax="0.059999999999999998" Strap="TwoCylinderWrap" TendonLength="1.8379795" Type="MinettiAlexander" VMaxFactor="8.4000000000000004" Origin="RightThigh -1.20448960113858056e-01 -3.86299257685710634e-02 -6.62171690730362861e-01" Insertion="RightFoot -3.95988512126404069e-01 2.76828653273212044e-01 1.11672260070260265e-01" Cylinder1Position="RightShank 2.13994203014738205e-01 2.70103336602097788e-01 1.10149698134023777e+00" Cylinder1Radius="3.44218968000000014e-01" Cylinder2Position="RightShank -2.64435796985262095e-01 -2.14653663397903122e-01 -8.80903018659760617e-01" Cylinder2Radius="3.35841855999999994e-01" CylinderQuaternion="RightShank 7.07106781186547795e-01 7.07106781186547462e-01 -1.58992131340264701e-17 2.00317910706556841e-17"/>
  <MUSCLE ActivationK="0.17" ActivationKinetics="false" CylinderBodyID="RightShank" FibreLength="0.30142" ForcePerUnitArea="300000" ID="RightAnkleFlex" InsertionBodyID="RightFoot" OriginBodyID="RightShank" PCA="1.006714094" ParallelStrainAtFmax="0.6" SerialStrainAtFmax="0.059999999999999998" Strap="CylinderWrap" TendonLength="1.678087" Type="MinettiAlexander" VMaxFactor="8.4000000000000004" Origin="RightShank 5.14984203014738240e-01 1.66991336602097307e-01 5.06231981340238835e-01" Insertion="RightFoot 2.37114878735952272e-02 1.79538653273211946e-01 1.98903260070259991e-01" CylinderPosition="RightShank -2.64435796985262095e-01 -2.14653663397903122e-01 -8.80903018659760617e-01" CylinderRadius="2.60242423000000000e-01" CylinderQuaternion="RightShank 7.07106781186547351e-01 -7.07106781186547906e-01 3.38949798088043595e-17 4.15340615208957308e-17"/>
  <MUSCLE ActivationK="0.17" ActivationKinetics="false" CylinderBodyID="RightArm" FibreLength="0.656556" ForcePerUnitArea="300000" ID="RightElbowExt" InsertionBodyID="RightForearm" OriginBodyID="RightArm" PCA="0.85082214" ParallelStrainAtFmax="0.6" SerialStrainAtFmax="0.059999999999999998" Strap="CylinderWrap" TendonLength="1.271636" Type="MinettiAlexander" VMaxFactor="8.4000000000000004" Origin="RightArm -1.23969065912591089e-01 -1.12829319071527739e-01 6.48065451339379539e-01" Insertion="RightForearm -8.31161765722081780e-01 2.40063580299500146e-01 4.66614916228931587e-01" CylinderPosition="RightArm -1.29449065912592420e-01 -7.72293190715271638e-02 -9.70424548660620445e-01" CylinderRadius="2.19058843000000003e-01" CylinderQuaternion="RightArm 7.07106781186547684e-01 7.07106781186547351e-01 4.64807851016488195e-17 1.77918241113145863e-17"/>
  <MUSCLE ActivationK="0.17" ActivationKinetics="false" CylinderBodyID="RightForearm" FibreLength="0.814456" ForcePerUnitArea="300000" ID="RightElbowExtWristFlex" InsertionBodyID="RightHand" OriginBodyID="RightArm" PCA="0.444546519" ParallelStrainAtFmax="0.6" SerialStrainAtFmax="0.059999999999999998" Strap="TwoCylinderWrap" TendonLength="1.732291" Type="MinettiAlexander" VMaxFactor="8.4000000000000004" Origin="RightArm -3.38609065912593099e-01 -2.29259319071526552e-01 -5.82164548660619730e-01" Insertion="RightHand -2.52204435439313257e-01 -3.40038601582846489e-01 2.67528431742152017e-01" Cylinder1Position="RightForearm -5.11571765722080851e-01 2.73993580299500661e-01 8.35494916228930684e-01" Cylinder1Radius="2.19058843000000003e-01" Cylinder2Position="RightForearm 5.79648234277918895e-01 1.14685802995011348e-02 -7.19215083771067132e-01" Cylinder2Radius="2.36471261999999988e-01" CylinderQuaternion="RightForearm 7.07106781186548017e-01 7.07106781186547240e-01 -8.77691351269721146e-19 1.18084941146904561e-17"/>
  <MUSCLE ActivationK="0.17" ActivationKinetics="false" CylinderBodyID="RightArm" FibreLength="0.7069" ForcePerUnitArea="300000" ID="RightElbowFlex" InsertionBodyID="RightForearm" OriginBodyID="RightArm" PCA="0.526818862" ParallelStrainAtFmax="0.6" SerialStrainAtFmax="0.059999999999999998" Strap="CylinderWrap" TendonLength="0.970332" Type="MinettiAlexander" VMaxFactor="8.4000000000000004" Origin="RightArm 2.71850934087409069e-01 1.92760680928472566e-01 5.32925451339381073e-01" Insertion="RightForearm -1.35161765722080496e-01 1.11873580299500675e-01 7.69284916228932580e-01" CylinderPosition="RightArm -1.29449065912592420e-01 -7.72293190715271638e-02 -9.70424548660620445e-01" CylinderRadius="2.22506900000000007e-01" CylinderQuaternion="RightArm 7.07106781186547462e-01 -7.07106781186547684e-01 -4.59657923449958678e-17 2.46099090706748533e-18"/>
  <MUSCLE ActivationK="0.17" ActivationKinetics="false" CylinderBodyID="RightForearm" FibreLength="0.708888" ForcePerUnitArea="300000" ID="RightElbowFlexWristExt" InsertionBodyID="RightHand" OriginBodyID="RightArm" PCA="0.437784546" ParallelStrainAtFmax="0.6" SerialStrainAtFmax="0.059999999999999998" Strap="TwoCylinderWrap" TendonLength="1.870875" Type="MinettiAlexander" VMaxFactor="8.4000000000000004" Origin="RightArm -1.44029065912593207e-01 -2.20699319071526928e-01 -6.51744548660620260e-01" Insertion="RightHand 2.47495564560687442e-01 -6.32086015828461079e-02 2.60836431742151764e-01" Cylinder1Position="RightForearm -5.11571765722080851e-01 2.73993580299500661e-01 8.35494916228930684e-01" Cylinder1Radius="2.22506900000000007e-01" Cylinder2Position="RightForearm 5.79648234277918895e-01 1.14685802995011348e-02 -7.19215083771067132e-01" Cylinder2Radius="2.31680933000000006e-01" CylinderQuaternion="RightForearm 7.07106781186547129e-01 -7.07106781186548017e-01 6.95417405969338042e-18 -1.16190015218749049e-18"/>
  <MUSCLE ActivationK="0.17" ActivationKinetics="false" FibreLength="1.531486" ForcePerUnitArea="300000" ID="RightHipExt" InsertionBodyID="RightThigh" OriginBodyID="Trunk" PCA="1.188820906" ParallelStrainAtFmax="0.6" SerialStrainAtFmax="0.059999999999999998" Strap="TwoPoint" TendonLength="2.4624235" Type="MinettiAlexander" VMaxFactor="8.4000000000000004" Origin="Trunk -7.04834684716653026e+00 -5.49965858746531908e-02 -6.69675104496319729e-01" Insertion="RightThigh -1.08008960113858979e-01 -1.28749925768571555e-01 2.84548309269637811e-01"/>
  <MUSCLE ActivationK="0.17" ActivationKinetics="false" CylinderBodyID="RightThigh" FibreLength="1.57787" ForcePerUnitArea="300000" ID="RightHipExtKneeFlex" InsertionBodyID="RightShank" OriginBodyID="Trunk" PCA="0.721171015" ParallelStrainAtFmax="0.6" SerialStrainAtFmax="0.059999999999999998" Strap="TwoCylinderWrap" TendonLength="1.5719055" Type="MinettiAlexander" VMaxFactor="8.4000000000000004" Origin="Trunk -3.68322684716653148e+00 -7.53550985874653523e-01 8.36114895503679789e-01" Insertion="RightShank -1.82655796985261826e-01 2.74081336602097769e-01 8.33291981340238408e-01" Cylinder1Position="RightThigh -1.03198960113857541e-01 3.42624574231428336e-01 1.08991830926963784e+00" Cylinder1Radius="2.73166923999999978e-01" Cylinder2Position="RightThigh 3.03810398861402708e-02 -2.25417925768570837e-01 -1.05008669073036320e+00" Cylinder2Radius="3.44218968000000014e-01" CylinderQuaternion="RightThigh 7.07106781186547351e-01 7.07106781186547795e-01 -2.35293516906194820e-17 -2.85125735009224004e-17"/>
  <MUSCLE ActivationK="0.17" ActivationKinetics="false" CylinderBodyID="Trunk" FibreLength="0.716566" ForcePerUnitArea="300000" ID="RightHipFlex" InsertionBodyID="RightThigh" OriginBodyID="Trunk" PCA="1.693877534" ParallelStrainAtFmax="0.6" SerialStrainAtFmax="0.059999999999999998" Strap="CylinderWrap" TendonLength="0.8264925" Type="MinettiAlexander" VMaxFactor="8.4000000000000004" Origin="Trunk -2.29272684716653252e+00 -1.73460998587465465e+00 1.01111489550368217e+00" Insertion="RightThigh 4.81210398861412481e-02 -4.16159925768571470e-01 7.27628309269636619e-01" CylinderPosition="Trunk -3.32006684716653089e+00 -6.55345485874653688e-01 5.24348955036841799e-02" CylinderRadius="3.02410548000000001e-01" CylinderQuaternion="Trunk 7.07106781186547351e-01 -7.07106781186547573e-01 -8.61806765431463786e-19 2.79987581063489756e-19"/>
  <MUSCLE ActivationK="0.17" ActivationKinetics="false" CylinderBodyID="RightThigh" FibreLength="1.8013" ForcePerUnitArea="300000" ID="RightHipFlexKneeExt" InsertionBodyID="RightShank" OriginBodyID="Trunk" PCA="0.589603713" ParallelStrainAtFmax="0.6" SerialStrainAtFmax="0.059999999999999998" Strap="TwoCylinderWrap" TendonLength="1.657615" Type="MinettiAlexander" VMaxFactor="8.4000000000000004" Origin="Trunk -2.85399684716652979e+00 -1.41594998587465315e+00 7.50964895503683283e-01" Insertion="RightShank 4.23064203014737461e-01 -1.60308663397903339e-01 3.70771981340238976e-01" Cylinder1Position="RightThigh -1.03198960113857541e-01 3.42624574231428336e-01 1.08991830926963784e+00" Cylinder1Radius="3.02410548000000001e-01" Cylinder2Position="RightThigh 3.03810398861402708e-02 -2.25417925768570837e-01 -1.05008669073036320e+00" Cylinder2Radius="2.88037778999999994e-01" CylinderQuaternion="RightThigh 7.07106781186547795e-01 -7.07106781186547462e-01 6.09266153645237906e-17 2.56951614649787587e-17"/>
  <MUSCLE ActivationK="0.17" ActivationKinetics="false" CylinderBodyID="RightThigh" FibreLength="0.645492" ForcePerUnitArea="300000" ID="RightKneeExt" InsertionBodyID="RightShank" OriginBodyID="RightThigh" PCA="1.41029058" ParallelStrainAtFmax="0.6" SerialStrainAtFmax="0.059999999999999998" Strap="CylinderWrap" TendonLength="1.556599" Type="MinettiAlexander" VMaxFactor="8.4000000000000004" Origin="RightThigh 2.53481039886141957e-01 -5.27992576857160435e-03 5.51008309269637397e-01" Insertion="RightShank 5.22124203014737831e-01 2.12191336602097214e-01 5.58411981340239505e-01" CylinderPosition="RightThigh 3.03810398861402708e-02 -2.25417925768570837e-01 -1.05008669073036320e+00" CylinderRadius="2.88037778999999994e-01" CylinderQuaternion="RightThigh 7.07106781186547795e-01 -7.07106781186547462e-01 6.09266153645237906e-17 2.56951614649787587e-17"/>
  <MUSCLE ActivationK="0.17" ActivationKinetics="false" CylinderBodyID="RightThigh" FibreLength="0.758504" ForcePerUnitArea="300000" ID="RightKneeFlex" InsertionBodyID="RightShank" OriginBodyID="RightThigh" PCA="0.600083379" ParallelStrainAtFmax="0.6" SerialStrainAtFmax="0.059999999999999998" Strap="CylinderWrap" TendonLength="1.457655" Type="MinettiAlexander" VMaxFactor="8.4000000000000004" Origin="RightThigh -1.15558960113857911e-01 -1.36519925768571360e-01 7.81608309269638868e-01" Insertion="RightShank -5.29157969852616789e-02 1.07991336602097421e-01 6.78981981340239904e-01" CylinderPosition="RightThigh 3.03810398861402708e-02 -2.25417925768570837e-01 -1.05008669073036320e+00" CylinderRadius="3.44218968000000014e-01" CylinderQuaternion="RightThigh 7.07106781186547351e-01 7.07106781186547795e-01 -2.35293516906194820e-17 -2.85125735009224004e-17"/>
  <MUSCLE ActivationK="0.17" ActivationKinetics="false" CylinderBodyID="Trunk" FibreLength="0.645286" ForcePerUnitArea="300000" ID="RightShoulderExt" InsertionBodyID="RightArm" OriginBodyID="Trunk" PCA="2.308484943" ParallelStrainAtFmax="0.6" SerialStrainAtFmax="0.059999999999999998" Strap="TwoCylinderWrap" TendonLength="3.2158285" Type="MinettiAlexander" VMaxFactor="8.4000000000000004" Origin="Trunk 7.64723152833469921e-01 -1.10124998587465339e+00 1.27133489550367940e+00" Insertion="RightArm 2.91700934087407215e-01 -1.27559319071527566e-01 4.68645451339380181e-01" Cylinder1Position="Trunk 2.70599315283347197e+00 -1.26801998587465237e+00 3.20504895503683107e-01" Cylinder1Radius="5.00000000000000028e-02" Cylinder2Position="Trunk 2.95433815283347245e+00 -1.21694998587465264e+00 -8.39595104496321132e-01" Cylinder2Radius="3.08915671000000003e-01" CylinderQuaternion="Trunk 7.07106781186547351e-01 -7.07106781186547573e-01 -8.61806765431463786e-19 2.79987581063489756e-19"/>
  <MUSCLE ActivationK="0.17" ActivationKinetics="false" CylinderBodyID="RightArm" FibreLength="1.312294" ForcePerUnitArea="300000" ID="RightShoulderExtElbowFlex" InsertionBodyID="RightForearm" OriginBodyID="Trunk" PCA="0.709460406" ParallelStrainAtFmax="0.6" SerialStrainAtFmax="0.059999999999999998" Strap="TwoCylinderWrap" TendonLength="1.3229565" Type="MinettiAlexander" VMaxFactor="8.4000000000000004" Origin="Trunk 3.35776315283347326e+00 -1.35467985874653113e-01 -5.05955104496317309e-01" Insertion="RightForearm -1.06061765722081744e-01 1.37133580299501207e-01 7.55384916228932335e-01" Cylinder1Position="RightArm 1.16759340874077466e-02 5.32206809284725135e-02 7.75705451339379182e-01" Cylinder1Radius="3.08915671000000003e-01" Cylinder2Position="RightArm -1.29449065912592420e-01 -7.72293190715271638e-02 -9.70424548660620445e-01" Cylinder2Radius="2.22506900000000007e-01" CylinderQuaternion="RightArm 7.07106781186547462e-01 -7.07106781186547684e-01 -4.59657923449958678e-17 2.46099090706748533e-18"/>
  <MUSCLE ActivationK="0.17" ActivationKinetics="false" CylinderBodyID="Trunk" FibreLength="0.869984" ForcePerUnitArea="300000" ID="RightShoulderFlex" InsertionBodyID="RightArm" OriginBodyID="Trunk" PCA="1.141502231" ParallelStrainAtFmax="0.6" SerialStrainAtFmax="0.059999999999999998" Strap="CylinderWrap" TendonLength="2.058351" Type="MinettiAlexander" VMaxFactor="8.4000000000000004" Origin="Trunk 7.07143152833470290e-01 -1.58848998587465218e+00 7.89564895503682695e-01" Insertion="RightArm -6.02790659125924735e-02 -3.17129319071526750e-01 3.01995451339380883e-01" CylinderPosition="Trunk 2.95433815283347245e+00 -1.21694998587465264e+00 -8.39595104496321132e-01" CylinderRadius="3.14676200999999989e-01" CylinderQuaternion="Trunk 7.07106781186547684e-01 7.07106781186547462e-01 1.46657873413724627e-18 8.91929521346582540e-19"/>
  <MUSCLE ActivationK="0.17" ActivationKinetics="false" CylinderBodyID="RightArm" FibreLength="1.40108" ForcePerUnitArea="300000" ID="RightShoulderFlexElbowExt" InsertionBodyID="RightForearm" OriginBodyID="Trunk" PCA="0.553751769" ParallelStrainAtFmax="0.6" SerialStrainAtFmax="0.059999999999999998" Strap="TwoCylinderWrap" TendonLength="1.292402" Type="MinettiAlexander" VMaxFactor="8.4000000000000004" Origin="Trunk 2.68393315283347134e+00 -1.41111998587465282e+00 -2.85115104496318827e-01" Insertion="RightForearm -6.24111765722080047e-01 5.69135802995004367e-02 2.95664916228932373e-01" Cylinder1Position="RightArm 1.16759340874077466e-02 5.32206809284725135e-02 7.75705451339379182e-01" Cylinder1Radius="3.14676200999999989e-01" Cylinder2Position="RightArm -1.29449065912592420e-01 -7.72293190715271638e-02 -9.70424548660620445e-01" Cylinder2Radius="2.19058843000000003e-01" CylinderQuaternion="RightArm 7.07106781186547684e-01 7.07106781186547351e-01 4.64807851016488195e-17 1.77918241113145863e-17"/>
  <MUSCLE ActivationK="0.17" ActivationKinetics="false" CylinderBodyID="RightForearm" FibreLength="0.243942" ForcePerUnitArea="300000" ID="RightWristExt" InsertionBodyID="RightHand" OriginBodyID="RightForearm" PCA="1.017750814" ParallelStrainAtFmax="0.6" SerialStrainAtFmax="0.059999999999999998" Strap="CylinderWrap" TendonLength="1.5168885" Type="MinettiAlexander" VMaxFactor="8.4000000000000004" Origin="RightForearm -7.09176572208073883e-03 1.13483580299501022e-01 5.65304916228931975e-01" Insertion="RightHand 2.39965564560688377e-01 1.43021398417154638e-01 2.39859431742151741e-01" CylinderPosition="RightForearm 5.79648234277918895e-01 1.14685802995011348e-02 -7.19215083771067132e-01" CylinderRadius="2.31680933000000006e-01" CylinderQuaternion="RightForearm 7.07106781186547129e-01 -7.07106781186548017e-01 6.95417405969338042e-18 -1.16190015218749049e-18"/>
  <MUSCLE ActivationK="0.17" ActivationKinetics="false" CylinderBodyID="RightForearm" FibreLength="0.386006" ForcePerUnitArea="300000" ID="RightWristFlex" InsertionBodyID="RightHand" OriginBodyID="RightForearm" PCA="0.4287881" ParallelStrainAtFmax="0.6" SerialStrainAtFmax="0.059999999999999998" Strap="CylinderWrap" TendonLength="1.3426245" Type="MinettiAlexander" VMaxFactor="8.4000000000000004" Origin="RightForearm -6.64481765722080397e-01 -9.86464197004993382e-02 3.38704916228932285e-01" Insertion="RightHand -2.34744435439312449e-01 -1.51128601582846578e-01 2.21448431742152452e-01" CylinderPosition="RightForearm 5.79648234277918895e-01 1.14685802995011348e-02 -7.19215083771067132e-01" CylinderRadius="2.36471261999999988e-01" CylinderQuaternion="RightForearm 7.07106781186548017e-01 7.07106781186547240e-01 -8.77691351269721146e-19 1.18084941146904561e-17"/>
  <DRIVER Type="BoxCar" ID="LeftHipFlexDriver" TargetID="LeftHipFlex" CycleTime="2.00000000000000000e+00" Delay="1.22894713894723506e-01" Width="3.09371278085278700e-01" Height="6.04848882629304363e-01"/>
  <DRIVER Type="BoxCar" ID="LeftHipFlexKneeExtDriver" TargetID="LeftHipFlexKneeExt" CycleTime="2.00000000000000000e+00" Delay="7.34817326709272245e-01" Width="2.07227253982667677e-02" Height="9.70519799629871782e-01"/>
  <DRIVER Type="BoxCar" ID="LeftHipExtDriver" TargetID="LeftHipExt" CycleTime="2.00000000000000000e+00" Delay="5.14442887887836986e-01" Width="5.27054484921061328e-01" Height="9.64355950529519945e-01"/>
  <DRIVER Type="BoxCar" ID="LeftHipExtKneeFlexDriver" TargetID="LeftHipExtKneeFlex" CycleTime="2.00000000000000000e+00" Delay="7.48607474997165095e-02" Width="5.17962577938738730e-03" Height="1.19685944914801945e-01"/>
  <DRIVER Type="BoxCar" ID="LeftKneeExtDriver" TargetID="LeftKneeExt" CycleTime="2.00000000000000000e+00" Delay="5.85222412803157788e-01" Width="5.62610673093764113e-01" Height="9.30011385764835330e-01"/>
  <DRIVER Type="BoxCar" ID="LeftKneeFlexDriver" TargetID="LeftKneeFlex" CycleTime="2.00000000000000000e+00" Delay="3.97822461341849676e-01" Width="3.81054252604999755e-01" Height="2.90837744002498566e-01"/>
  <DRIVER Type="BoxCar" ID="LeftAnkleFlexDriver" TargetID="LeftAnkleFlex" CycleTime="2.00000000000000000e+00" Delay="1.93436620641016854e-01" Width="3.68862964707191432e-01" Height="1.40979630319683386e-01"/>
  <DRIVER Type="BoxCar" ID="LeftAnkleExtKneeFlexDriver" TargetID="LeftAnkleExtKneeFlex" CycleTime="2.00000000000000000e+00" Delay="5.51169297924220647e-01" Width="3.89809353629771760e-01" Height="2.98434594423723420e-03"/>
  <DRIVER Type="BoxCar" ID="LeftAnkleExtDriver" TargetID="LeftAnkleExt" CycleTime="2.00000000000000000e+00" Delay="7.11234437049096391e-01" Width="8.80775192690544384e-02" Height="6.73673304781261251e-02"/>
  <DRIVER Type="BoxCar" ID="LeftShoulderExtDriver" TargetID="LeftShoulderExt" CycleTime="2.00000000000000000e+00" Delay="2.06829562547614060e-01" Width="5.86858372880184123e-02" Height="9.48193056880421575e-02"/>
  <DRIVER Type="BoxCar" ID="LeftShoulderFlexDriver" TargetID="LeftShoulderFlex" CycleTime="2.00000000000000000e+00" Delay="7.61705064028275536e-01" Width="4.57957647569069148e-01" Height="4.18713600303697586e-01"/>
  <DRIVER Type="BoxCar" ID="LeftShoulderExtElbowFlexDriver" TargetID="LeftShoulderExtElbowFlex" CycleTime="2.00000000000000000e+00" Delay="8.76960484685048058e-01" Width="1.99123857319645839e-02" Height="2.31392104792066844e-01"/>
  <DRIVER Type="BoxCar" ID="LeftShoulderFlexElbowExtDriver" TargetID="LeftShoulderFlexElbowExt" CycleTime="2.00000000000000000e+00" Delay="4.00884280635998014e-01" Width="1.01433289519339082e-01" Height="5.06011847597312658e-01"/>
  <DRIVER Type="BoxCar" ID="LeftElbowFlexDriver" TargetID="LeftElbowFlex" CycleTime="2.00000000000000000e+00" Delay="1.76604013848312202e-01" Width="8.98524603057359261e-01" Height="3.52049771034128878e-01"/>
  <DRIVER Type="BoxCar" ID="LeftElbowExtDriver" TargetID="LeftElbowExt" CycleTime="2.00000000000000000e+00" Delay="6.75578163298807821e-01" Width="3.30862063656234495e-01" Height="1.05064808271573690e-01"/>
  <DRIVER Type="BoxCar" ID="LeftWristFlexDriver" TargetID="LeftWristFlex" CycleTime="2.00000000000000000e+00" Delay="9.29612238943607117e-01" Width="2.60387467579005105e-01" Height="7.79678889882067350e-01"/>
  <DRIVER Type="BoxCar" ID="LeftWristExtDriver" TargetID="LeftWristExt" CycleTime="2.00000000000000000e+00" Delay="5.69449216587225360e-01" Width="5.46282053690374525e-01" Height="3.48221292705092778e-01"/>
  <DRIVER Type="BoxCar" ID="LeftElbowFlexWristExtDriver" TargetID="LeftElbowFlexWristExt" CycleTime="2.00000000000000000e+00" Delay="8.97482966646149016e-01" Width="3.62546525846020318e-01" Height="3.19270619148558699e-01"/>
  <DRIVER Type="BoxCar" ID="LeftElbowExtWristFlexDriver" TargetID="LeftElbowExtWristFlex" CycleTime="2.00000000000000000e+00" Delay="6.48599403278530273e-01" Width="3.21896135772784739e-02" Height="5.15342126634987241e-01"/>
  <DRIVER Type="BoxCar" ID="RightHipFlexDriver" TargetID="RightHipFlex" CycleTime="2.00000000000000000e+00" Delay="6.22894713894723506e-01" Width="3.09371278085278700e-01" Height="6.04848882629304363e-01"/>
  <DRIVER Type="BoxCar" ID="RightHipFlexKneeExtDriver" TargetID="RightHipFlexKneeExt" CycleTime="2.00000000000000000e+00" Delay="2.34817326709272245e-01" Width="2.07227253982667677e-02" Height="9.70519799629871782e-01"/>
  <DRIVER Type="BoxCar" ID="RightHipExtDriver" TargetID="RightHipExt" CycleTime="2.00000000000000000e+00" Delay="1.44428878878369860e-02" Width="5.27054484921061328e-01" Height="9.64355950529519945e-01"/>
  <DRIVER Type="BoxCar" ID="RightHipExtKneeFlexDriver" TargetID="RightHipExtKneeFlex" CycleTime="2.00000000000000000e+00" Delay="5.74860747499716496e-01" Width="5.17962577938738730e-03" Height="1.19685944914801945e-01"/>
  <DRIVER Type="BoxCar" ID="RightKneeExtDriver" TargetID="RightKneeExt" CycleTime="2.00000000000000000e+00" Delay="8.52224128031577877e-02" Width="5.62610673093764113e-01" Height="9.30011385764835330e-01"/>
  <DRIVER Type="BoxCar" ID="RightKneeFlexDriver" TargetID="RightKneeFlex" CycleTime="2.00000000000000000e+00" Delay="8.97822461341849731e-01" Width="3.81054252604999755e-01" Height="2.90837744002498566e-01"/>
  <DRIVER Type="BoxCar" ID="RightAnkleFlexDriver" TargetID="RightAnkleFlex" CycleTime="2.00000000000000000e+00" Delay="6.93436620641016854e-01" Width="3.68862964707191432e-01" Height="1.40979630319683386e-01"/>
  <DRIVER Type="BoxCar" ID="RightAnkleExtKneeFlexDriver" TargetID="RightAnkleExtKneeFlex" CycleTime="2.00000000000000000e+00" Delay="5.11692979242206469e-02" Width="3.89809353629771760e-01" Height="2.98434594423723420e-03"/>
  <DRIVER Type="BoxCar" ID="RightAnkleExtDriver" TargetID="RightAnkleExt" CycleTime="2.00000000000000000e+00" Delay="2.11234437049096391e-01" Width="8.80775192690544384e-02" Height="6.73673304781261251e-02"/>
  <DRIVER Type="BoxCar" ID="RightShoulderExtDriver" TargetID="RightShoulderExt" CycleTime="2.00000000000000000e+00" Delay="7.06829562547614088e-01" Width="5.86858372880184123e-02" Height="9.48193056880421575e-02"/>
  <DRIVER Type="BoxCar" ID="RightShoulderFlexDriver" TargetID="RightShoulderFlex" CycleTime="2.00000000000000000e+00" Delay="2.61705064028275536e-01" Width="4.57957647569069148e-01" Height="4.18713600303697586e-01"/>
  <DRIVER Type="BoxCar" ID="RightShoulderExtElbowFlexDriver" TargetID="RightShoulderExtElbowFlex" CycleTime="2.00000000000000000e+00" Delay="3.76960484685048058e-01" Width="1.99123857319645839e-02" Height="2.31392104792066844e-01"/>
  <DRIVER Type="BoxCar" ID="RightShoulderFlexElbowExtDriver" TargetID="RightShoulderFlexElbowExt" CycleTime="2.00000000000000000e+00" Delay="9.00884280635998014e-01" Width="1.01433289519339082e-01" Height="5.06011847597312658e-01"/>
  <DRIVER Type="BoxCar" ID="RightElbowFlexDriver" TargetID="RightElbowFlex" CycleTime="2.00000000000000000e+00" Delay="6.76604013848312258e-01" Width="8.98524603057359261e-01" Height="3.52049771034128878e-01"/>
  <DRIVER Type="BoxCar" ID="RightElbowExtDriver" TargetID="RightElbowExt" CycleTime="2.00000000000000000e+00" Delay="1.75578163298807821e-01" Width="3.30862063656234495e-01" Height="1.05064808271573690e-01"/>
  <DRIVER Type="BoxCar" ID="RightWristFlexDriver" TargetID="RightWristFlex" CycleTime="2.00000000000000000e+00" Delay="4.29612238943607117e-01" Width="2.60387467579005105e-01" Height="7.79678889882067350e-01"/>
  <DRIVER Type="BoxCar" ID="RightWristExtDriver" TargetID="RightWristExt" CycleTime="2.00000000000000000e+00" Delay="6.94492165872253597e-02" Width="5.46282053690374525e-01" Height="3.48221292705092778e-01"/>
  <DRIVER Type="BoxCar" ID="RightElbowFlexWristExtDriver" TargetID="RightElbowFlexWristExt" CycleTime="2.00000000000000000e+00" Delay="3.97482966646149016e-01" Width="3.62546525846020318e-01" Height="3.19270619148558699e-01"/>
  <DRIVER Type="BoxCar" ID="RightElbowExtWristFlexDriver" TargetID="RightElbowExtWristFlex" CycleTime="2.00000000000000000e+00" Delay="1.48599403278530273e-01" Width="3.21896135772784739e-02" Height="5.15342126634987241e-01"/>
</GAITSYMODE>
