# Supplementary material for: March of the Titans: The Locomotor Capabilities of Sauropod Dinosaurs
Source: PLoS One. 2013 Oct 30;8(10):e78733. doi: 10.1371/journal.pone.0078733 (PMC3864407; doi:10.1371/journal.pone.0078733)
Supplement: Data File S7 — GaitSym model specification file used to generate Movie S7. (XML) [file pone.0078733.s023.xml]

<?xml version="1.0"?>
<GAITSYMODE>
  <STATE SimulationTime="4.40000000000308411e+00" CycleFraction="2.00000000000000000e+00"/>
  <IOCONTROL OldStyleInputs="false" SanityCheckLeft="" SanityCheckRight="" SanityCheckAxis="Y"/>
  <GLOBAL AllowInternalCollisions="false" BMR="0" CFM="1e-10" ContactMaxCorrectingVel="100" ContactSurfaceLayer="0.001" DistanceTravelledBodyID="Trunk" ERP="0.2" FitnessType="DistanceTravelled" GravityVector="0.0 0.0 -9.81" IntegrationStepSize="1e-4" MechanicalEnergyLimit="0" MetabolicEnergyLimit="1.00000000000000000e+07" TimeLimit="0.00000000000000000e+00"/>
  <INTERFACE BodyAxisSize="0.1 0.1 0.1" BodyColour=".275 .725 .451 1.0" DrawingOrder="Environment Joint Muscle Geom Body" EnvironmentAxisSize="1 1 1" EnvironmentColour="0.5 0.5 1.0 1.0" GeomColour="0 0 1 1" JointAxisSize="0.05 0.05 0.05" JointColour="0 1 0 1" StrapColour="1 0 0 1" StrapCylinderColour="0 1 1 1" StrapCylinderLength="0.05" StrapForceColour="1 0 0 0.5" StrapForceRadius="0.01" StrapForceScale="0.000001" StrapRadius="0.005" TrackBodyID="Trunk"/>
  <ENVIRONMENT Plane="0 0 1 0"/>
  <BODY Clockwise="false" GraphicFile="LeftHumerus.obj" ID="LeftArm" Offset="-3.39701906591260938e+00 -1.27017068092847296e+00 -3.64084454866060847e+00" PositionHighBound="1000 20 10" PositionLowBound="-50 -20 -1.00000000000000006e-01" Scale="1.0" Mass="2.87886511217309817e+03" MOI="1.51881774237460081e+03 1.28127493163638701e+03 8.79467147156984879e+02 1.18153246306896335e+02 -6.64939124128528363e+01 -2.59103908205128590e+01" Density="-1" Position="World 2.45207826111481175e+00 1.27763292427952946e+00 3.53561007678990480e+00" Quaternion="World 9.38521308471430005e-01 1.34705398243508655e-02 3.44956789430550081e-01 -1.05429013210561686e-03" LinearVelocity="2.24751945870842196e+00 -9.92104463514871471e-01 5.82451273577876183e-01" AngularVelocity="2.67736339974044169e-01 -8.76170213784400465e-02 -9.73119419609232172e-04"/>
  <BODY Clockwise="false" GraphicFile="LeftFoot.obj" ID="LeftFoot" Offset="2.97726148787360723e+00 -1.91340865327322729e+00 -5.88925739929745951e-01" PositionHighBound="1000 20 10" PositionLowBound="-50 -20 -1.00000000000000006e-01" Scale="1.0" Mass="9.76053778769090059e+02" MOI="2.19891891425343033e+02 1.96638313583607044e+02 1.90760509494453601e+02 1.48541370683299707e+01 4.44257777955307418e+01 -1.42700946604667522e+00" Density="-1" Position="World -4.35420787408301013e+00 2.06751861704195372e+00 7.00403803810020209e-01" Quaternion="World 9.76529980886716942e-01 1.32054980869558414e-02 2.14957211289416000e-01 -2.86505922117751693e-03" LinearVelocity="7.79656253312805830e-02 -1.99768537481626152e-01 2.23685625818592582e-01" AngularVelocity="2.69952329676979852e-01 1.09050356472602125e-01 3.85509690824875541e-03"/>
  <BODY Clockwise="false" GraphicFile="LeftRadius+Ulna.obj" ID="LeftForearm" Offset="-3.77914176572207339e+00 -1.62139358029940106e+00 -1.83492508377106223e+00" PositionHighBound="1000 20 10" PositionLowBound="-50 -20 -1.00000000000000006e-01" Scale="1.0" Mass="4.28229772080454268e+02" MOI="7.76630543069758801e+01 1.25060962855903895e+02 6.80520310714964580e+01 -9.09941079520815954e+00 4.99388877956044936e+01 9.12861560228374813e+00" Density="-1" Position="World 1.56324453940330876e+00 1.67860458601217100e+00 1.92373964994555346e+00" Quaternion="World 9.35872493014501705e-01 1.34780796573535557e-02 3.52079695480922827e-01 -9.51954637820961818e-04" LinearVelocity="2.13223057110537617e+00 -5.57870115702608915e-01 6.56108696206381792e-01" AngularVelocity="2.70735893317535226e-01 1.78379778878125866e-01 5.55798454220164401e-03"/>
  <BODY Clockwise="false" GraphicFile="LeftHand.obj" ID="LeftHand" Offset="-4.32019443543935555e+00 -1.75283139841706292e+00 -6.09846568257822796e-01" PositionHighBound="1000 20 10" PositionLowBound="-50 -20 -1.00000000000000006e-01" Scale="1.0" Mass="1.95727961781530439e+02" MOI="1.77441753059478273e+01 1.56481812801897409e+01 9.55533007798740641e+00 1.22051709737293579e+00 8.04779331761040440e-01 8.83354091805660796e-02" Density="-1" Position="World 1.34832820619661042e+00 1.84676312686594835e+00 5.29576133922784464e-01" Quaternion="World 9.89892572366173673e-01 1.29525564936148387e-02 1.41174111092609494e-01 -3.84666241966895609e-03" LinearVelocity="1.88258188750219624e+00 -1.81613287879492546e-01 7.39973493642208213e-01" AngularVelocity="2.70736437090517090e-01 1.78427948925703128e-01 5.55915719620391022e-03"/>
  <BODY Clockwise="false" GraphicFile="LeftTibia+Fibula.obj" ID="LeftShank" Offset="2.94612420301476075e+00 -1.49349133660207922e+00 -2.06707801865976304e+00" PositionHighBound="1000 20 10" PositionLowBound="-50 -20 -1.00000000000000006e-01" Scale="1.0" Mass="6.20181087795764938e+02" MOI="1.63550748577237783e+02 1.61332593283485977e+02 6.33413387978944655e+01 1.05328715668043982e+00 -3.23707932958904507e+01 2.81783206875586281e+01" Density="-1" Position="World -3.71023005320409816e+00 1.60781291818578720e+00 2.01805153179195029e+00" Quaternion="World 9.76529976377780384e-01 1.32055667727890760e-02 2.14957226870981233e-01 -2.86511042695134421e-03" LinearVelocity="2.23428776801953971e-01 -5.52990628604130507e-01 2.93663961450080849e-02" AngularVelocity="2.69952581433121397e-01 1.09050390703359062e-01 3.85512912855902074e-03"/>
  <BODY Clockwise="false" GraphicFile="LeftFemur.obj" ID="LeftThigh" Offset="2.76251103988614055e+00 -9.97970074231429138e-01 -4.21866169073035557e+00" PositionHighBound="1000 20 10" PositionLowBound="-50 -20 -1.00000000000000006e-01" Scale="1.0" Mass="5.38667316593421219e+03" MOI="4.51287423253337693e+03 3.53576421393742567e+03 2.65903361343194774e+03 -3.18905216510765513e+02 5.09815414587105238e+01 3.07316592267948920e+02" Density="-1" Position="World -3.14630499354276427e+00 1.05799260797935757e+00 3.96196615989198042e+00" Quaternion="World 9.99545521290917227e-01 1.21242169324344441e-02 -2.69473833844295629e-02 -5.96596679309468331e-03" LinearVelocity="1.20411876372966198e+00 -1.08578939642900618e+00 -1.16988792927317120e-01" AngularVelocity="2.78208213019721151e-01 8.41066549865799984e-01 2.18291991277438265e-02"/>
  <BODY Clockwise="false" GraphicFile="RightHumerus.obj" ID="RightArm" Offset="-3.39701906591259251e+00 1.27017068092847274e+00 -3.64084454866061957e+00" PositionHighBound="1000 20 10" PositionLowBound="-50 -20 -1.00000000000000006e-01" Scale="1.0" Mass="2.87886511217310272e+03" MOI="1.51881774237460104e+03 1.28127493163638837e+03 8.79467147156985789e+02 -1.18153246306896492e+02 -6.64939124128530636e+01 2.59103908205127063e+01" Density="-1" Position="World 2.63955713711788498e+00 -1.26092643857159992e+00 3.33928016088265611e+00" Quaternion="World 9.82362594095446018e-01 1.31159958697245182e-02 1.86497071170696388e-01 -3.24758666763288930e-03" LinearVelocity="1.48777205790255818e+00 -9.38815654725687621e-01 2.37787282621978902e-01" AngularVelocity="2.79904567725245079e-01 9.91453300304677598e-01 2.55214991836978482e-02"/>
  <BODY Clockwise="false" GraphicFile="RightFoot.obj" ID="RightFoot" Offset="2.97726148787359568e+00 1.91340865327321152e+00 -5.88925739929740177e-01" PositionHighBound="1000 20 10" PositionLowBound="-50 -20 -1.00000000000000006e-01" Scale="1.0" Mass="9.76053778769089831e+02" MOI="2.19891891425342891e+02 1.96638313583607044e+02 1.90760509494453515e+02 -1.48541370683299316e+01 4.44257777955307418e+01 1.42700946604664769e+00" Density="-1" Position="World -2.87985687802868906e+00 -1.77694079676263161e+00 6.84594433411351178e-01" Quaternion="World 9.95755182916880588e-01 1.27422805524478374e-02 9.10441850441641026e-02 -4.49514739872513332e-03" LinearVelocity="6.13389571931224964e+00 -2.74453957465235709e-01 -3.03275623754050261e-01" AngularVelocity="2.58215606916118834e-01 -9.31882584847971485e-01 -2.17025741014505516e-02"/>
  <BODY Clockwise="false" GraphicFile="RightRadius+Ulna.obj" ID="RightForearm" Offset="-3.77914176572208094e+00 1.62139358029950076e+00 -1.83492508377106778e+00" PositionHighBound="1000 20 10" PositionLowBound="-50 -20 -1.00000000000000006e-01" Scale="1.0" Mass="4.28229772080454723e+02" MOI="7.76630543069759369e+01 1.25060962855904066e+02 6.80520310714965433e+01 9.09941079520817730e+00 4.99388877956045079e+01 -9.12861560228377833e+00" Density="-1" Position="World 2.64928963605411560e+00 -1.57032404711143259e+00 1.62711211232005759e+00" Quaternion="World 9.99823177812879549e-01 1.23527170135757230e-02 1.30782746157631167e-02 -5.47560257984304466e-03" LinearVelocity="-2.01861943885360190e-01 -4.59323240719424652e-01 1.41444616593274980e-01" AngularVelocity="2.79904518552035131e-01 9.91454491146197547e-01 2.55211953977482649e-02"/>
  <BODY Clockwise="false" GraphicFile="RightHand.obj" ID="RightHand" Offset="-4.32019443543931203e+00 1.75283139841715396e+00 -6.09846568257848221e-01" PositionHighBound="1000 20 10" PositionLowBound="-50 -20 -1.00000000000000006e-01" Scale="1.0" Mass="1.95727961781530524e+02" MOI="1.77441753059478309e+01 1.56481812801897320e+01 9.55533007798742595e+00 -1.22051709737293557e+00 8.04779331761040440e-01 -8.83354091805654551e-02" Density="-1" Position="World 3.34195153722032146e+00 -1.67948746335200250e+00 4.00541048084055828e-01" Quaternion="World 9.85309772742406276e-01 1.11409392582361867e-02 -1.70241248746440005e-01 -7.64515768346144507e-03" LinearVelocity="-4.38409992918124214e-01 -1.15872328596238056e-01 -3.09959925834332739e-01" AngularVelocity="2.57409315787847981e-01 -1.00341959431735561e+00 -2.34600048447250811e-02"/>
  <BODY Clockwise="false" GraphicFile="RightTibia+Fibula.obj" ID="RightShank" Offset="2.94612420301473765e+00 1.49349133660209743e+00 -2.06707801865976082e+00" PositionHighBound="1000 20 10" PositionLowBound="-50 -20 -1.00000000000000006e-01" Scale="1.0" Mass="6.20181087795765620e+02" MOI="1.63550748577237925e+02 1.61332593283486034e+02 6.33413387978944868e+01 -1.05328715668042183e+00 -3.23707932958904223e+01 -2.81783206875585677e+01" Density="-1" Position="World -2.57666059216164900e+00 -1.39610327230990605e+00 2.14242694102157216e+00" Quaternion="World 9.95755183400456878e-01 1.27422649201542042e-02 9.10441816180149466e-02 -4.49515398325060593e-03" LinearVelocity="4.78365028238070256e+00 -6.57465767230234865e-01 7.76736394136849084e-02" AngularVelocity="2.58215607669538216e-01 -9.31882582457631004e-01 -2.17025744461170067e-02"/>
  <BODY Clockwise="false" GraphicFile="RightFemur.obj" ID="RightThigh" Offset="2.76251103988614144e+00 9.97970074231428472e-01 -4.21866169073036357e+00" PositionHighBound="1000 20 10" PositionLowBound="-50 -20 -1.00000000000000006e-01" Scale="1.0" Mass="5.38667316593421765e+03" MOI="4.51287423253337511e+03 3.53576421393742658e+03 2.65903361343194501e+03 3.18905216510765172e+02 5.09815414587102467e+01 -3.07316592267948920e+02" Density="-1" Position="World -2.70438773860193216e+00 -9.46993329954852858e-01 4.09761210411212939e+00" Quaternion="World 9.66996808642386685e-01 1.04415524631046239e-02 -2.54429952661801517e-01 -8.57585250065550503e-03" LinearVelocity="2.96291151360271376e+00 -1.15933373927925798e+00 6.95826478110776886e-02" AngularVelocity="2.58109250408295077e-01 -9.41314419590983387e-01 -2.19341578352855310e-02"/>
  <BODY BadMesh="true" Clockwise="false" GraphicFile="AxialSkeleton.obj" ID="Trunk" Offset="-4.54356847166530076e-01 1.41253468419018452e-08 -5.25614510449631833e+00" PositionHighBound="1000 20 10" PositionLowBound="-50 -20 -1.00000000000000006e-01" Scale="1.0" Mass="6.22588273359001760e+04" MOI="8.83060513550759351e+04 1.28133655441847770e+06 1.25738215429867106e+06 2.20928257206566286e+03 -8.75171642811548081e+04 5.73495077502508707e+02" Density="-1" Position="World 0.00000000000000000e+00 0.00000000000000000e+00 4.94607210856464174e+00" Quaternion="World 9.99903715999638676e-01 1.22977221510349490e-02 3.16015911126184225e-03 -5.59804916031391049e-03" LinearVelocity="2.12269644604078911e+00 -1.36735805151095047e+00 2.55552136152966645e-02" AngularVelocity="2.67736358463651403e-01 -8.76132956208345165e-02 -9.73014628757215365e-04"/>
  <JOINT Body1ID="LeftShank" Body2ID="LeftFoot" ID="LeftAnkleJoint" ParamHiStop="30d" ParamLoStop="0d" Type="Hinge" HingeAnchor="LeftShank -2.64435796985246607e-01 2.14653663397921968e-01 -8.80903018659766168e-01" HingeAxis="LeftShank 1.07552855510562040e-16 -9.99999999999999778e-01 5.89805981832114412e-17" Body2HingeAnchor="LeftFoot -2.33298398520048078e-01 -2.05263887619307583e-01 5.97248530661337207e-01" Body2HingeAxis="LeftFoot -7.09162800878460065e-08 -9.99999999999985012e-01 -1.56191451643888923e-07" StartAngleReference="-8.70479553296207226e-09"/>
  <JOINT Body1ID="LeftArm" Body2ID="LeftForearm" ID="LeftElbowJoint" ParamHiStop="40d" ParamLoStop="-20d" Type="Hinge" HingeAnchor="LeftArm -1.29449065912606687e-01 7.72293190715266642e-02 -9.70424548660612674e-01" HingeAxis="LeftArm 1.21430643318376497e-16 -1.00000000000000000e+00 3.81639164714897561e-17" Body2HingeAnchor="LeftForearm -5.11572137736367005e-01 -2.73993423453357310e-01 8.35495444201290627e-01" Body2HingeAxis="LeftForearm 1.94912175687650402e-07 -9.99999999999975464e-01 -1.05851860224964733e-07" StartAngleReference="1.52003712266052492e-02"/>
  <JOINT Body1ID="Trunk" Body2ID="LeftThigh" ID="LeftHipJoint" ParamHiStop="20d" ParamLoStop="-40d" Type="Hinge" HingeAnchor="Trunk -3.32006684716652645e+00 6.55345514125344364e-01 5.24348955036802178e-02" HingeAxis="Trunk 3.08997619158368764e-18 -9.99999999999999667e-01 6.93889390390722838e-18" Body2HingeAnchor="LeftThigh -1.03198639679813992e-01 -3.42624600564821635e-01 1.08991895149260642e+00" Body2HingeAxis="LeftThigh 4.00353250168492686e-07 -9.99999999999158562e-01 1.23379999272810181e-06" StartAngleReference="-6.02271171964837426e-02"/>
  <JOINT Body1ID="LeftThigh" Body2ID="LeftShank" ID="LeftKneeJoint" ParamHiStop="40d" ParamLoStop="-20d" Type="Hinge" HingeAnchor="LeftThigh 3.03810398861390565e-02 2.25417925768570088e-01 -1.05008669073035565e+00" HingeAxis="LeftThigh -1.08420217248550443e-18 -9.99999999999999889e-01 6.93889390390722838e-18" Body2HingeAnchor="LeftShank 2.13993824773162145e-01 -2.70103473415853723e-01 1.10149663127822839e+00" Body2HingeAxis="LeftShank -3.11411987460874506e-07 -9.99999999999837574e-01 4.76847904825467017e-07" StartAngleReference="4.87242479326572941e-01"/>
  <JOINT Body1ID="Trunk" Body2ID="LeftArm" ID="LeftShoulderJoint" ParamHiStop="40d" ParamLoStop="-20d" Type="Hinge" HingeAnchor="Trunk 2.95433815283347023e+00 1.21695001412534487e+00 -8.39595104496315914e-01" HingeAxis="Trunk 3.08997619158368764e-18 -9.99999999999999667e-01 6.93889390390722838e-18" Body2HingeAnchor="LeftArm 1.16763418566102062e-02 -5.32206643819041411e-02 7.75705452523639094e-01" Body2HingeAxis="LeftArm -3.54067079960662667e-08 -9.99999999999916733e-01 -4.06203617221712054e-07" StartAngleReference="6.98131701386939585e-01"/>
  <JOINT Body1ID="LeftForearm" Body2ID="LeftHand" ID="LeftWristJoint" ParamHiStop="5d" ParamLoStop="-25d" Type="Hinge" HingeAnchor="LeftForearm 5.79648234277929220e-01 -1.14685802994008903e-02 -7.19215083771066688e-01" HingeAxis="LeftForearm 1.28369537222283725e-16 -9.99999999999999889e-01 2.42861286636752993e-17" Body2HingeAnchor="LeftHand 3.85954285258630070e-02 -1.42906297551572498e-01 5.05865108881705994e-01" Body2HingeAxis="LeftHand 1.62680952352396713e-07 -9.99999999999986233e-01 2.69841412131599512e-08" StartAngleReference="-4.36332332353354779e-01"/>
  <JOINT Body1ID="RightShank" Body2ID="RightFoot" ID="RightAnkleJoint" ParamHiStop="0d" ParamLoStop="-30d" Type="Hinge" HingeAnchor="RightShank -2.64435796985258653e-01 -2.14653663397903455e-01 -8.80903018659762505e-01" HingeAxis="RightShank -3.64291929955129490e-17 1.00000000000000000e+00 -2.42861286636752993e-17" Body2HingeAnchor="RightFoot -2.33298401149753865e-01 2.05263774926424447e-01 5.97251449089712505e-01" Body2HingeAxis="RightFoot 1.58679482730600396e-08 9.99999999999999445e-01 -2.99144309011400988e-08" StartAngleReference="1.50454047657955226e-10"/>
  <JOINT Body1ID="RightArm" Body2ID="RightForearm" ID="RightElbowJoint" ParamHiStop="20d" ParamLoStop="-40d" Type="Hinge" HingeAnchor="RightArm -1.29449065912590200e-01 -7.72293190715269001e-02 -9.70424548660622222e-01" HingeAxis="RightArm -6.24500451351650554e-17 9.99999999999999889e-01 -7.28583859910258980e-17" Body2HingeAnchor="RightForearm -5.11571528525613051e-01 2.73993097499085403e-01 8.35493254681648700e-01" Body2HingeAxis="RightForearm 4.27633931514488121e-07 9.99999999999894862e-01 1.65308160760685441e-07" StartAngleReference="3.49065899327458073e-01"/>
  <JOINT Body1ID="Trunk" Body2ID="RightThigh" ID="RightHipJoint" ParamHiStop="40d" ParamLoStop="-20d" Type="Hinge" HingeAnchor="Trunk -3.32006684716653000e+00 -6.55345485874653577e-01 5.24348955036830974e-02" HingeAxis="Trunk -3.08997619158368764e-18 9.99999999999999667e-01 -6.93889390390722838e-18" Body2HingeAnchor="RightThigh -1.03198873562711235e-01 3.42624493549796405e-01 1.08991999669862460e+00" Body2HingeAxis="RightThigh 2.85395963002879616e-07 9.99999999999918288e-01 -2.86092634988605043e-07" StartAngleReference="5.20885363782282118e-01"/>
  <JOINT Body1ID="RightThigh" Body2ID="RightShank" ID="RightKneeJoint" ParamHiStop="20d" ParamLoStop="-40d" Type="Hinge" HingeAnchor="RightThigh 3.03810398861407149e-02 -2.25417925768571392e-01 -1.05008669073036609e+00" HingeAxis="RightThigh 3.46944695195361419e-17 1.00000000000000022e+00 -1.28369537222283725e-16" Body2HingeAnchor="RightShank 2.13993771244133130e-01 2.70103332851333866e-01 1.10149977768765472e+00" Body2HingeAxis="RightShank -1.00972768514451250e-09 9.99999999999999445e-01 -3.49173622377074722e-08" StartAngleReference="-6.96922019847390994e-01"/>
  <JOINT Body1ID="Trunk" Body2ID="RightArm" ID="RightShoulderJoint" ParamHiStop="20d" ParamLoStop="-40d" Type="Hinge" HingeAnchor="Trunk 2.95433815283346979e+00 -1.21694998587464909e+00 -8.39595104496320022e-01" HingeAxis="Trunk -3.08997619158368764e-18 9.99999999999999667e-01 -6.93889390390722838e-18" Body2HingeAnchor="RightArm 1.16767786155517195e-02 5.32203162111575742e-02 7.75703958985445086e-01" Body2HingeAxis="RightArm 5.56417831913680327e-08 9.99999999999952371e-01 -3.02716563579941145e-07" StartAngleReference="-3.68904654269928467e-01"/>
  <JOINT Body1ID="RightForearm" Body2ID="RightHand" ID="RightWristJoint" ParamHiStop="25d" ParamLoStop="-5d" Type="Hinge" HingeAnchor="RightForearm 5.79648234277915675e-01 1.14685802995017593e-02 -7.19215083771066799e-01" HingeAxis="RightForearm -1.24683249835833010e-17 1.00000000000000022e+00 -2.08166817117216851e-17" Body2HingeAnchor="RightHand 3.85950563673537195e-02 1.42906006865550217e-01 5.05862539486800600e-01" Body2HingeAxis="RightHand 5.56990473517954277e-08 9.99999999999969136e-01 2.43127243702151441e-07" StartAngleReference="3.68340205964627410e-01"/>
  <GEOM Abort="true" BodyID="Trunk" DampingConstant="1.00000000000000000e+06" ID="HeadContact" Mu="1.0" Radius="0.10000000000000001" SpringConstant="1.00000000000000000e+07" Type="Sphere" Position="Trunk 1.50842431528334657e+01 1.41253467377672193e-08 7.04364895503681199e-01" Quaternion="Trunk 1.00000000000000000e+00 -6.06644996823529903e-17 -1.15603056641266910e-17 7.04731412115577882e-19"/>
  <GEOM Abort="false" BodyID="LeftFoot" DampingConstant="1.00000000000000000e+06" ID="LeftCaudalLateralFootContact" Mu="1.0" Radius="0.10000000000000001" SpringConstant="1.00000000000000000e+07" Type="Sphere" Position="LeftFoot -2.28398512126395864e-01 3.80781346726771441e-01 -3.95194739929747962e-01" Quaternion="LeftFoot 1.00000000000000000e+00 -5.86553375314657899e-17 -1.83215598183357475e-15 -3.90312782094781596e-18"/>
  <GEOM Abort="false" BodyID="LeftHand" DampingConstant="1.00000000000000000e+06" ID="LeftCaudalLateralHandContact" Mu="1.0" Radius="0.10000000000000001" SpringConstant="1.00000000000000000e+07" Type="Sphere" Position="LeftHand -2.09594435439356741e-01 1.67028601582936864e-01 -2.82716568257822765e-01" Quaternion="LeftHand 1.00000000000000000e+00 -7.35089072945172130e-17 -1.02729511095717172e-15 -7.80625564189563347e-18"/>
  <GEOM Abort="false" BodyID="LeftFoot" DampingConstant="1.00000000000000000e+06" ID="LeftCaudalMedialFootContact" Mu="1.0" Radius="0.10000000000000001" SpringConstant="1.00000000000000000e+07" Type="Sphere" Position="LeftFoot -1.42385121263967074e-02 -4.59608653273227807e-01 -3.89927439929748598e-01" Quaternion="LeftFoot 1.00000000000000000e+00 -5.86553375314657899e-17 -1.83215598183357475e-15 -3.90312782094781596e-18"/>
  <GEOM Abort="false" BodyID="LeftHand" DampingConstant="1.00000000000000000e+06" ID="LeftCaudalMedialHandContact" Mu="1.0" Radius="0.10000000000000001" SpringConstant="1.00000000000000000e+07" Type="Sphere" Position="LeftHand 5.65564560644812864e-04 -2.57971398417063569e-01 -2.91821568257822739e-01" Quaternion="LeftHand 1.00000000000000000e+00 -7.35089072945172130e-17 -1.02729511095717172e-15 -7.80625564189563347e-18"/>
  <GEOM Abort="false" BodyID="LeftFoot" DampingConstant="1.00000000000000000e+06" ID="LeftCranialLateralFootContact" Mu="1.0" Radius="0.10000000000000001" SpringConstant="1.00000000000000000e+07" Type="Sphere" Position="LeftFoot 8.22714878736064970e-02 8.20211346726773094e-01 -4.76871439929746954e-01" Quaternion="LeftFoot 1.00000000000000000e+00 -5.86553375314657899e-17 -1.83215598183357475e-15 -3.90312782094781596e-18"/>
  <GEOM Abort="false" BodyID="LeftHand" DampingConstant="1.00000000000000000e+06" ID="LeftCranialLateralHandContact" Mu="1.0" Radius="0.10000000000000001" SpringConstant="1.00000000000000000e+07" Type="Sphere" Position="LeftHand 1.85075564560645278e-01 8.19186015829369424e-02 -4.05124568257822226e-01" Quaternion="LeftHand 1.00000000000000000e+00 -7.35089072945172130e-17 -1.02729511095717172e-15 -7.80625564189563347e-18"/>
  <GEOM Abort="false" BodyID="LeftFoot" DampingConstant="1.00000000000000000e+06" ID="LeftCranialMedialFootContact" Mu="1.0" Radius="0.10000000000000001" SpringConstant="1.00000000000000000e+07" Type="Sphere" Position="LeftFoot 5.11531487873610802e-01 -6.09528653273226917e-01 -4.47938939929744651e-01" Quaternion="LeftFoot 1.00000000000000000e+00 -5.86553375314657899e-17 -1.83215598183357475e-15 -3.90312782094781596e-18"/>
  <GEOM Abort="false" BodyID="LeftHand" DampingConstant="1.00000000000000000e+06" ID="LeftCranialMedialHandContact" Mu="1.0" Radius="0.10000000000000001" SpringConstant="1.00000000000000000e+07" Type="Sphere" Position="LeftHand 1.81585564560645230e-01 -1.47491398417062547e-01 -3.14545568257823038e-01" Quaternion="LeftHand 1.00000000000000000e+00 -7.35089072945172130e-17 -1.02729511095717172e-15 -7.80625564189563347e-18"/>
  <GEOM Abort="false" BodyID="RightFoot" DampingConstant="1.00000000000000000e+06" ID="RightCaudalLateralFootContact" Mu="1.0" Radius="0.10000000000000001" SpringConstant="1.00000000000000000e+07" Type="Sphere" Position="RightFoot -2.28398512126405995e-01 -3.80781346726790204e-01 -3.95194739929741079e-01" Quaternion="RightFoot 1.00000000000000000e+00 -4.88975179790962500e-17 -7.91243969216343102e-16 1.51788304147970621e-18"/>
  <GEOM Abort="false" BodyID="RightHand" DampingConstant="1.00000000000000000e+06" ID="RightCaudalLateralHandContact" Mu="1.0" Radius="0.10000000000000001" SpringConstant="1.00000000000000000e+07" Type="Sphere" Position="RightHand -2.09594435439312832e-01 -1.67028601582846548e-01 -2.82716568257847967e-01" Quaternion="RightHand 1.00000000000000000e+00 -3.42607886505419401e-17 1.27674292579177395e-15 1.34441069388202550e-17"/>
  <GEOM Abort="false" BodyID="RightFoot" DampingConstant="1.00000000000000000e+06" ID="RightCaudalMedialFootContact" Mu="1.0" Radius="0.10000000000000001" SpringConstant="1.00000000000000000e+07" Type="Sphere" Position="RightFoot -1.42385121264046594e-02 4.59608653273212542e-01 -3.89927439929740882e-01" Quaternion="RightFoot 1.00000000000000000e+00 -4.88975179790962500e-17 -7.91243969216343102e-16 1.51788304147970621e-18"/>
  <GEOM Abort="false" BodyID="RightHand" DampingConstant="1.00000000000000000e+06" ID="RightCaudalMedialHandContact" Mu="1.0" Radius="0.10000000000000001" SpringConstant="1.00000000000000000e+07" Type="Sphere" Position="RightHand 5.65564560688347484e-04 2.57971398417155273e-01 -2.91821568257848496e-01" Quaternion="RightHand 1.00000000000000000e+00 -3.42607886505419401e-17 1.27674292579177395e-15 1.34441069388202550e-17"/>
  <GEOM Abort="false" BodyID="RightFoot" DampingConstant="1.00000000000000000e+06" ID="RightCranialLateralFootContact" Mu="1.0" Radius="0.10000000000000001" SpringConstant="1.00000000000000000e+07" Type="Sphere" Position="RightFoot 8.22714878735952004e-02 -8.20211346726789081e-01 -4.76871439929740848e-01" Quaternion="RightFoot 1.00000000000000000e+00 -4.88975179790962500e-17 -7.91243969216343102e-16 1.51788304147970621e-18"/>
  <GEOM Abort="false" BodyID="RightHand" DampingConstant="1.00000000000000000e+06" ID="RightCranialLateralHandContact" Mu="1.0" Radius="0.10000000000000001" SpringConstant="1.00000000000000000e+07" Type="Sphere" Position="RightHand 1.85075564560688743e-01 -8.19186015828454461e-02 -4.05124568257848539e-01" Quaternion="RightHand 1.00000000000000000e+00 -3.42607886505419401e-17 1.27674292579177395e-15 1.34441069388202550e-17"/>
  <GEOM Abort="false" BodyID="RightFoot" DampingConstant="1.00000000000000000e+06" ID="RightCranialMedialFootContact" Mu="1.0" Radius="0.10000000000000001" SpringConstant="1.00000000000000000e+07" Type="Sphere" Position="RightFoot 5.11531487873595925e-01 6.09528653273209708e-01 -4.47938939929740432e-01" Quaternion="RightFoot 1.00000000000000000e+00 -4.88975179790962500e-17 -7.91243969216343102e-16 1.51788304147970621e-18"/>
  <GEOM Abort="false" BodyID="RightHand" DampingConstant="1.00000000000000000e+06" ID="RightCranialMedialHandContact" Mu="1.0" Radius="0.10000000000000001" SpringConstant="1.00000000000000000e+07" Type="Sphere" Position="RightHand 1.81585564560688861e-01 1.47491398417154834e-01 -3.14545568257848018e-01" Quaternion="RightHand 1.00000000000000000e+00 -3.42607886505419401e-17 1.27674292579177395e-15 1.34441069388202550e-17"/>
  <GEOM Abort="true" BodyID="Trunk" DampingConstant="1.00000000000000000e+06" ID="TailContact" Mu="1.0" Radius="0.10000000000000001" SpringConstant="1.00000000000000000e+07" Type="Sphere" Position="Trunk -2.46332568471664999e+01 1.41253468817492678e-08 -1.64241510449631689e+00" Quaternion="Trunk 1.00000000000000000e+00 -6.06644996823529903e-17 -1.15603056641266910e-17 7.04731412115577882e-19"/>
  <MUSCLE ActivationK="0.17" ActivationKinetics="false" CylinderBodyID="LeftShank" FibreLength="0.340424" ForcePerUnitArea="300000" ID="LeftAnkleExt" InsertionBodyID="LeftFoot" OriginBodyID="LeftShank" PCA="0.891370063" ParallelStrainAtFmax="0.6" SerialStrainAtFmax="0.059999999999999998" Strap="CylinderWrap" TendonLength="1.74649" Type="MinettiAlexander" VMaxFactor="8.4000000000000004" Origin="LeftShank -1.12435796985239284e-01 -1.34241336602079098e-01 5.85291981340236411e-01" Insertion="LeftFoot -3.14548512126392898e-01 -6.58865327322797657e-03 1.14069260070254308e-01" CylinderPosition="LeftShank -2.64435796985238447e-01 2.14653663397920441e-01 -8.80903018659762616e-01" CylinderRadius="3.35841855999999994e-01" CylinderQuaternion="LeftShank 7.07106781186547351e-01 7.07106781186547795e-01 -6.44016090456389511e-17 -2.77555756156289073e-17"/>
  <MUSCLE ActivationK="0.17" ActivationKinetics="false" CylinderBodyID="LeftShank" FibreLength="1.069406" ForcePerUnitArea="300000" ID="LeftAnkleExtKneeFlex" InsertionBodyID="LeftFoot" OriginBodyID="LeftThigh" PCA="0.354687278" ParallelStrainAtFmax="0.6" SerialStrainAtFmax="0.059999999999999998" Strap="TwoCylinderWrap" TendonLength="1.8379795" Type="MinettiAlexander" VMaxFactor="8.4000000000000004" Origin="LeftThigh -1.20448960113859582e-01 3.86299257685706748e-02 -6.62171690730353979e-01" Insertion="LeftFoot -3.95988512126394632e-01 -2.76828653273227754e-01 1.11672260070253757e-01" Cylinder1Position="LeftShank 2.13994203014762185e-01 -2.70103336602080246e-01 1.10149698134023821e+00" Cylinder1Radius="3.44218968000000014e-01" Cylinder2Position="LeftShank -2.64435796985238447e-01 2.14653663397920441e-01 -8.80903018659762616e-01" Cylinder2Radius="3.35841855999999994e-01" CylinderQuaternion="LeftShank 7.07106781186547351e-01 7.07106781186547795e-01 -6.44016090456389511e-17 -2.77555756156289073e-17"/>
  <MUSCLE ActivationK="0.17" ActivationKinetics="false" CylinderBodyID="LeftShank" FibreLength="0.30142" ForcePerUnitArea="300000" ID="LeftAnkleFlex" InsertionBodyID="LeftFoot" OriginBodyID="LeftShank" PCA="1.006714094" ParallelStrainAtFmax="0.6" SerialStrainAtFmax="0.059999999999999998" Strap="CylinderWrap" TendonLength="1.678087" Type="MinettiAlexander" VMaxFactor="8.4000000000000004" Origin="LeftShank 5.14984203014763442e-01 -1.66991336602079182e-01 5.06231981340237613e-01" Insertion="LeftFoot 2.37114878736053442e-02 -1.79538653273226795e-01 1.98903260070253662e-01" CylinderPosition="LeftShank -2.64435796985238447e-01 2.14653663397920441e-01 -8.80903018659762616e-01" CylinderRadius="2.60242423000000000e-01" CylinderQuaternion="LeftShank 7.07106781186547684e-01 -7.07106781186547573e-01 3.75133951679984473e-17 1.11022302462515629e-16"/>
  <MUSCLE ActivationK="0.17" ActivationKinetics="false" CylinderBodyID="LeftArm" FibreLength="0.656556" ForcePerUnitArea="300000" ID="LeftElbowExt" InsertionBodyID="LeftForearm" OriginBodyID="LeftArm" PCA="0.85082214" ParallelStrainAtFmax="0.6" SerialStrainAtFmax="0.059999999999999998" Strap="CylinderWrap" TendonLength="1.271636" Type="MinettiAlexander" VMaxFactor="8.4000000000000004" Origin="LeftArm -1.23969065912613002e-01 1.12829319071527073e-01 6.48065451339394083e-01" Insertion="LeftForearm -8.31161765722077672e-01 -2.40063580299401863e-01 4.66614916228938248e-01" CylinderPosition="LeftArm -1.29449065912610406e-01 7.72293190715267891e-02 -9.70424548660610231e-01" CylinderRadius="2.19058843000000003e-01" CylinderQuaternion="LeftArm 7.07106781186547684e-01 7.07106781186547684e-01 4.07660016854549606e-17 5.55111512312578147e-17"/>
  <MUSCLE ActivationK="0.17" ActivationKinetics="false" CylinderBodyID="LeftForearm" FibreLength="0.814456" ForcePerUnitArea="300000" ID="LeftElbowExtWristFlex" InsertionBodyID="LeftHand" OriginBodyID="LeftArm" PCA="0.444546519" ParallelStrainAtFmax="0.6" SerialStrainAtFmax="0.059999999999999998" Strap="TwoCylinderWrap" TendonLength="1.732291" Type="MinettiAlexander" VMaxFactor="8.4000000000000004" Origin="LeftArm -3.38609065912611529e-01 2.29259319071527190e-01 -5.82164548660608960e-01" Insertion="LeftHand -2.52204435439355945e-01 3.40038601582934530e-01 2.67528431742176442e-01" Cylinder1Position="LeftForearm -5.11571765722074967e-01 -2.73993580299401907e-01 8.35494916228939122e-01" Cylinder1Radius="2.19058843000000003e-01" Cylinder2Position="LeftForearm 5.79648234277928442e-01 -1.14685802994010776e-02 -7.19215083771064911e-01" Cylinder2Radius="2.36471261999999988e-01" CylinderQuaternion="LeftForearm 7.07106781186547795e-01 7.07106781186547462e-01 -8.71698546678345565e-17 0.00000000000000000e+00"/>
  <MUSCLE ActivationK="0.17" ActivationKinetics="false" CylinderBodyID="LeftArm" FibreLength="0.7069" ForcePerUnitArea="300000" ID="LeftElbowFlex" InsertionBodyID="LeftForearm" OriginBodyID="LeftArm" PCA="0.526818862" ParallelStrainAtFmax="0.6" SerialStrainAtFmax="0.059999999999999998" Strap="CylinderWrap" TendonLength="0.970332" Type="MinettiAlexander" VMaxFactor="8.4000000000000004" Origin="LeftArm 2.71850934087390361e-01 -1.92760680928473066e-01 5.32925451339392731e-01" Insertion="LeftForearm -1.35161765722074556e-01 -1.11873580299401407e-01 7.69284916228941351e-01" CylinderPosition="LeftArm -1.29449065912610406e-01 7.72293190715267891e-02 -9.70424548660610231e-01" CylinderRadius="2.22506900000000007e-01" CylinderQuaternion="LeftArm 7.07106781186547684e-01 -7.07106781186547684e-01 -3.94649590784723552e-17 8.32667268468867282e-17"/>
  <MUSCLE ActivationK="0.17" ActivationKinetics="false" CylinderBodyID="LeftForearm" FibreLength="0.708888" ForcePerUnitArea="300000" ID="LeftElbowFlexWristExt" InsertionBodyID="LeftHand" OriginBodyID="LeftArm" PCA="0.437784546" ParallelStrainAtFmax="0.6" SerialStrainAtFmax="0.059999999999999998" Strap="TwoCylinderWrap" TendonLength="1.870875" Type="MinettiAlexander" VMaxFactor="8.4000000000000004" Origin="LeftArm -1.44029065912610110e-01 2.20699319071527206e-01 -6.51744548660611711e-01" Insertion="LeftHand 2.47495564560644421e-01 6.32086015829376319e-02 2.60836431742177188e-01" Cylinder1Position="LeftForearm -5.11571765722074967e-01 -2.73993580299401907e-01 8.35494916228939122e-01" Cylinder1Radius="2.22506900000000007e-01" Cylinder2Position="LeftForearm 5.79648234277928442e-01 -1.14685802994010776e-02 -7.19215083771064911e-01" Cylinder2Radius="2.31680933000000006e-01" CylinderQuaternion="LeftForearm 7.07106781186547462e-01 -7.07106781186547795e-01 -2.42861286636752993e-17 -2.77555756156289135e-17"/>
  <MUSCLE ActivationK="0.17" ActivationKinetics="false" FibreLength="1.531486" ForcePerUnitArea="300000" ID="LeftHipExt" InsertionBodyID="LeftThigh" OriginBodyID="Trunk" PCA="1.188820906" ParallelStrainAtFmax="0.6" SerialStrainAtFmax="0.059999999999999998" Strap="TwoPoint" TendonLength="2.4624235" Type="MinettiAlexander" VMaxFactor="8.4000000000000004" Origin="Trunk -7.04834684716652315e+00 5.49966141253468016e-02 -6.69675104496315621e-01" Insertion="LeftThigh -1.08008960113858576e-01 1.28749925768571583e-01 2.84548309269645194e-01"/>
  <MUSCLE ActivationK="0.17" ActivationKinetics="false" CylinderBodyID="LeftThigh" FibreLength="1.57787" ForcePerUnitArea="300000" ID="LeftHipExtKneeFlex" InsertionBodyID="LeftShank" OriginBodyID="Trunk" PCA="0.721171015" ParallelStrainAtFmax="0.6" SerialStrainAtFmax="0.059999999999999998" Strap="TwoCylinderWrap" TendonLength="1.5719055" Type="MinettiAlexander" VMaxFactor="8.4000000000000004" Origin="Trunk -3.68322684716653237e+00 7.53551014125346863e-01 8.36114895503681232e-01" Insertion="LeftShank -1.82655796985238289e-01 -2.74081336602079673e-01 8.33291981340236965e-01" Cylinder1Position="LeftThigh -1.03198960113860441e-01 -3.42624574231429058e-01 1.08991830926964250e+00" Cylinder1Radius="2.73166923999999978e-01" Cylinder2Position="LeftThigh 3.03810398861403402e-02 2.25417925768570698e-01 -1.05008669073035477e+00" Cylinder2Radius="3.44218968000000014e-01" CylinderQuaternion="LeftThigh 7.07106781186548239e-01 7.07106781186546907e-01 2.72947896923225772e-17 -3.12250225675825339e-17"/>
  <MUSCLE ActivationK="0.17" ActivationKinetics="false" CylinderBodyID="Trunk" FibreLength="0.716566" ForcePerUnitArea="300000" ID="LeftHipFlex" InsertionBodyID="LeftThigh" OriginBodyID="Trunk" PCA="1.693877534" ParallelStrainAtFmax="0.6" SerialStrainAtFmax="0.059999999999999998" Strap="CylinderWrap" TendonLength="0.8264925" Type="MinettiAlexander" VMaxFactor="8.4000000000000004" Origin="Trunk -2.29272684716653030e+00 1.73461001412534532e+00 1.01111489550368128e+00" Insertion="LeftThigh 4.81210398861402003e-02 4.16159925768570749e-01 7.27628309269640505e-01" CylinderPosition="Trunk -3.32006684716652778e+00 6.55345514125345807e-01 5.24348955036796002e-02" CylinderRadius="3.02410548000000001e-01" CylinderQuaternion="Trunk 7.07106781186547462e-01 -7.07106781186547684e-01 3.06668278553419438e-18 4.33680868994201774e-19"/>
  <MUSCLE ActivationK="0.17" ActivationKinetics="false" CylinderBodyID="LeftThigh" FibreLength="1.8013" ForcePerUnitArea="300000" ID="LeftHipFlexKneeExt" InsertionBodyID="LeftShank" OriginBodyID="Trunk" PCA="0.589603713" ParallelStrainAtFmax="0.6" SerialStrainAtFmax="0.059999999999999998" Strap="TwoCylinderWrap" TendonLength="1.657615" Type="MinettiAlexander" VMaxFactor="8.4000000000000004" Origin="Trunk -2.85399684716652979e+00 1.41595001412534516e+00 7.50964895503681396e-01" Insertion="LeftShank 4.23064203014762219e-01 1.60308663397920298e-01 3.70771981340237700e-01" Cylinder1Position="LeftThigh -1.03198960113860441e-01 -3.42624574231429058e-01 1.08991830926964250e+00" Cylinder1Radius="3.02410548000000001e-01" Cylinder2Position="LeftThigh 3.03810398861403402e-02 2.25417925768570698e-01 -1.05008669073035477e+00" Cylinder2Radius="2.88037778999999994e-01" CylinderQuaternion="LeftThigh 7.07106781186546796e-01 -7.07106781186548239e-01 -8.29414661951410892e-18 1.04083408558608426e-17"/>
  <MUSCLE ActivationK="0.17" ActivationKinetics="false" CylinderBodyID="LeftThigh" FibreLength="0.645492" ForcePerUnitArea="300000" ID="LeftKneeExt" InsertionBodyID="LeftShank" OriginBodyID="LeftThigh" PCA="1.41029058" ParallelStrainAtFmax="0.6" SerialStrainAtFmax="0.059999999999999998" Strap="CylinderWrap" TendonLength="1.556599" Type="MinettiAlexander" VMaxFactor="8.4000000000000004" Origin="LeftThigh 2.53481039886139348e-01 5.27992576857102408e-03 5.51008309269645169e-01" Insertion="LeftShank 5.22124203014759258e-01 -2.12191336602078728e-01 5.58411981340238173e-01" CylinderPosition="LeftThigh 3.03810398861403402e-02 2.25417925768570698e-01 -1.05008669073035477e+00" CylinderRadius="2.88037778999999994e-01" CylinderQuaternion="LeftThigh 7.07106781186546796e-01 -7.07106781186548239e-01 -8.29414661951410892e-18 1.04083408558608426e-17"/>
  <MUSCLE ActivationK="0.17" ActivationKinetics="false" CylinderBodyID="LeftThigh" FibreLength="0.758504" ForcePerUnitArea="300000" ID="LeftKneeFlex" InsertionBodyID="LeftShank" OriginBodyID="LeftThigh" PCA="0.600083379" ParallelStrainAtFmax="0.6" SerialStrainAtFmax="0.059999999999999998" Strap="CylinderWrap" TendonLength="1.457655" Type="MinettiAlexander" VMaxFactor="8.4000000000000004" Origin="LeftThigh -1.15558960113858189e-01 1.36519925768570582e-01 7.81608309269643309e-01" Insertion="LeftShank -5.29157969852383225e-02 -1.07991336602078075e-01 6.78981981340237017e-01" CylinderPosition="LeftThigh 3.03810398861403402e-02 2.25417925768570698e-01 -1.05008669073035477e+00" CylinderRadius="3.44218968000000014e-01" CylinderQuaternion="LeftThigh 7.07106781186548239e-01 7.07106781186546907e-01 2.72947896923225772e-17 -3.12250225675825339e-17"/>
  <MUSCLE ActivationK="0.17" ActivationKinetics="false" CylinderBodyID="Trunk" FibreLength="0.645286" ForcePerUnitArea="300000" ID="LeftShoulderExt" InsertionBodyID="LeftArm" OriginBodyID="Trunk" PCA="2.308484943" ParallelStrainAtFmax="0.6" SerialStrainAtFmax="0.059999999999999998" Strap="TwoCylinderWrap" TendonLength="3.2158285" Type="MinettiAlexander" VMaxFactor="8.4000000000000004" Origin="Trunk 7.64723152833469366e-01 1.10125001412534473e+00 1.27133489550368073e+00" Insertion="LeftArm 2.91700934087391506e-01 1.27559319071527288e-01 4.68645451339393115e-01" Cylinder1Position="Trunk 2.70599315283347108e+00 1.26802001412534571e+00 3.20504895503681164e-01" Cylinder1Radius="5.00000000000000028e-02" Cylinder2Position="Trunk 2.95433815283346757e+00 1.21695001412534642e+00 -8.39595104496316469e-01" Cylinder2Radius="3.08915671000000003e-01" CylinderQuaternion="Trunk 7.07106781186547462e-01 -7.07106781186547684e-01 3.06668278553419438e-18 4.33680868994201774e-19"/>
  <MUSCLE ActivationK="0.17" ActivationKinetics="false" CylinderBodyID="LeftArm" FibreLength="1.312294" ForcePerUnitArea="300000" ID="LeftShoulderExtElbowFlex" InsertionBodyID="LeftForearm" OriginBodyID="Trunk" PCA="0.709460406" ParallelStrainAtFmax="0.6" SerialStrainAtFmax="0.059999999999999998" Strap="TwoCylinderWrap" TendonLength="1.3229565" Type="MinettiAlexander" VMaxFactor="8.4000000000000004" Origin="Trunk 3.35776315283346882e+00 1.35468014125346620e-01 -5.05955104496317865e-01" Insertion="LeftForearm -1.06061765722073653e-01 -1.37133580299400759e-01 7.55384916228937664e-01" Cylinder1Position="LeftArm 1.16759340873900386e-02 -5.32206809284729160e-02 7.75705451339392948e-01" Cylinder1Radius="3.08915671000000003e-01" Cylinder2Position="LeftArm -1.29449065912610406e-01 7.72293190715267891e-02 -9.70424548660610231e-01" Cylinder2Radius="2.22506900000000007e-01" CylinderQuaternion="LeftArm 7.07106781186547684e-01 -7.07106781186547684e-01 -3.94649590784723552e-17 8.32667268468867282e-17"/>
  <MUSCLE ActivationK="0.17" ActivationKinetics="false" CylinderBodyID="Trunk" FibreLength="0.869984" ForcePerUnitArea="300000" ID="LeftShoulderFlex" InsertionBodyID="LeftArm" OriginBodyID="Trunk" PCA="1.141502231" ParallelStrainAtFmax="0.6" SerialStrainAtFmax="0.059999999999999998" Strap="CylinderWrap" TendonLength="2.058351" Type="MinettiAlexander" VMaxFactor="8.4000000000000004" Origin="Trunk 7.07143152833470179e-01 1.58849001412534618e+00 7.89564895503682029e-01" Insertion="LeftArm -6.02790659126102718e-02 3.17129319071526916e-01 3.01995451339391763e-01" CylinderPosition="Trunk 2.95433815283346757e+00 1.21695001412534642e+00 -8.39595104496316469e-01" CylinderRadius="3.14676200999999989e-01" CylinderQuaternion="Trunk 7.07106781186547684e-01 7.07106781186547351e-01 1.34170018845081174e-18 -1.73472347597680709e-18"/>
  <MUSCLE ActivationK="0.17" ActivationKinetics="false" CylinderBodyID="LeftArm" FibreLength="1.40108" ForcePerUnitArea="300000" ID="LeftShoulderFlexElbowExt" InsertionBodyID="LeftForearm" OriginBodyID="Trunk" PCA="0.553751769" ParallelStrainAtFmax="0.6" SerialStrainAtFmax="0.059999999999999998" Strap="TwoCylinderWrap" TendonLength="1.292402" Type="MinettiAlexander" VMaxFactor="8.4000000000000004" Origin="Trunk 2.68393315283347045e+00 1.41112001412534682e+00 -2.85115104496316885e-01" Insertion="LeftForearm -6.24111765722075162e-01 -5.69135802994005097e-02 2.95664916228939145e-01" Cylinder1Position="LeftArm 1.16759340873900386e-02 -5.32206809284729160e-02 7.75705451339392948e-01" Cylinder1Radius="3.14676200999999989e-01" Cylinder2Position="LeftArm -1.29449065912610406e-01 7.72293190715267891e-02 -9.70424548660610231e-01" Cylinder2Radius="2.19058843000000003e-01" CylinderQuaternion="LeftArm 7.07106781186547684e-01 7.07106781186547684e-01 4.07660016854549606e-17 5.55111512312578147e-17"/>
  <MUSCLE ActivationK="0.17" ActivationKinetics="false" CylinderBodyID="LeftForearm" FibreLength="0.243942" ForcePerUnitArea="300000" ID="LeftWristExt" InsertionBodyID="LeftHand" OriginBodyID="LeftForearm" PCA="1.017750814" ParallelStrainAtFmax="0.6" SerialStrainAtFmax="0.059999999999999998" Strap="CylinderWrap" TendonLength="1.5168885" Type="MinettiAlexander" VMaxFactor="8.4000000000000004" Origin="LeftForearm -7.09176572207248501e-03 -1.13483580299401379e-01 5.65304916228938970e-01" Insertion="LeftHand 2.39965564560645273e-01 -1.43021398417062184e-01 2.39859431742176998e-01" CylinderPosition="LeftForearm 5.79648234277928442e-01 -1.14685802994010776e-02 -7.19215083771064911e-01" CylinderRadius="2.31680933000000006e-01" CylinderQuaternion="LeftForearm 7.07106781186547462e-01 -7.07106781186547795e-01 -2.42861286636752993e-17 -2.77555756156289135e-17"/>
  <MUSCLE ActivationK="0.17" ActivationKinetics="false" CylinderBodyID="LeftForearm" FibreLength="0.386006" ForcePerUnitArea="300000" ID="LeftWristFlex" InsertionBodyID="LeftHand" OriginBodyID="LeftForearm" PCA="0.4287881" ParallelStrainAtFmax="0.6" SerialStrainAtFmax="0.059999999999999998" Strap="CylinderWrap" TendonLength="1.3426245" Type="MinettiAlexander" VMaxFactor="8.4000000000000004" Origin="LeftForearm -6.64481765722075624e-01 9.86464197005986476e-02 3.38704916228937947e-01" Insertion="LeftHand -2.34744435439356636e-01 1.51128601582937339e-01 2.21448431742177654e-01" CylinderPosition="LeftForearm 5.79648234277928442e-01 -1.14685802994010776e-02 -7.19215083771064911e-01" CylinderRadius="2.36471261999999988e-01" CylinderQuaternion="LeftForearm 7.07106781186547795e-01 7.07106781186547462e-01 -8.71698546678345565e-17 0.00000000000000000e+00"/>
  <MUSCLE ActivationK="0.17" ActivationKinetics="false" CylinderBodyID="RightShank" FibreLength="0.340424" ForcePerUnitArea="300000" ID="RightAnkleExt" InsertionBodyID="RightFoot" OriginBodyID="RightShank" PCA="0.891370063" ParallelStrainAtFmax="0.6" SerialStrainAtFmax="0.059999999999999998" Strap="CylinderWrap" TendonLength="1.74649" Type="MinettiAlexander" VMaxFactor="8.4000000000000004" Origin="RightShank -1.12435796985262293e-01 1.34241336602097250e-01 5.85291981340239964e-01" Insertion="RightFoot -3.14548512126402724e-01 6.58865327321177773e-03 1.14069260070260206e-01" CylinderPosition="RightShank -2.64435796985262317e-01 -2.14653663397903427e-01 -8.80903018659761838e-01" CylinderRadius="3.35841855999999994e-01" CylinderQuaternion="RightShank 7.07106781186548017e-01 7.07106781186547129e-01 2.90566182226115127e-17 1.11022302462515629e-16"/>
  <MUSCLE ActivationK="0.17" ActivationKinetics="false" CylinderBodyID="RightShank" FibreLength="1.069406" ForcePerUnitArea="300000" ID="RightAnkleExtKneeFlex" InsertionBodyID="RightFoot" OriginBodyID="RightThigh" PCA="0.354687278" ParallelStrainAtFmax="0.6" SerialStrainAtFmax="0.059999999999999998" Strap="TwoCylinderWrap" TendonLength="1.8379795" Type="MinettiAlexander" VMaxFactor="8.4000000000000004" Origin="RightThigh -1.20448960113858389e-01 -3.86299257685710010e-02 -6.62171690730363305e-01" Insertion="RightFoot -3.95988512126403625e-01 2.76828653273211267e-01 1.11672260070260279e-01" Cylinder1Position="RightShank 2.13994203014737344e-01 2.70103336602097843e-01 1.10149698134023866e+00" Cylinder1Radius="3.44218968000000014e-01" Cylinder2Position="RightShank -2.64435796985262317e-01 -2.14653663397903427e-01 -8.80903018659761838e-01" Cylinder2Radius="3.35841855999999994e-01" CylinderQuaternion="RightShank 7.07106781186548017e-01 7.07106781186547129e-01 2.90566182226115127e-17 1.11022302462515629e-16"/>
  <MUSCLE ActivationK="0.17" ActivationKinetics="false" CylinderBodyID="RightShank" FibreLength="0.30142" ForcePerUnitArea="300000" ID="RightAnkleFlex" InsertionBodyID="RightFoot" OriginBodyID="RightShank" PCA="1.006714094" ParallelStrainAtFmax="0.6" SerialStrainAtFmax="0.059999999999999998" Strap="CylinderWrap" TendonLength="1.678087" Type="MinettiAlexander" VMaxFactor="8.4000000000000004" Origin="RightShank 5.14984203014739572e-01 1.66991336602097751e-01 5.06231981340239390e-01" Insertion="RightFoot 2.37114878735945750e-02 1.79538653273211890e-01 1.98903260070259713e-01" CylinderPosition="RightShank -2.64435796985262317e-01 -2.14653663397903427e-01 -8.80903018659761838e-01" CylinderRadius="2.60242423000000000e-01" CylinderQuaternion="RightShank 7.07106781186547240e-01 -7.07106781186548017e-01 -4.33680868994201774e-17 5.55111512312578270e-17"/>
  <MUSCLE ActivationK="0.17" ActivationKinetics="false" CylinderBodyID="RightArm" FibreLength="0.656556" ForcePerUnitArea="300000" ID="RightElbowExt" InsertionBodyID="RightForearm" OriginBodyID="RightArm" PCA="0.85082214" ParallelStrainAtFmax="0.6" SerialStrainAtFmax="0.059999999999999998" Strap="CylinderWrap" TendonLength="1.271636" Type="MinettiAlexander" VMaxFactor="8.4000000000000004" Origin="RightArm -1.23969065912591533e-01 -1.12829319071527392e-01 6.48065451339381426e-01" Insertion="RightForearm -8.31161765722081780e-01 2.40063580299499729e-01 4.66614916228930421e-01" CylinderPosition="RightArm -1.29449065912591033e-01 -7.72293190715269695e-02 -9.70424548660620889e-01" CylinderRadius="2.19058843000000003e-01" CylinderQuaternion="RightArm 7.07106781186547462e-01 7.07106781186547573e-01 -4.74880551548650634e-17 -2.77555756156288950e-17"/>
  <MUSCLE ActivationK="0.17" ActivationKinetics="false" CylinderBodyID="RightForearm" FibreLength="0.814456" ForcePerUnitArea="300000" ID="RightElbowExtWristFlex" InsertionBodyID="RightHand" OriginBodyID="RightArm" PCA="0.444546519" ParallelStrainAtFmax="0.6" SerialStrainAtFmax="0.059999999999999998" Strap="TwoCylinderWrap" TendonLength="1.732291" Type="MinettiAlexander" VMaxFactor="8.4000000000000004" Origin="RightArm -3.38609065912593987e-01 -2.29259319071526940e-01 -5.82164548660619507e-01" Insertion="RightHand -2.52204435439313812e-01 -3.40038601582847155e-01 2.67528431742152129e-01" Cylinder1Position="RightForearm -5.11571765722080962e-01 2.73993580299500661e-01 8.35494916228930684e-01" Cylinder1Radius="2.19058843000000003e-01" Cylinder2Position="RightForearm 5.79648234277919672e-01 1.14685802995012753e-02 -7.19215083771067243e-01" Cylinder2Radius="2.36471261999999988e-01" CylinderQuaternion="RightForearm 7.07106781186548350e-01 7.07106781186546685e-01 4.68748033010529808e-18 6.07153216591882483e-18"/>
  <MUSCLE ActivationK="0.17" ActivationKinetics="false" CylinderBodyID="RightArm" FibreLength="0.7069" ForcePerUnitArea="300000" ID="RightElbowFlex" InsertionBodyID="RightForearm" OriginBodyID="RightArm" PCA="0.526818862" ParallelStrainAtFmax="0.6" SerialStrainAtFmax="0.059999999999999998" Strap="CylinderWrap" TendonLength="0.970332" Type="MinettiAlexander" VMaxFactor="8.4000000000000004" Origin="RightArm 2.71850934087408014e-01 1.92760680928472677e-01 5.32925451339382072e-01" Insertion="RightForearm -1.35161765722081245e-01 1.11873580299500897e-01 7.69284916228932691e-01" CylinderPosition="RightArm -1.29449065912591033e-01 -7.72293190715269695e-02 -9.70424548660620889e-01" CylinderRadius="2.22506900000000007e-01" CylinderQuaternion="RightArm 7.07106781186547573e-01 -7.07106781186547462e-01 1.99493199737332693e-17 2.77555756156288950e-17"/>
  <MUSCLE ActivationK="0.17" ActivationKinetics="false" CylinderBodyID="RightForearm" FibreLength="0.708888" ForcePerUnitArea="300000" ID="RightElbowFlexWristExt" InsertionBodyID="RightHand" OriginBodyID="RightArm" PCA="0.437784546" ParallelStrainAtFmax="0.6" SerialStrainAtFmax="0.059999999999999998" Strap="TwoCylinderWrap" TendonLength="1.870875" Type="MinettiAlexander" VMaxFactor="8.4000000000000004" Origin="RightArm -1.44029065912593263e-01 -2.20699319071527289e-01 -6.51744548660620149e-01" Insertion="RightHand 2.47495564560687886e-01 -6.32086015828461634e-02 2.60836431742150987e-01" Cylinder1Position="RightForearm -5.11571765722080962e-01 2.73993580299500661e-01 8.35494916228930684e-01" Cylinder1Radius="2.22506900000000007e-01" Cylinder2Position="RightForearm 5.79648234277919672e-01 1.14685802995012753e-02 -7.19215083771067243e-01" Cylinder2Radius="2.31680933000000006e-01" CylinderQuaternion="RightForearm 7.07106781186546685e-01 -7.07106781186548350e-01 1.72252620153634517e-17 8.67361737988403547e-19"/>
  <MUSCLE ActivationK="0.17" ActivationKinetics="false" FibreLength="1.531486" ForcePerUnitArea="300000" ID="RightHipExt" InsertionBodyID="RightThigh" OriginBodyID="Trunk" PCA="1.188820906" ParallelStrainAtFmax="0.6" SerialStrainAtFmax="0.059999999999999998" Strap="TwoPoint" TendonLength="2.4624235" Type="MinettiAlexander" VMaxFactor="8.4000000000000004" Origin="Trunk -7.04834684716652937e+00 -5.49965858746531769e-02 -6.69675104496320728e-01" Insertion="RightThigh -1.08008960113860061e-01 -1.28749925768571666e-01 2.84548309269637256e-01"/>
  <MUSCLE ActivationK="0.17" ActivationKinetics="false" CylinderBodyID="RightThigh" FibreLength="1.57787" ForcePerUnitArea="300000" ID="RightHipExtKneeFlex" InsertionBodyID="RightShank" OriginBodyID="Trunk" PCA="0.721171015" ParallelStrainAtFmax="0.6" SerialStrainAtFmax="0.059999999999999998" Strap="TwoCylinderWrap" TendonLength="1.5719055" Type="MinettiAlexander" VMaxFactor="8.4000000000000004" Origin="Trunk -3.68322684716652970e+00 -7.53550985874653856e-01 8.36114895503679012e-01" Insertion="RightShank -1.82655796985262853e-01 2.74081336602097714e-01 8.33291981340239185e-01" Cylinder1Position="RightThigh -1.03198960113855986e-01 3.42624574231428169e-01 1.08991830926963895e+00" Cylinder1Radius="2.73166923999999978e-01" Cylinder2Position="RightThigh 3.03810398861401598e-02 -2.25417925768571059e-01 -1.05008669073036498e+00" Cylinder2Radius="3.44218968000000014e-01" CylinderQuaternion="RightThigh 7.07106781186547351e-01 7.07106781186547795e-01 6.07153216591882360e-17 -8.32667268468867282e-17"/>
  <MUSCLE ActivationK="0.17" ActivationKinetics="false" CylinderBodyID="Trunk" FibreLength="0.716566" ForcePerUnitArea="300000" ID="RightHipFlex" InsertionBodyID="RightThigh" OriginBodyID="Trunk" PCA="1.693877534" ParallelStrainAtFmax="0.6" SerialStrainAtFmax="0.059999999999999998" Strap="CylinderWrap" TendonLength="0.8264925" Type="MinettiAlexander" VMaxFactor="8.4000000000000004" Origin="Trunk -2.29272684716653119e+00 -1.73460998587465420e+00 1.01111489550368128e+00" Insertion="RightThigh 4.81210398861414146e-02 -4.16159925768571859e-01 7.27628309269635620e-01" CylinderPosition="Trunk -3.32006684716652867e+00 -6.55345485874653466e-01 5.24348955036819525e-02" CylinderRadius="3.02410548000000001e-01" CylinderQuaternion="Trunk 7.07106781186547462e-01 -7.07106781186547684e-01 3.06668278553419438e-18 4.33680868994201774e-19"/>
  <MUSCLE ActivationK="0.17" ActivationKinetics="false" CylinderBodyID="RightThigh" FibreLength="1.8013" ForcePerUnitArea="300000" ID="RightHipFlexKneeExt" InsertionBodyID="RightShank" OriginBodyID="Trunk" PCA="0.589603713" ParallelStrainAtFmax="0.6" SerialStrainAtFmax="0.059999999999999998" Strap="TwoCylinderWrap" TendonLength="1.657615" Type="MinettiAlexander" VMaxFactor="8.4000000000000004" Origin="Trunk -2.85399684716652624e+00 -1.41594998587465248e+00 7.50964895503683949e-01" Insertion="RightShank 4.23064203014736739e-01 -1.60308663397903145e-01 3.70771981340239365e-01" Cylinder1Position="RightThigh -1.03198960113855986e-01 3.42624574231428169e-01 1.08991830926963895e+00" Cylinder1Radius="3.02410548000000001e-01" Cylinder2Position="RightThigh 3.03810398861401598e-02 -2.25417925768571059e-01 -1.05008669073036498e+00" Cylinder2Radius="2.88037778999999994e-01" CylinderQuaternion="RightThigh 7.07106781186547573e-01 -7.07106781186547462e-01 5.48606299277665120e-17 -2.77555756156289073e-17"/>
  <MUSCLE ActivationK="0.17" ActivationKinetics="false" CylinderBodyID="RightThigh" FibreLength="0.645492" ForcePerUnitArea="300000" ID="RightKneeExt" InsertionBodyID="RightShank" OriginBodyID="RightThigh" PCA="1.41029058" ParallelStrainAtFmax="0.6" SerialStrainAtFmax="0.059999999999999998" Strap="CylinderWrap" TendonLength="1.556599" Type="MinettiAlexander" VMaxFactor="8.4000000000000004" Origin="RightThigh 2.53481039886143011e-01 -5.27992576857181511e-03 5.51008309269639507e-01" Insertion="RightShank 5.22124203014738608e-01 2.12191336602097380e-01 5.58411981340239727e-01" CylinderPosition="RightThigh 3.03810398861401598e-02 -2.25417925768571059e-01 -1.05008669073036498e+00" CylinderRadius="2.88037778999999994e-01" CylinderQuaternion="RightThigh 7.07106781186547573e-01 -7.07106781186547462e-01 5.48606299277665120e-17 -2.77555756156289073e-17"/>
  <MUSCLE ActivationK="0.17" ActivationKinetics="false" CylinderBodyID="RightThigh" FibreLength="0.758504" ForcePerUnitArea="300000" ID="RightKneeFlex" InsertionBodyID="RightShank" OriginBodyID="RightThigh" PCA="0.600083379" ParallelStrainAtFmax="0.6" SerialStrainAtFmax="0.059999999999999998" Strap="CylinderWrap" TendonLength="1.457655" Type="MinettiAlexander" VMaxFactor="8.4000000000000004" Origin="RightThigh -1.15558960113858300e-01 -1.36519925768571665e-01 7.81608309269639978e-01" Insertion="RightShank -5.29157969852610821e-02 1.07991336602097879e-01 6.78981981340241458e-01" CylinderPosition="RightThigh 3.03810398861401598e-02 -2.25417925768571059e-01 -1.05008669073036498e+00" CylinderRadius="3.44218968000000014e-01" CylinderQuaternion="RightThigh 7.07106781186547351e-01 7.07106781186547795e-01 6.07153216591882360e-17 -8.32667268468867282e-17"/>
  <MUSCLE ActivationK="0.17" ActivationKinetics="false" CylinderBodyID="Trunk" FibreLength="0.645286" ForcePerUnitArea="300000" ID="RightShoulderExt" InsertionBodyID="RightArm" OriginBodyID="Trunk" PCA="2.308484943" ParallelStrainAtFmax="0.6" SerialStrainAtFmax="0.059999999999999998" Strap="TwoCylinderWrap" TendonLength="3.2158285" Type="MinettiAlexander" VMaxFactor="8.4000000000000004" Origin="Trunk 7.64723152833469588e-01 -1.10124998587465406e+00 1.27133489550367851e+00" Insertion="RightArm 2.91700934087408603e-01 -1.27559319071527733e-01 4.68645451339379959e-01" Cylinder1Position="Trunk 2.70599315283347419e+00 -1.26801998587465325e+00 3.20504895503682163e-01" Cylinder1Radius="5.00000000000000028e-02" Cylinder2Position="Trunk 2.95433815283346979e+00 -1.21694998587465109e+00 -8.39595104496318245e-01" Cylinder2Radius="3.08915671000000003e-01" CylinderQuaternion="Trunk 7.07106781186547462e-01 -7.07106781186547684e-01 3.06668278553419438e-18 4.33680868994201774e-19"/>
  <MUSCLE ActivationK="0.17" ActivationKinetics="false" CylinderBodyID="RightArm" FibreLength="1.312294" ForcePerUnitArea="300000" ID="RightShoulderExtElbowFlex" InsertionBodyID="RightForearm" OriginBodyID="Trunk" PCA="0.709460406" ParallelStrainAtFmax="0.6" SerialStrainAtFmax="0.059999999999999998" Strap="TwoCylinderWrap" TendonLength="1.3229565" Type="MinettiAlexander" VMaxFactor="8.4000000000000004" Origin="Trunk 3.35776315283347193e+00 -1.35467985874653030e-01 -5.05955104496317087e-01" Insertion="RightForearm -1.06061765722080717e-01 1.37133580299501373e-01 7.55384916228932668e-01" Cylinder1Position="RightArm 1.16759340874072470e-02 5.32206809284724303e-02 7.75705451339380403e-01" Cylinder1Radius="3.08915671000000003e-01" Cylinder2Position="RightArm -1.29449065912591033e-01 -7.72293190715269695e-02 -9.70424548660620889e-01" Cylinder2Radius="2.22506900000000007e-01" CylinderQuaternion="RightArm 7.07106781186547573e-01 -7.07106781186547462e-01 1.99493199737332693e-17 2.77555756156288950e-17"/>
  <MUSCLE ActivationK="0.17" ActivationKinetics="false" CylinderBodyID="Trunk" FibreLength="0.869984" ForcePerUnitArea="300000" ID="RightShoulderFlex" InsertionBodyID="RightArm" OriginBodyID="Trunk" PCA="1.141502231" ParallelStrainAtFmax="0.6" SerialStrainAtFmax="0.059999999999999998" Strap="CylinderWrap" TendonLength="2.058351" Type="MinettiAlexander" VMaxFactor="8.4000000000000004" Origin="Trunk 7.07143152833470179e-01 -1.58848998587465262e+00 7.89564895503681918e-01" Insertion="RightArm -6.02790659125929107e-02 -3.17129319071526805e-01 3.01995451339381216e-01" CylinderPosition="Trunk 2.95433815283346979e+00 -1.21694998587465109e+00 -8.39595104496318245e-01" CylinderRadius="3.14676200999999989e-01" CylinderQuaternion="Trunk 7.07106781186547684e-01 7.07106781186547351e-01 1.34170018845081174e-18 -1.73472347597680709e-18"/>
  <MUSCLE ActivationK="0.17" ActivationKinetics="false" CylinderBodyID="RightArm" FibreLength="1.40108" ForcePerUnitArea="300000" ID="RightShoulderFlexElbowExt" InsertionBodyID="RightForearm" OriginBodyID="Trunk" PCA="0.553751769" ParallelStrainAtFmax="0.6" SerialStrainAtFmax="0.059999999999999998" Strap="TwoCylinderWrap" TendonLength="1.292402" Type="MinettiAlexander" VMaxFactor="8.4000000000000004" Origin="Trunk 2.68393315283346867e+00 -1.41111998587465348e+00 -2.85115104496320937e-01" Insertion="RightForearm -6.24111765722079936e-01 5.69135802995005130e-02 2.95664916228931651e-01" Cylinder1Position="RightArm 1.16759340874072470e-02 5.32206809284724303e-02 7.75705451339380403e-01" Cylinder1Radius="3.14676200999999989e-01" Cylinder2Position="RightArm -1.29449065912591033e-01 -7.72293190715269695e-02 -9.70424548660620889e-01" Cylinder2Radius="2.19058843000000003e-01" CylinderQuaternion="RightArm 7.07106781186547462e-01 7.07106781186547573e-01 -4.74880551548650634e-17 -2.77555756156288950e-17"/>
  <MUSCLE ActivationK="0.17" ActivationKinetics="false" CylinderBodyID="RightForearm" FibreLength="0.243942" ForcePerUnitArea="300000" ID="RightWristExt" InsertionBodyID="RightHand" OriginBodyID="RightForearm" PCA="1.017750814" ParallelStrainAtFmax="0.6" SerialStrainAtFmax="0.059999999999999998" Strap="CylinderWrap" TendonLength="1.5168885" Type="MinettiAlexander" VMaxFactor="8.4000000000000004" Origin="RightForearm -7.09176572208048382e-03 1.13483580299500897e-01 5.65304916228930865e-01" Insertion="RightHand 2.39965564560688488e-01 1.43021398417154777e-01 2.39859431742151796e-01" CylinderPosition="RightForearm 5.79648234277919672e-01 1.14685802995012753e-02 -7.19215083771067243e-01" CylinderRadius="2.31680933000000006e-01" CylinderQuaternion="RightForearm 7.07106781186546685e-01 -7.07106781186548350e-01 1.72252620153634517e-17 8.67361737988403547e-19"/>
  <MUSCLE ActivationK="0.17" ActivationKinetics="false" CylinderBodyID="RightForearm" FibreLength="0.386006" ForcePerUnitArea="300000" ID="RightWristFlex" InsertionBodyID="RightHand" OriginBodyID="RightForearm" PCA="0.4287881" ParallelStrainAtFmax="0.6" SerialStrainAtFmax="0.059999999999999998" Strap="CylinderWrap" TendonLength="1.3426245" Type="MinettiAlexander" VMaxFactor="8.4000000000000004" Origin="RightForearm -6.64481765722080064e-01 -9.86464197004990745e-02 3.38704916228931396e-01" Insertion="RightHand -2.34744435439311616e-01 -1.51128601582846578e-01 2.21448431742152008e-01" CylinderPosition="RightForearm 5.79648234277919672e-01 1.14685802995012753e-02 -7.19215083771067243e-01" CylinderRadius="2.36471261999999988e-01" CylinderQuaternion="RightForearm 7.07106781186548350e-01 7.07106781186546685e-01 4.68748033010529808e-18 6.07153216591882483e-18"/>
  <DRIVER Type="BoxCar" ID="LeftHipFlexDriver" TargetID="LeftHipFlex" CycleTime="2.20000000000000018e+00" Delay="1.43339056412609245e-01" Width="2.24144975003375269e-01" Height="6.59052200646788044e-01"/>
  <DRIVER Type="BoxCar" ID="LeftHipFlexKneeExtDriver" TargetID="LeftHipFlexKneeExt" CycleTime="2.20000000000000018e+00" Delay="9.50142457508867833e-01" Width="1.93907812129676289e-02" Height="2.67983961971149764e-01"/>
  <DRIVER Type="BoxCar" ID="LeftHipExtDriver" TargetID="LeftHipExt" CycleTime="2.20000000000000018e+00" Delay="5.20087029360665754e-01" Width="5.30220121988863258e-01" Height="9.46207511989051619e-01"/>
  <DRIVER Type="BoxCar" ID="LeftHipExtKneeFlexDriver" TargetID="LeftHipExtKneeFlex" CycleTime="2.20000000000000018e+00" Delay="4.69210429912356730e-01" Width="1.98549072428857526e-01" Height="6.67830676722365457e-02"/>
  <DRIVER Type="BoxCar" ID="LeftKneeExtDriver" TargetID="LeftKneeExt" CycleTime="2.20000000000000018e+00" Delay="5.85222412803157788e-01" Width="5.73559954681788775e-01" Height="8.97185455824542899e-01"/>
  <DRIVER Type="BoxCar" ID="LeftKneeFlexDriver" TargetID="LeftKneeFlex" CycleTime="2.20000000000000018e+00" Delay="1.84251293852074588e-01" Width="4.79597692398002984e-01" Height="3.99606438569703182e-01"/>
  <DRIVER Type="BoxCar" ID="LeftAnkleFlexDriver" TargetID="LeftAnkleFlex" CycleTime="2.20000000000000018e+00" Delay="2.20170122837862470e-01" Width="1.36892243811756159e-01" Height="2.66089936148045658e-01"/>
  <DRIVER Type="BoxCar" ID="LeftAnkleExtKneeFlexDriver" TargetID="LeftAnkleExtKneeFlex" CycleTime="2.20000000000000018e+00" Delay="6.50069940608990038e-01" Width="1.85553938797334478e-01" Height="5.21273267606773075e-02"/>
  <DRIVER Type="BoxCar" ID="LeftAnkleExtDriver" TargetID="LeftAnkleExt" CycleTime="2.20000000000000018e+00" Delay="5.35123780526385109e-02" Width="9.19043391012518973e-02" Height="6.97202272662207134e-01"/>
  <DRIVER Type="BoxCar" ID="LeftShoulderExtDriver" TargetID="LeftShoulderExt" CycleTime="2.20000000000000018e+00" Delay="2.60222846318136247e-01" Width="1.08802244600884127e-01" Height="7.83549695811456975e-02"/>
  <DRIVER Type="BoxCar" ID="LeftShoulderFlexDriver" TargetID="LeftShoulderFlex" CycleTime="2.20000000000000018e+00" Delay="8.80915809432063934e-01" Width="3.45200086872958833e-01" Height="3.23798332069058392e-01"/>
  <DRIVER Type="BoxCar" ID="LeftShoulderExtElbowFlexDriver" TargetID="LeftShoulderExtElbowFlex" CycleTime="2.20000000000000018e+00" Delay="9.96945263068724996e-01" Width="1.63860173108054230e-01" Height="3.44433811875913334e-02"/>
  <DRIVER Type="BoxCar" ID="LeftShoulderFlexElbowExtDriver" TargetID="LeftShoulderFlexElbowExt" CycleTime="2.20000000000000018e+00" Delay="3.99117724357991144e-01" Width="1.20770518436102148e-01" Height="1.98074087075459815e-01"/>
  <DRIVER Type="BoxCar" ID="LeftElbowFlexDriver" TargetID="LeftElbowFlex" CycleTime="2.20000000000000018e+00" Delay="2.55600743937409558e-01" Width="7.70323249792287612e-01" Height="1.86140699714771596e-01"/>
  <DRIVER Type="BoxCar" ID="LeftElbowExtDriver" TargetID="LeftElbowExt" CycleTime="2.20000000000000018e+00" Delay="5.88256972443283566e-01" Width="3.07576958384529198e-02" Height="8.50548532996173445e-02"/>
  <DRIVER Type="BoxCar" ID="LeftWristFlexDriver" TargetID="LeftWristFlex" CycleTime="2.20000000000000018e+00" Delay="6.94829720440727772e-01" Width="2.97026143378567517e-02" Height="6.27839671858827608e-01"/>
  <DRIVER Type="BoxCar" ID="LeftWristExtDriver" TargetID="LeftWristExt" CycleTime="2.20000000000000018e+00" Delay="5.91137314760421306e-01" Width="3.91525430945797115e-01" Height="3.40734110941355695e-01"/>
  <DRIVER Type="BoxCar" ID="LeftElbowFlexWristExtDriver" TargetID="LeftElbowFlexWristExt" CycleTime="2.20000000000000018e+00" Delay="9.87694982407559152e-01" Width="5.39475425162591726e-01" Height="1.37699620668656625e-01"/>
  <DRIVER Type="BoxCar" ID="LeftElbowExtWristFlexDriver" TargetID="LeftElbowExtWristFlex" CycleTime="2.20000000000000018e+00" Delay="4.70019934033664433e-01" Width="4.10579693058325673e-02" Height="5.04556258425713278e-01"/>
  <DRIVER Type="BoxCar" ID="RightHipFlexDriver" TargetID="RightHipFlex" CycleTime="2.20000000000000018e+00" Delay="6.43339056412609245e-01" Width="2.24144975003375269e-01" Height="6.59052200646788044e-01"/>
  <DRIVER Type="BoxCar" ID="RightHipFlexKneeExtDriver" TargetID="RightHipFlexKneeExt" CycleTime="2.20000000000000018e+00" Delay="4.50142457508867833e-01" Width="1.93907812129676289e-02" Height="2.67983961971149764e-01"/>
  <DRIVER Type="BoxCar" ID="RightHipExtDriver" TargetID="RightHipExt" CycleTime="2.20000000000000018e+00" Delay="2.00870293606657535e-02" Width="5.30220121988863258e-01" Height="9.46207511989051619e-01"/>
  <DRIVER Type="BoxCar" ID="RightHipExtKneeFlexDriver" TargetID="RightHipExtKneeFlex" CycleTime="2.20000000000000018e+00" Delay="9.69210429912356730e-01" Width="1.98549072428857526e-01" Height="6.67830676722365457e-02"/>
  <DRIVER Type="BoxCar" ID="RightKneeExtDriver" TargetID="RightKneeExt" CycleTime="2.20000000000000018e+00" Delay="8.52224128031577877e-02" Width="5.73559954681788775e-01" Height="8.97185455824542899e-01"/>
  <DRIVER Type="BoxCar" ID="RightKneeFlexDriver" TargetID="RightKneeFlex" CycleTime="2.20000000000000018e+00" Delay="6.84251293852074616e-01" Width="4.79597692398002984e-01" Height="3.99606438569703182e-01"/>
  <DRIVER Type="BoxCar" ID="RightAnkleFlexDriver" TargetID="RightAnkleFlex" CycleTime="2.20000000000000018e+00" Delay="7.20170122837862525e-01" Width="1.36892243811756159e-01" Height="2.66089936148045658e-01"/>
  <DRIVER Type="BoxCar" ID="RightAnkleExtKneeFlexDriver" TargetID="RightAnkleExtKneeFlex" CycleTime="2.20000000000000018e+00" Delay="1.50069940608990038e-01" Width="1.85553938797334478e-01" Height="5.21273267606773075e-02"/>
  <DRIVER Type="BoxCar" ID="RightAnkleExtDriver" TargetID="RightAnkleExt" CycleTime="2.20000000000000018e+00" Delay="5.53512378052638532e-01" Width="9.19043391012518973e-02" Height="6.97202272662207134e-01"/>
  <DRIVER Type="BoxCar" ID="RightShoulderExtDriver" TargetID="RightShoulderExt" CycleTime="2.20000000000000018e+00" Delay="7.60222846318136192e-01" Width="1.08802244600884127e-01" Height="7.83549695811456975e-02"/>
  <DRIVER Type="BoxCar" ID="RightShoulderFlexDriver" TargetID="RightShoulderFlex" CycleTime="2.20000000000000018e+00" Delay="3.80915809432063934e-01" Width="3.45200086872958833e-01" Height="3.23798332069058392e-01"/>
  <DRIVER Type="BoxCar" ID="RightShoulderExtElbowFlexDriver" TargetID="RightShoulderExtElbowFlex" CycleTime="2.20000000000000018e+00" Delay="4.96945263068724996e-01" Width="1.63860173108054230e-01" Height="3.44433811875913334e-02"/>
  <DRIVER Type="BoxCar" ID="RightShoulderFlexElbowExtDriver" TargetID="RightShoulderFlexElbowExt" CycleTime="2.20000000000000018e+00" Delay="8.99117724357991088e-01" Width="1.20770518436102148e-01" Height="1.98074087075459815e-01"/>
  <DRIVER Type="BoxCar" ID="RightElbowFlexDriver" TargetID="RightElbowFlex" CycleTime="2.20000000000000018e+00" Delay="7.55600743937409502e-01" Width="7.70323249792287612e-01" Height="1.86140699714771596e-01"/>
  <DRIVER Type="BoxCar" ID="RightElbowExtDriver" TargetID="RightElbowExt" CycleTime="2.20000000000000018e+00" Delay="8.82569724432835656e-02" Width="3.07576958384529198e-02" Height="8.50548532996173445e-02"/>
  <DRIVER Type="BoxCar" ID="RightWristFlexDriver" TargetID="RightWristFlex" CycleTime="2.20000000000000018e+00" Delay="1.94829720440727772e-01" Width="2.97026143378567517e-02" Height="6.27839671858827608e-01"/>
  <DRIVER Type="BoxCar" ID="RightWristExtDriver" TargetID="RightWristExt" CycleTime="2.20000000000000018e+00" Delay="9.11373147604213063e-02" Width="3.91525430945797115e-01" Height="3.40734110941355695e-01"/>
  <DRIVER Type="BoxCar" ID="RightElbowFlexWristExtDriver" TargetID="RightElbowFlexWristExt" CycleTime="2.20000000000000018e+00" Delay="4.87694982407559152e-01" Width="5.39475425162591726e-01" Height="1.37699620668656625e-01"/>
  <DRIVER Type="BoxCar" ID="RightElbowExtWristFlexDriver" TargetID="RightElbowExtWristFlex" CycleTime="2.20000000000000018e+00" Delay="9.70019934033664377e-01" Width="4.10579693058325673e-02" Height="5.04556258425713278e-01"/>
</GAITSYMODE>
