# Supplementary material for: March of the Titans: The Locomotor Capabilities of Sauropod Dinosaurs
Source: PLoS One. 2013 Oct 30;8(10):e78733. doi: 10.1371/journal.pone.0078733 (PMC3864407; doi:10.1371/journal.pone.0078733)
Supplement: Data File S8 — GaitSym model specification file used to generate Movie S8. (XML) [file pone.0078733.s024.xml]

<?xml version="1.0"?>
<GAITSYMODE>
  <STATE SimulationTime="4.80000000000215188e+00" CycleFraction="2.00000000000000000e+00"/>
  <IOCONTROL OldStyleInputs="false" SanityCheckLeft="" SanityCheckRight="" SanityCheckAxis="Y"/>
  <GLOBAL AllowInternalCollisions="false" BMR="0" CFM="1e-10" ContactMaxCorrectingVel="100" ContactSurfaceLayer="0.001" DistanceTravelledBodyID="Trunk" ERP="0.2" FitnessType="DistanceTravelled" GravityVector="0.0 0.0 -9.81" IntegrationStepSize="1e-4" MechanicalEnergyLimit="0" MetabolicEnergyLimit="1.00000000000000000e+07" TimeLimit="0.00000000000000000e+00"/>
  <INTERFACE BodyAxisSize="0.1 0.1 0.1" BodyColour=".275 .725 .451 1.0" DrawingOrder="Environment Joint Muscle Geom Body" EnvironmentAxisSize="1 1 1" EnvironmentColour="0.5 0.5 1.0 1.0" GeomColour="0 0 1 1" JointAxisSize="0.05 0.05 0.05" JointColour="0 1 0 1" StrapColour="1 0 0 1" StrapCylinderColour="0 1 1 1" StrapCylinderLength="0.05" StrapForceColour="1 0 0 0.5" StrapForceRadius="0.01" StrapForceScale="0.000001" StrapRadius="0.005" TrackBodyID="Trunk"/>
  <ENVIRONMENT Plane="0 0 1 0"/>
  <BODY Clockwise="false" GraphicFile="LeftHumerus.obj" ID="LeftArm" Offset="-3.39701906591260938e+00 -1.27017068092847296e+00 -3.64084454866060847e+00" PositionHighBound="1000 20 10" PositionLowBound="-50 -20 -1.00000000000000006e-01" Scale="1.0" Mass="2.87886511217309817e+03" MOI="1.51881774237460081e+03 1.28127493163638701e+03 8.79467147156984879e+02 1.18153246306896335e+02 -6.64939124128528363e+01 -2.59103908205128590e+01" Density="-1" Position="World 2.46268273540466254e+00 1.24833063060290006e+00 3.55253237278956968e+00" Quaternion="World 9.40177128826983455e-01 1.97005566696938951e-03 3.40653694200970081e-01 -4.25980498975460451e-03" LinearVelocity="2.29372085243024060e+00 -1.07751592679057984e+00 -4.93845166244269163e-02" AngularVelocity="2.94602168237865336e-01 -1.10146977655008280e-02 1.13735565488516102e-04"/>
  <BODY Clockwise="false" GraphicFile="LeftFoot.obj" ID="LeftFoot" Offset="2.97726148787360723e+00 -1.91340865327322729e+00 -5.88925739929745951e-01" PositionHighBound="1000 20 10" PositionLowBound="-50 -20 -1.00000000000000006e-01" Scale="1.0" Mass="9.76053778769090059e+02" MOI="2.19891891425343033e+02 1.96638313583607044e+02 1.90760509494453601e+02 1.48541370683299707e+01 4.44257777955307418e+01 -1.42700946604667522e+00" Density="-1" Position="World -4.71134507777051859e+00 1.96099113559412563e+00 7.01041066532395729e-01" Quaternion="World 9.70901838734269718e-01 1.50960201281575852e-03 2.39431806758075461e-01 -4.44415984642306840e-03" LinearVelocity="4.79045326008101305e-02 -2.17057508017292122e-01 1.83902281143809160e-01" AngularVelocity="2.95315490087732668e-01 6.53455837548635454e-02 1.73517386438263265e-04"/>
  <BODY Clockwise="false" GraphicFile="LeftRadius+Ulna.obj" ID="LeftForearm" Offset="-3.77914176572207339e+00 -1.62139358029940106e+00 -1.83492508377106223e+00" PositionHighBound="1000 20 10" PositionLowBound="-50 -20 -1.00000000000000006e-01" Scale="1.0" Mass="4.28229772080454268e+02" MOI="7.76630543069758801e+01 1.25060962855903895e+02 6.80520310714964580e+01 -9.09941079520815954e+00 4.99388877956044936e+01 9.12861560228374813e+00" Density="-1" Position="World 1.70023732665237937e+00 1.60801486702990792e+00 1.91189340219652504e+00" Quaternion="World 9.56046558986718864e-01 1.75412697079078105e-03 2.93177332938450774e-01 -4.35333657342071995e-03" LinearVelocity="1.53028895991191471e+00 -5.86984030218578035e-01 8.38782482400223378e-02" AngularVelocity="3.02070475623171908e-01 7.87493397624080438e-01 7.42522772616367385e-04"/>
  <BODY Clockwise="false" GraphicFile="LeftHand.obj" ID="LeftHand" Offset="-4.32019443543935555e+00 -1.75283139841706292e+00 -6.09846568257822796e-01" PositionHighBound="1000 20 10" PositionLowBound="-50 -20 -1.00000000000000006e-01" Scale="1.0" Mass="1.95727961781530439e+02" MOI="1.77441753059478273e+01 1.56481812801897409e+01 9.55533007798740641e+00 1.22051709737293579e+00 8.04779331761040440e-01 8.83354091805660796e-02" Density="-1" Position="World 1.66019675295548907e+00 1.74096569974728599e+00 4.98076182781855281e-01" Quaternion="World 9.96839626402486800e-01 7.70246996517243328e-04 7.93015133801300287e-02 -4.62989513229988218e-03" LinearVelocity="4.16816020607513771e-01 -1.59940083118361637e-01 1.55520031880275605e-01" AngularVelocity="3.02070540780945085e-01 7.87492755592986371e-01 7.42523711996544654e-04"/>
  <BODY Clockwise="false" GraphicFile="LeftTibia+Fibula.obj" ID="LeftShank" Offset="2.94612420301476075e+00 -1.49349133660207922e+00 -2.06707801865976304e+00" PositionHighBound="1000 20 10" PositionLowBound="-50 -20 -1.00000000000000006e-01" Scale="1.0" Mass="6.20181087795764938e+02" MOI="1.63550748577237783e+02 1.61332593283485977e+02 6.33413387978944655e+01 1.05328715668043982e+00 -3.23707932958904507e+01 2.81783206875586281e+01" Density="-1" Position="World -4.00048997490071834e+00 1.53336672941812524e+00 1.99489286778635644e+00" Quaternion="World 9.70901832990815561e-01 1.50996440663469069e-03 2.39431827387107388e-01 -4.44418008587814124e-03" LinearVelocity="1.32526791416706896e-01 -5.99031189545218723e-01 1.11728232618524704e-02" AngularVelocity="2.95315534079273023e-01 6.53455920174780408e-02 1.73520186897625989e-04"/>
  <BODY Clockwise="false" GraphicFile="LeftFemur.obj" ID="LeftThigh" Offset="2.76251103988614055e+00 -9.97970074231429138e-01 -4.21866169073035557e+00" PositionHighBound="1000 20 10" PositionLowBound="-50 -20 -1.00000000000000006e-01" Scale="1.0" Mass="5.38667316593421219e+03" MOI="4.51287423253337693e+03 3.53576421393742567e+03 2.65903361343194774e+03 -3.18905216510765513e+02 5.09815414587105238e+01 3.07316592267948920e+02" Density="-1" Position="World -3.27197940754896699e+00 1.02946196434384718e+00 3.92024876421060142e+00" Quaternion="World 9.99553803963785903e-01 5.39707574456149155e-04 2.94984785595831453e-02 -4.66277384499959313e-03" LinearVelocity="1.21237138053069726e+00 -1.17639590924285486e+00 -2.13894551246226999e-01" AngularVelocity="3.03813136682847817e-01 9.73816969081963579e-01 8.90371044532392141e-04"/>
  <BODY Clockwise="false" GraphicFile="RightHumerus.obj" ID="RightArm" Offset="-3.39701906591259251e+00 1.27017068092847274e+00 -3.64084454866061957e+00" PositionHighBound="1000 20 10" PositionLowBound="-50 -20 -1.00000000000000006e-01" Scale="1.0" Mass="2.87886511217310272e+03" MOI="1.51881774237460104e+03 1.28127493163638837e+03 8.79467147156985789e+02 -1.18153246306896492e+02 -6.64939124128530636e+01 2.59103908205127063e+01" Density="-1" Position="World 2.70164705011560180e+00 -1.29423540781111179e+00 3.40196650463557182e+00" Quaternion="World 9.88481838397455514e-01 1.10448081886956539e-03 1.51266733165986766e-01 -4.56187656535361318e-03" LinearVelocity="2.15664203330777049e+00 -1.03187815155459472e+00 -7.49916981290224771e-01" AngularVelocity="2.96366953840988712e-01 1.77695915138767091e-01 2.62558645178587993e-04"/>
  <BODY Clockwise="false" GraphicFile="RightFoot.obj" ID="RightFoot" Offset="2.97726148787359568e+00 1.91340865327321152e+00 -5.88925739929740177e-01" PositionHighBound="1000 20 10" PositionLowBound="-50 -20 -1.00000000000000006e-01" Scale="1.0" Mass="9.76053778769089831e+02" MOI="2.19891891425342891e+02 1.96638313583607044e+02 1.90760509494453515e+02 -1.48541370683299316e+01 4.44257777955307418e+01 1.42700946604664769e+00" Density="-1" Position="World -2.40942579799471179e+00 -1.88763514831893819e+00 8.36401534068268004e-01" Quaternion="World 9.67186069145838934e-01 1.57641363683289223e-03 2.54025744283947585e-01 -4.42083829751302969e-03" LinearVelocity="4.96109458400463055e-01 -2.60895484699681046e-01 -9.19028353328729564e-01" AngularVelocity="3.00273887869570433e-01 5.95431731426085187e-01 5.92049065343622531e-04"/>
  <BODY Clockwise="false" GraphicFile="RightRadius+Ulna.obj" ID="RightForearm" Offset="-3.77914176572208094e+00 1.62139358029950076e+00 -1.83492508377106778e+00" PositionHighBound="1000 20 10" PositionLowBound="-50 -20 -1.00000000000000006e-01" Scale="1.0" Mass="4.28229772080454723e+02" MOI="7.76630543069759369e+01 1.25060962855904066e+02 6.80520310714965433e+01 9.09941079520817730e+00 4.99388877956045079e+01 -9.12861560228377833e+00" Density="-1" Position="World 2.82066205320415975e+00 -1.64521462076506508e+00 1.69437007118845573e+00" Quaternion="World 9.99879828333469778e-01 3.32442851044030996e-04 -1.47749734810764845e-02 -4.68172321002429965e-03" LinearVelocity="2.08355764670025323e+00 -5.28043728065491491e-01 -7.24571394319426965e-01" AngularVelocity="2.93740608467426334e-01 -1.03100038672596622e-01 4.11062326779416070e-05"/>
  <BODY Clockwise="false" GraphicFile="RightHand.obj" ID="RightHand" Offset="-4.32019443543931203e+00 1.75283139841715396e+00 -6.09846568257848221e-01" PositionHighBound="1000 20 10" PositionLowBound="-50 -20 -1.00000000000000006e-01" Scale="1.0" Mass="1.95727961781530524e+02" MOI="1.77441753059478309e+01 1.56481812801897320e+01 9.55533007798742595e+00 -1.22051709737293557e+00 8.04779331761040440e-01 -8.83354091805654551e-02" Density="-1" Position="World 3.61280646652085480e+00 -1.78312616943957702e+00 5.23199452064335158e-01" Quaternion="World 9.72980794221611545e-01 -6.88874330893109480e-04 -2.30838350169036532e-01 -4.64280295466604556e-03" LinearVelocity="2.20431140849048246e+00 -1.83990235641795341e-01 -6.83417067296587577e-01" AngularVelocity="2.93740605110971054e-01 -1.03100396983954040e-01 4.11058128263552212e-05"/>
  <BODY Clockwise="false" GraphicFile="RightTibia+Fibula.obj" ID="RightShank" Offset="2.94612420301473765e+00 1.49349133660209743e+00 -2.06707801865976082e+00" PositionHighBound="1000 20 10" PositionLowBound="-50 -20 -1.00000000000000006e-01" Scale="1.0" Mass="6.20181087795765620e+02" MOI="1.63550748577237925e+02 1.61332593283486034e+02 6.33413387978944868e+01 -1.05328715668042183e+00 -3.23707932958904223e+01 -2.81783206875585677e+01" Density="-1" Position="World -2.05953284323067010e+00 -1.47219173096263511e+00 2.35502878983987030e+00" Quaternion="World 9.99976703642976195e-01 3.78490933966744699e-04 -4.95615212870021554e-03 -4.67819110530754562e-03" LinearVelocity="1.40010482819427895e+00 -7.16693721447915211e-01 -1.00258523273191313e+00" AngularVelocity="3.00273888827663316e-01 5.95431754181003248e-01 5.92048941776794103e-04"/>
  <BODY Clockwise="false" GraphicFile="RightFemur.obj" ID="RightThigh" Offset="2.76251103988614144e+00 9.97970074231428472e-01 -4.21866169073036357e+00" PositionHighBound="1000 20 10" PositionLowBound="-50 -20 -1.00000000000000006e-01" Scale="1.0" Mass="5.38667316593421765e+03" MOI="4.51287423253337511e+03 3.53576421393742658e+03 2.65903361343194501e+03 3.18905216510765172e+02 5.09815414587102467e+01 -3.07316592267948920e+02" Density="-1" Position="World -2.54992729690102671e+00 -9.73579662922752442e-01 4.24401131889935268e+00" Quaternion="World 9.39714450530680701e-01 -1.22150124054063868e-03 -3.41927950398853875e-01 -4.53168120891257655e-03" LinearVelocity="2.16876869470371947e+00 -1.28061707528523483e+00 -8.77262982534723124e-01" AngularVelocity="2.96034862399485399e-01 1.42191693081685333e-01 2.34588841723576159e-04"/>
  <BODY BadMesh="true" Clockwise="false" GraphicFile="AxialSkeleton.obj" ID="Trunk" Offset="-4.54356847166530076e-01 1.41253468419018452e-08 -5.25614510449631833e+00" PositionHighBound="1000 20 10" PositionLowBound="-50 -20 -1.00000000000000006e-01" Scale="1.0" Mass="6.22588273359001760e+04" MOI="8.83060513550759351e+04 1.28133655441847770e+06 1.25738215429867106e+06 2.20928257206566286e+03 -8.75171642811548081e+04 5.73495077502508707e+02" Density="-1" Position="World 0.00000000000000000e+00 0.00000000000000000e+00 4.97073434249556634e+00" Quaternion="World 9.99987933709410637e-01 3.94827492430277808e-04 -1.44976340404438927e-03 -4.67704317994610021e-03" LinearVelocity="2.27841883497639497e+00 -1.49560946619545709e+00 -4.43633577053738959e-01" AngularVelocity="2.94603892698664882e-01 -1.08013287477683965e-02 1.13990168273168089e-04"/>
  <JOINT Body1ID="LeftShank" Body2ID="LeftFoot" ID="LeftAnkleJoint" ParamHiStop="30d" ParamLoStop="0d" Type="Hinge" HingeAnchor="LeftShank -2.64435796985247051e-01 2.14653663397921995e-01 -8.80903018659766945e-01" HingeAxis="LeftShank 9.49219002011059132e-17 -9.99999999999999889e-01 1.77809156287622727e-17" Body2HingeAnchor="LeftFoot -2.33298238482310016e-01 -2.05263753175619817e-01 5.97247817927509916e-01" Body2HingeAxis="LeftFoot 1.34122816149878123e-07 -9.99999999999736433e-01 -7.13223575180021475e-07" StartAngleReference="-1.03497030540625310e-08"/>
  <JOINT Body1ID="LeftArm" Body2ID="LeftForearm" ID="LeftElbowJoint" ParamHiStop="40d" ParamLoStop="-20d" Type="Hinge" HingeAnchor="LeftArm -1.29449065912602912e-01 7.72293190715272332e-02 -9.70424548660611563e-01" HingeAxis="LeftArm 1.13407547241983764e-16 -9.99999999999999778e-01 4.77048955893621951e-18" Body2HingeAnchor="LeftForearm -5.11572120963732502e-01 -2.73993178052350184e-01 8.35495575257264256e-01" Body2HingeAxis="LeftForearm 7.04606121660809014e-07 -9.99999999999678701e-01 -3.81663642898483549e-07" StartAngleReference="-1.00128368300757373e-01"/>
  <JOINT Body1ID="Trunk" Body2ID="LeftThigh" ID="LeftHipJoint" ParamHiStop="20d" ParamLoStop="-40d" Type="Hinge" HingeAnchor="Trunk -3.32006684716653266e+00 6.55345514125345474e-01 5.24348955036806966e-02" HingeAxis="Trunk 1.19723871929659081e-17 -9.99999999999999778e-01 -8.89045781438113636e-18" Body2HingeAnchor="LeftThigh -1.03198297623890087e-01 -3.42624389084278891e-01 1.08991904170176235e+00" Body2HingeAxis="LeftThigh 3.60831912756486538e-07 -9.99999999999717226e-01 6.59809791727131688e-07" StartAngleReference="6.19057294130561861e-02"/>
  <JOINT Body1ID="LeftThigh" Body2ID="LeftShank" ID="LeftKneeJoint" ParamHiStop="40d" ParamLoStop="-20d" Type="Hinge" HingeAnchor="LeftThigh 3.03810398861360520e-02 2.25417925768570782e-01 -1.05008669073035921e+00" HingeAxis="LeftThigh 5.26515680013273091e-18 -1.00000000000000000e+00 -2.16840434497100887e-19" Body2HingeAnchor="LeftShank 2.13993643379166043e-01 -2.70103281576805132e-01 1.10149601933669672e+00" Body2HingeAxis="LeftShank -4.10726712422773265e-07 -9.99999999999903633e-01 -1.54643568041020786e-07" StartAngleReference="4.24560496024272427e-01"/>
  <JOINT Body1ID="Trunk" Body2ID="LeftArm" ID="LeftShoulderJoint" ParamHiStop="40d" ParamLoStop="-20d" Type="Hinge" HingeAnchor="Trunk 2.95433815283346313e+00 1.21695001412534953e+00 -8.39595104496316469e-01" HingeAxis="Trunk 1.19723871929659081e-17 -9.99999999999999778e-01 -8.89045781438113636e-18" Body2HingeAnchor="LeftArm 1.16768197811730201e-02 -5.32205063808511361e-02 7.75705075109108133e-01" Body2HingeAxis="LeftArm 1.50017958658625258e-07 -9.99999999999231948e-01 -1.23013522682221231e-06" StartAngleReference="6.98131799778073381e-01"/>
  <JOINT Body1ID="LeftForearm" Body2ID="LeftHand" ID="LeftWristJoint" ParamHiStop="5d" ParamLoStop="-25d" Type="Hinge" HingeAnchor="LeftForearm 5.79648234277937657e-01 -1.14685802994009909e-02 -7.19215083771066799e-01" HingeAxis="LeftForearm 1.23761677989220331e-16 -1.00000000000000000e+00 -4.79217360238592960e-17" Body2HingeAnchor="LeftHand 3.85953922212586564e-02 -1.42906016478780373e-01 5.05865142455570349e-01" Body2HingeAxis="LeftHand 1.84778429844885623e-07 -9.99999999999976019e-01 -1.17079602578976268e-07" StartAngleReference="-4.36332313530772509e-01"/>
  <JOINT Body1ID="RightShank" Body2ID="RightFoot" ID="RightAnkleJoint" ParamHiStop="0d" ParamLoStop="-30d" Type="Hinge" HingeAnchor="RightShank -2.64435796985258764e-01 -2.14653663397902761e-01 -8.80903018659761838e-01" HingeAxis="RightShank -1.02660393207221201e-18 9.99999999999999889e-01 3.79470760369926552e-17" Body2HingeAnchor="RightFoot -2.33298531059783931e-01 2.05263778093765031e-01 5.97251894230410807e-01" Body2HingeAxis="RightFoot -1.84743260624349592e-08 9.99999999999999223e-01 -3.48260570389542432e-08" StartAngleReference="-5.23598775618305257e-01"/>
  <JOINT Body1ID="RightArm" Body2ID="RightForearm" ID="RightElbowJoint" ParamHiStop="20d" ParamLoStop="-40d" Type="Hinge" HingeAnchor="RightArm -1.29449065912589589e-01 -7.72293190715259426e-02 -9.70424548660626995e-01" HingeAxis="RightArm -9.16421886293372623e-17 9.99999999999999889e-01 -3.71881345162528021e-17" Body2HingeAnchor="RightForearm -5.11571417663781669e-01 2.73993147425842631e-01 8.35493286203160102e-01" Body2HingeAxis="RightForearm 3.16344896751537670e-07 9.99999999999921285e-01 2.38414391478983072e-07" StartAngleReference="3.33253955573839244e-01"/>
  <JOINT Body1ID="Trunk" Body2ID="RightThigh" ID="RightHipJoint" ParamHiStop="40d" ParamLoStop="-20d" Type="Hinge" HingeAnchor="Trunk -3.32006684716653266e+00 -6.55345485874655798e-01 5.24348955036840689e-02" HingeAxis="Trunk -1.19723871929659081e-17 9.99999999999999778e-01 8.89045781438113636e-18" Body2HingeAnchor="RightThigh -1.03198802670652956e-01 3.42624497015395768e-01 1.08992024644440888e+00" Body2HingeAxis="RightThigh 3.47451264455858611e-07 9.99999999999858336e-01 -4.03069210546096873e-07" StartAngleReference="6.95043940570682195e-01"/>
  <JOINT Body1ID="RightThigh" Body2ID="RightShank" ID="RightKneeJoint" ParamHiStop="20d" ParamLoStop="-40d" Type="Hinge" HingeAnchor="RightThigh 3.03810398861396047e-02 -2.25417925768571864e-01 -1.05008669073036920e+00" HingeAxis="RightThigh -3.36102673470506375e-17 1.00000000000000000e+00 -1.55040910665427134e-16" Body2HingeAnchor="RightShank 2.13993813812282468e-01 2.70103332761025439e-01 1.10150024766706034e+00" Body2HingeAxis="RightShank -1.09490699779774936e-07 9.99999999999993006e-01 -4.26027423085489215e-08" StartAngleReference="-6.88031047792385775e-01"/>
  <JOINT Body1ID="Trunk" Body2ID="RightArm" ID="RightShoulderJoint" ParamHiStop="20d" ParamLoStop="-40d" Type="Hinge" HingeAnchor="Trunk 2.95433815283348933e+00 -1.21694998587465419e+00 -8.39595104496320355e-01" HingeAxis="Trunk -1.19723871929659081e-17 9.99999999999999778e-01 8.89045781438113636e-18" Body2HingeAnchor="RightArm 1.16765054342626851e-02 5.32205348000798148e-02 7.75704067087609861e-01" Body2HingeAxis="RightArm 7.82505748161944036e-08 9.99999999999981348e-01 -1.76120326017548123e-07" StartAngleReference="-3.06602185356892765e-01"/>
  <JOINT Body1ID="RightForearm" Body2ID="RightHand" ID="RightWristJoint" ParamHiStop="25d" ParamLoStop="-5d" Type="Hinge" HingeAnchor="RightForearm 5.79648234277917007e-01 1.14685802995008659e-02 -7.19215083771069352e-01" HingeAxis="RightForearm -1.84822589090888334e-17 9.99999999999999889e-01 -3.29597460435593348e-17" Body2HingeAnchor="RightHand 3.85951803275297600e-02 1.42906007462450663e-01 5.05863267132498295e-01" Body2HingeAxis="RightHand -1.39022454343309433e-07 9.99999999999947264e-01 2.93211738740099294e-07" StartAngleReference="4.36332313543112471e-01"/>
  <GEOM Abort="true" BodyID="Trunk" DampingConstant="1.00000000000000000e+06" ID="HeadContact" Mu="1.0" Radius="0.10000000000000001" SpringConstant="1.00000000000000000e+07" Type="Sphere" Position="Trunk 1.50842431528334817e+01 1.41253467815689870e-08 7.04364895503680977e-01" Quaternion="Trunk 1.00000000000000000e+00 -4.67003145139185949e-17 -2.42217541596839725e-17 1.21430643318376497e-17"/>
  <GEOM Abort="false" BodyID="LeftFoot" DampingConstant="1.00000000000000000e+06" ID="LeftCaudalLateralFootContact" Mu="1.0" Radius="0.10000000000000001" SpringConstant="1.00000000000000000e+07" Type="Sphere" Position="LeftFoot -2.28398512126395614e-01 3.80781346726770553e-01 -3.95194739929748351e-01" Quaternion="LeftFoot 1.00000000000000000e+00 -2.58040117051550117e-17 -3.41318109436635357e-15 2.42861286636753055e-17"/>
  <GEOM Abort="false" BodyID="LeftHand" DampingConstant="1.00000000000000000e+06" ID="LeftCaudalLateralHandContact" Mu="1.0" Radius="0.10000000000000001" SpringConstant="1.00000000000000000e+07" Type="Sphere" Position="LeftHand -2.09594435439356769e-01 1.67028601582936642e-01 -2.82716568257823042e-01" Quaternion="LeftHand 1.00000000000000000e+00 -4.27717757045531499e-17 -1.64703523714525291e-15 2.34187669256868958e-17"/>
  <GEOM Abort="false" BodyID="LeftFoot" DampingConstant="1.00000000000000000e+06" ID="LeftCaudalMedialFootContact" Mu="1.0" Radius="0.10000000000000001" SpringConstant="1.00000000000000000e+07" Type="Sphere" Position="LeftFoot -1.42385121263949588e-02 -4.59608653273227863e-01 -3.89927439929747988e-01" Quaternion="LeftFoot 1.00000000000000000e+00 -2.58040117051550117e-17 -3.41318109436635357e-15 2.42861286636753055e-17"/>
  <GEOM Abort="false" BodyID="LeftHand" DampingConstant="1.00000000000000000e+06" ID="LeftCaudalMedialHandContact" Mu="1.0" Radius="0.10000000000000001" SpringConstant="1.00000000000000000e+07" Type="Sphere" Position="LeftHand 5.65564560644229997e-04 -2.57971398417063791e-01 -2.91821568257823072e-01" Quaternion="LeftHand 1.00000000000000000e+00 -4.27717757045531499e-17 -1.64703523714525291e-15 2.34187669256868958e-17"/>
  <GEOM Abort="false" BodyID="LeftFoot" DampingConstant="1.00000000000000000e+06" ID="LeftCranialLateralFootContact" Mu="1.0" Radius="0.10000000000000001" SpringConstant="1.00000000000000000e+07" Type="Sphere" Position="LeftFoot 8.22714878736060806e-02 8.20211346726770318e-01 -4.76871439929747842e-01" Quaternion="LeftFoot 1.00000000000000000e+00 -2.58040117051550117e-17 -3.41318109436635357e-15 2.42861286636753055e-17"/>
  <GEOM Abort="false" BodyID="LeftHand" DampingConstant="1.00000000000000000e+06" ID="LeftCranialLateralHandContact" Mu="1.0" Radius="0.10000000000000001" SpringConstant="1.00000000000000000e+07" Type="Sphere" Position="LeftHand 1.85075564560645278e-01 8.19186015829370950e-02 -4.05124568257822337e-01" Quaternion="LeftHand 1.00000000000000000e+00 -4.27717757045531499e-17 -1.64703523714525291e-15 2.34187669256868958e-17"/>
  <GEOM Abort="false" BodyID="LeftFoot" DampingConstant="1.00000000000000000e+06" ID="LeftCranialMedialFootContact" Mu="1.0" Radius="0.10000000000000001" SpringConstant="1.00000000000000000e+07" Type="Sphere" Position="LeftFoot 5.11531487873611024e-01 -6.09528653273225252e-01 -4.47938939929745983e-01" Quaternion="LeftFoot 1.00000000000000000e+00 -2.58040117051550117e-17 -3.41318109436635357e-15 2.42861286636753055e-17"/>
  <GEOM Abort="false" BodyID="LeftHand" DampingConstant="1.00000000000000000e+06" ID="LeftCranialMedialHandContact" Mu="1.0" Radius="0.10000000000000001" SpringConstant="1.00000000000000000e+07" Type="Sphere" Position="LeftHand 1.81585564560645951e-01 -1.47491398417063019e-01 -3.14545568257822927e-01" Quaternion="LeftHand 1.00000000000000000e+00 -4.27717757045531499e-17 -1.64703523714525291e-15 2.34187669256868958e-17"/>
  <GEOM Abort="false" BodyID="RightFoot" DampingConstant="1.00000000000000000e+06" ID="RightCaudalLateralFootContact" Mu="1.0" Radius="0.10000000000000001" SpringConstant="1.00000000000000000e+07" Type="Sphere" Position="RightFoot -2.28398512126407272e-01 -3.80781346726789427e-01 -3.95194739929742023e-01" Quaternion="RightFoot 1.00000000000000000e+00 -4.42354486374085809e-17 -2.42750410023957405e-15 2.60208521396521064e-17"/>
  <GEOM Abort="false" BodyID="RightHand" DampingConstant="1.00000000000000000e+06" ID="RightCaudalLateralHandContact" Mu="1.0" Radius="0.10000000000000001" SpringConstant="1.00000000000000000e+07" Type="Sphere" Position="RightHand -2.09594435439313997e-01 -1.67028601582846770e-01 -2.82716568257847467e-01" Quaternion="RightHand 1.00000000000000000e+00 -1.52872506320456125e-17 2.26842707758048018e-15 2.21177243187042905e-17"/>
  <GEOM Abort="false" BodyID="RightFoot" DampingConstant="1.00000000000000000e+06" ID="RightCaudalMedialFootContact" Mu="1.0" Radius="0.10000000000000001" SpringConstant="1.00000000000000000e+07" Type="Sphere" Position="RightFoot -1.42385121264046455e-02 4.59608653273212764e-01 -3.89927439929741548e-01" Quaternion="RightFoot 1.00000000000000000e+00 -4.42354486374085809e-17 -2.42750410023957405e-15 2.60208521396521064e-17"/>
  <GEOM Abort="false" BodyID="RightHand" DampingConstant="1.00000000000000000e+06" ID="RightCaudalMedialHandContact" Mu="1.0" Radius="0.10000000000000001" SpringConstant="1.00000000000000000e+07" Type="Sphere" Position="RightHand 5.65564560688000539e-04 2.57971398417155939e-01 -2.91821568257848496e-01" Quaternion="RightHand 1.00000000000000000e+00 -1.52872506320456125e-17 2.26842707758048018e-15 2.21177243187042905e-17"/>
  <GEOM Abort="false" BodyID="RightFoot" DampingConstant="1.00000000000000000e+06" ID="RightCranialLateralFootContact" Mu="1.0" Radius="0.10000000000000001" SpringConstant="1.00000000000000000e+07" Type="Sphere" Position="RightFoot 8.22714878735944788e-02 -8.20211346726790524e-01 -4.76871439929741181e-01" Quaternion="RightFoot 1.00000000000000000e+00 -4.42354486374085809e-17 -2.42750410023957405e-15 2.60208521396521064e-17"/>
  <GEOM Abort="false" BodyID="RightHand" DampingConstant="1.00000000000000000e+06" ID="RightCranialLateralHandContact" Mu="1.0" Radius="0.10000000000000001" SpringConstant="1.00000000000000000e+07" Type="Sphere" Position="RightHand 1.85075564560690325e-01 -8.19186015828459457e-02 -4.05124568257849593e-01" Quaternion="RightHand 1.00000000000000000e+00 -1.52872506320456125e-17 2.26842707758048018e-15 2.21177243187042905e-17"/>
  <GEOM Abort="false" BodyID="RightFoot" DampingConstant="1.00000000000000000e+06" ID="RightCranialMedialFootContact" Mu="1.0" Radius="0.10000000000000001" SpringConstant="1.00000000000000000e+07" Type="Sphere" Position="RightFoot 5.11531487873596147e-01 6.09528653273209153e-01 -4.47938939929740987e-01" Quaternion="RightFoot 1.00000000000000000e+00 -4.42354486374085809e-17 -2.42750410023957405e-15 2.60208521396521064e-17"/>
  <GEOM Abort="false" BodyID="RightHand" DampingConstant="1.00000000000000000e+06" ID="RightCranialMedialHandContact" Mu="1.0" Radius="0.10000000000000001" SpringConstant="1.00000000000000000e+07" Type="Sphere" Position="RightHand 1.81585564560688639e-01 1.47491398417154779e-01 -3.14545568257848129e-01" Quaternion="RightHand 1.00000000000000000e+00 -1.52872506320456125e-17 2.26842707758048018e-15 2.21177243187042905e-17"/>
  <GEOM Abort="true" BodyID="Trunk" DampingConstant="1.00000000000000000e+06" ID="TailContact" Mu="1.0" Radius="0.10000000000000001" SpringConstant="1.00000000000000000e+07" Type="Sphere" Position="Trunk -2.46332568471665070e+01 1.41253470066493581e-08 -1.64241510449631822e+00" Quaternion="Trunk 1.00000000000000000e+00 -4.67003145139185949e-17 -2.42217541596839725e-17 1.21430643318376497e-17"/>
  <MUSCLE ActivationK="0.17" ActivationKinetics="false" CylinderBodyID="LeftShank" FibreLength="0.340424" ForcePerUnitArea="300000" ID="LeftAnkleExt" InsertionBodyID="LeftFoot" OriginBodyID="LeftShank" PCA="0.891370063" ParallelStrainAtFmax="0.6" SerialStrainAtFmax="0.059999999999999998" Strap="CylinderWrap" TendonLength="1.74649" Type="MinettiAlexander" VMaxFactor="8.4000000000000004" Origin="LeftShank -1.12435796985239561e-01 -1.34241336602079542e-01 5.85291981340238299e-01" Insertion="LeftFoot -3.14548512126395896e-01 -6.58865327322793667e-03 1.14069260070253434e-01" CylinderPosition="LeftShank -2.64435796985239169e-01 2.14653663397921080e-01 -8.80903018659762616e-01" CylinderRadius="3.35841855999999994e-01" CylinderQuaternion="LeftShank 7.07106781186547906e-01 7.07106781186547018e-01 -1.05818132034585183e-16 1.69135538907738630e-17"/>
  <MUSCLE ActivationK="0.17" ActivationKinetics="false" CylinderBodyID="LeftShank" FibreLength="1.069406" ForcePerUnitArea="300000" ID="LeftAnkleExtKneeFlex" InsertionBodyID="LeftFoot" OriginBodyID="LeftThigh" PCA="0.354687278" ParallelStrainAtFmax="0.6" SerialStrainAtFmax="0.059999999999999998" Strap="TwoCylinderWrap" TendonLength="1.8379795" Type="MinettiAlexander" VMaxFactor="8.4000000000000004" Origin="LeftThigh -1.20448960113857723e-01 3.86299257685708830e-02 -6.62171690730355089e-01" Insertion="LeftFoot -3.95988512126394465e-01 -2.76828653273227365e-01 1.11672260070253937e-01" Cylinder1Position="LeftShank 2.13994203014761519e-01 -2.70103336602080191e-01 1.10149698134024066e+00" Cylinder1Radius="3.44218968000000014e-01" Cylinder2Position="LeftShank -2.64435796985239169e-01 2.14653663397921080e-01 -8.80903018659762616e-01" Cylinder2Radius="3.35841855999999994e-01" CylinderQuaternion="LeftShank 7.07106781186547906e-01 7.07106781186547018e-01 -1.05818132034585183e-16 1.69135538907738630e-17"/>
  <MUSCLE ActivationK="0.17" ActivationKinetics="false" CylinderBodyID="LeftShank" FibreLength="0.30142" ForcePerUnitArea="300000" ID="LeftAnkleFlex" InsertionBodyID="LeftFoot" OriginBodyID="LeftShank" PCA="1.006714094" ParallelStrainAtFmax="0.6" SerialStrainAtFmax="0.059999999999999998" Strap="CylinderWrap" TendonLength="1.678087" Type="MinettiAlexander" VMaxFactor="8.4000000000000004" Origin="LeftShank 5.14984203014766218e-01 -1.66991336602080015e-01 5.06231981340237835e-01" Insertion="LeftFoot 2.37114878736061907e-02 -1.79538653273226573e-01 1.98903260070254245e-01" CylinderPosition="LeftShank -2.64435796985239169e-01 2.14653663397921080e-01 -8.80903018659762616e-01" CylinderRadius="2.60242423000000000e-01" CylinderQuaternion="LeftShank 7.07106781186546907e-01 -7.07106781186548239e-01 -1.77809156287622696e-17 -2.34187669256868896e-17"/>
  <MUSCLE ActivationK="0.17" ActivationKinetics="false" CylinderBodyID="LeftArm" FibreLength="0.656556" ForcePerUnitArea="300000" ID="LeftElbowExt" InsertionBodyID="LeftForearm" OriginBodyID="LeftArm" PCA="0.85082214" ParallelStrainAtFmax="0.6" SerialStrainAtFmax="0.059999999999999998" Strap="CylinderWrap" TendonLength="1.271636" Type="MinettiAlexander" VMaxFactor="8.4000000000000004" Origin="LeftArm -1.23969065912613752e-01 1.12829319071526879e-01 6.48065451339394749e-01" Insertion="LeftForearm -8.31161765722079560e-01 -2.40063580299402002e-01 4.66614916228939025e-01" CylinderPosition="LeftArm -1.29449065912611405e-01 7.72293190715273303e-02 -9.70424548660612007e-01" CylinderRadius="2.19058843000000003e-01" CylinderQuaternion="LeftArm 7.07106781186547684e-01 7.07106781186547462e-01 3.77302356024955481e-17 7.84962372879505087e-17"/>
  <MUSCLE ActivationK="0.17" ActivationKinetics="false" CylinderBodyID="LeftForearm" FibreLength="0.814456" ForcePerUnitArea="300000" ID="LeftElbowExtWristFlex" InsertionBodyID="LeftHand" OriginBodyID="LeftArm" PCA="0.444546519" ParallelStrainAtFmax="0.6" SerialStrainAtFmax="0.059999999999999998" Strap="TwoCylinderWrap" TendonLength="1.732291" Type="MinettiAlexander" VMaxFactor="8.4000000000000004" Origin="LeftArm -3.38609065912612195e-01 2.29259319071527079e-01 -5.82164548660609960e-01" Insertion="LeftHand -2.52204435439356556e-01 3.40038601582935696e-01 2.67528431742176998e-01" Cylinder1Position="LeftForearm -5.11571765722076077e-01 -2.73993580299401018e-01 8.35494916228940343e-01" Cylinder1Radius="2.19058843000000003e-01" Cylinder2Position="LeftForearm 5.79648234277929997e-01 -1.14685802994012806e-02 -7.19215083771066244e-01" Cylinder2Radius="2.36471261999999988e-01" CylinderQuaternion="LeftForearm 7.07106781186547240e-01 7.07106781186547906e-01 -4.55364912443911862e-17 6.33174068731534589e-17"/>
  <MUSCLE ActivationK="0.17" ActivationKinetics="false" CylinderBodyID="LeftArm" FibreLength="0.7069" ForcePerUnitArea="300000" ID="LeftElbowFlex" InsertionBodyID="LeftForearm" OriginBodyID="LeftArm" PCA="0.526818862" ParallelStrainAtFmax="0.6" SerialStrainAtFmax="0.059999999999999998" Strap="CylinderWrap" TendonLength="0.970332" Type="MinettiAlexander" VMaxFactor="8.4000000000000004" Origin="LeftArm 2.71850934087391138e-01 -1.92760680928472872e-01 5.32925451339394174e-01" Insertion="LeftForearm -1.35161765722075777e-01 -1.11873580299401518e-01 7.69284916228942128e-01" CylinderPosition="LeftArm -1.29449065912611405e-01 7.72293190715273303e-02 -9.70424548660612007e-01" CylinderRadius="2.22506900000000007e-01" CylinderQuaternion="LeftArm 7.07106781186547462e-01 -7.07106781186547684e-01 -7.84962372879505087e-17 3.77302356024955481e-17"/>
  <MUSCLE ActivationK="0.17" ActivationKinetics="false" CylinderBodyID="LeftForearm" FibreLength="0.708888" ForcePerUnitArea="300000" ID="LeftElbowFlexWristExt" InsertionBodyID="LeftHand" OriginBodyID="LeftArm" PCA="0.437784546" ParallelStrainAtFmax="0.6" SerialStrainAtFmax="0.059999999999999998" Strap="TwoCylinderWrap" TendonLength="1.870875" Type="MinettiAlexander" VMaxFactor="8.4000000000000004" Origin="LeftArm -1.44029065912610166e-01 2.20699319071527289e-01 -6.51744548660612599e-01" Insertion="LeftHand 2.47495564560644032e-01 6.32086015829366743e-02 2.60836431742177410e-01" Cylinder1Position="LeftForearm -5.11571765722076077e-01 -2.73993580299401018e-01 8.35494916228940343e-01" Cylinder1Radius="2.22506900000000007e-01" Cylinder2Position="LeftForearm 5.79648234277929997e-01 -1.14685802994012806e-02 -7.19215083771066244e-01" Cylinder2Radius="2.31680933000000006e-01" CylinderQuaternion="LeftForearm 7.07106781186547906e-01 -7.07106781186547240e-01 -6.33174068731534589e-17 -4.55364912443911862e-17"/>
  <MUSCLE ActivationK="0.17" ActivationKinetics="false" FibreLength="1.531486" ForcePerUnitArea="300000" ID="LeftHipExt" InsertionBodyID="LeftThigh" OriginBodyID="Trunk" PCA="1.188820906" ParallelStrainAtFmax="0.6" SerialStrainAtFmax="0.059999999999999998" Strap="TwoPoint" TendonLength="2.4624235" Type="MinettiAlexander" VMaxFactor="8.4000000000000004" Origin="Trunk -7.04834684716652848e+00 5.49966141253467877e-02 -6.69675104496315399e-01" Insertion="LeftThigh -1.08008960113860131e-01 1.28749925768571610e-01 2.84548309269642863e-01"/>
  <MUSCLE ActivationK="0.17" ActivationKinetics="false" CylinderBodyID="LeftThigh" FibreLength="1.57787" ForcePerUnitArea="300000" ID="LeftHipExtKneeFlex" InsertionBodyID="LeftShank" OriginBodyID="Trunk" PCA="0.721171015" ParallelStrainAtFmax="0.6" SerialStrainAtFmax="0.059999999999999998" Strap="TwoCylinderWrap" TendonLength="1.5719055" Type="MinettiAlexander" VMaxFactor="8.4000000000000004" Origin="Trunk -3.68322684716653770e+00 7.53551014125347751e-01 8.36114895503683453e-01" Insertion="LeftShank -1.82655796985238039e-01 -2.74081336602078951e-01 8.33291981340239074e-01" Cylinder1Position="LeftThigh -1.03198960113861288e-01 -3.42624574231428891e-01 1.08991830926964184e+00" Cylinder1Radius="2.73166923999999978e-01" Cylinder2Position="LeftThigh 3.03810398861424427e-02 2.25417925768570865e-01 -1.05008669073035699e+00" Cylinder2Radius="3.44218968000000014e-01" CylinderQuaternion="LeftThigh 7.07106781186547906e-01 7.07106781186547129e-01 3.98986399474665632e-17 -2.51534904016637029e-17"/>
  <MUSCLE ActivationK="0.17" ActivationKinetics="false" CylinderBodyID="Trunk" FibreLength="0.716566" ForcePerUnitArea="300000" ID="LeftHipFlex" InsertionBodyID="LeftThigh" OriginBodyID="Trunk" PCA="1.693877534" ParallelStrainAtFmax="0.6" SerialStrainAtFmax="0.059999999999999998" Strap="CylinderWrap" TendonLength="0.8264925" Type="MinettiAlexander" VMaxFactor="8.4000000000000004" Origin="Trunk -2.29272684716653918e+00 1.73461001412534532e+00 1.01111489550367861e+00" Insertion="LeftThigh 4.81210398861390068e-02 4.16159925768570527e-01 7.27628309269640838e-01" CylinderPosition="Trunk -3.32006684716653311e+00 6.55345514125346584e-01 5.24348955036802039e-02" CylinderRadius="3.02410548000000001e-01" CylinderQuaternion="Trunk 7.07106781186547684e-01 -7.07106781186547351e-01 -8.67361737988403547e-19 8.67361737988403547e-19"/>
  <MUSCLE ActivationK="0.17" ActivationKinetics="false" CylinderBodyID="LeftThigh" FibreLength="1.8013" ForcePerUnitArea="300000" ID="LeftHipFlexKneeExt" InsertionBodyID="LeftShank" OriginBodyID="Trunk" PCA="0.589603713" ParallelStrainAtFmax="0.6" SerialStrainAtFmax="0.059999999999999998" Strap="TwoCylinderWrap" TendonLength="1.657615" Type="MinettiAlexander" VMaxFactor="8.4000000000000004" Origin="Trunk -2.85399684716653201e+00 1.41595001412534516e+00 7.50964895503682506e-01" Insertion="LeftShank 4.23064203014763551e-01 1.60308663397919660e-01 3.70771981340235257e-01" Cylinder1Position="LeftThigh -1.03198960113861288e-01 -3.42624574231428891e-01 1.08991830926964184e+00" Cylinder1Radius="3.02410548000000001e-01" Cylinder2Position="LeftThigh 3.03810398861424427e-02 2.25417925768570865e-01 -1.05008669073035699e+00" Cylinder2Radius="2.88037778999999994e-01" CylinderQuaternion="LeftThigh 7.07106781186547240e-01 -7.07106781186547795e-01 -2.16840434497100887e-18 3.33934269125535366e-17"/>
  <MUSCLE ActivationK="0.17" ActivationKinetics="false" CylinderBodyID="LeftThigh" FibreLength="0.645492" ForcePerUnitArea="300000" ID="LeftKneeExt" InsertionBodyID="LeftShank" OriginBodyID="LeftThigh" PCA="1.41029058" ParallelStrainAtFmax="0.6" SerialStrainAtFmax="0.059999999999999998" Strap="CylinderWrap" TendonLength="1.556599" Type="MinettiAlexander" VMaxFactor="8.4000000000000004" Origin="LeftThigh 2.53481039886138404e-01 5.27992576857107265e-03 5.51008309269647167e-01" Insertion="LeftShank 5.22124203014761035e-01 -2.12191336602078617e-01 5.58411981340239061e-01" CylinderPosition="LeftThigh 3.03810398861424427e-02 2.25417925768570865e-01 -1.05008669073035699e+00" CylinderRadius="2.88037778999999994e-01" CylinderQuaternion="LeftThigh 7.07106781186547240e-01 -7.07106781186547795e-01 -2.16840434497100887e-18 3.33934269125535366e-17"/>
  <MUSCLE ActivationK="0.17" ActivationKinetics="false" CylinderBodyID="LeftThigh" FibreLength="0.758504" ForcePerUnitArea="300000" ID="LeftKneeFlex" InsertionBodyID="LeftShank" OriginBodyID="LeftThigh" PCA="0.600083379" ParallelStrainAtFmax="0.6" SerialStrainAtFmax="0.059999999999999998" Strap="CylinderWrap" TendonLength="1.457655" Type="MinettiAlexander" VMaxFactor="8.4000000000000004" Origin="LeftThigh -1.15558960113858911e-01 1.36519925768569944e-01 7.81608309269643864e-01" Insertion="LeftShank -5.29157969852381005e-02 -1.07991336602077964e-01 6.78981981340237351e-01" CylinderPosition="LeftThigh 3.03810398861424427e-02 2.25417925768570865e-01 -1.05008669073035699e+00" CylinderRadius="3.44218968000000014e-01" CylinderQuaternion="LeftThigh 7.07106781186547906e-01 7.07106781186547129e-01 3.98986399474665632e-17 -2.51534904016637029e-17"/>
  <MUSCLE ActivationK="0.17" ActivationKinetics="false" CylinderBodyID="Trunk" FibreLength="0.645286" ForcePerUnitArea="300000" ID="LeftShoulderExt" InsertionBodyID="LeftArm" OriginBodyID="Trunk" PCA="2.308484943" ParallelStrainAtFmax="0.6" SerialStrainAtFmax="0.059999999999999998" Strap="TwoCylinderWrap" TendonLength="3.2158285" Type="MinettiAlexander" VMaxFactor="8.4000000000000004" Origin="Trunk 7.64723152833470809e-01 1.10125001412534473e+00 1.27133489550368028e+00" Insertion="LeftArm 2.91700934087391783e-01 1.27559319071526872e-01 4.68645451339392505e-01" Cylinder1Position="Trunk 2.70599315283347108e+00 1.26802001412534615e+00 3.20504895503682330e-01" Cylinder1Radius="5.00000000000000028e-02" Cylinder2Position="Trunk 2.95433815283346846e+00 1.21695001412534909e+00 -8.39595104496316802e-01" Cylinder2Radius="3.08915671000000003e-01" CylinderQuaternion="Trunk 7.07106781186547684e-01 -7.07106781186547351e-01 -8.67361737988403547e-19 8.67361737988403547e-19"/>
  <MUSCLE ActivationK="0.17" ActivationKinetics="false" CylinderBodyID="LeftArm" FibreLength="1.312294" ForcePerUnitArea="300000" ID="LeftShoulderExtElbowFlex" InsertionBodyID="LeftForearm" OriginBodyID="Trunk" PCA="0.709460406" ParallelStrainAtFmax="0.6" SerialStrainAtFmax="0.059999999999999998" Strap="TwoCylinderWrap" TendonLength="1.3229565" Type="MinettiAlexander" VMaxFactor="8.4000000000000004" Origin="Trunk 3.35776315283346882e+00 1.35468014125346620e-01 -5.05955104496316088e-01" Insertion="LeftForearm -1.06061765722074541e-01 -1.37133580299400565e-01 7.55384916228940995e-01" Cylinder1Position="LeftArm 1.16759340873910933e-02 -5.32206809284721527e-02 7.75705451339395058e-01" Cylinder1Radius="3.08915671000000003e-01" Cylinder2Position="LeftArm -1.29449065912611405e-01 7.72293190715273303e-02 -9.70424548660612007e-01" Cylinder2Radius="2.22506900000000007e-01" CylinderQuaternion="LeftArm 7.07106781186547462e-01 -7.07106781186547684e-01 -7.84962372879505087e-17 3.77302356024955481e-17"/>
  <MUSCLE ActivationK="0.17" ActivationKinetics="false" CylinderBodyID="Trunk" FibreLength="0.869984" ForcePerUnitArea="300000" ID="LeftShoulderFlex" InsertionBodyID="LeftArm" OriginBodyID="Trunk" PCA="1.141502231" ParallelStrainAtFmax="0.6" SerialStrainAtFmax="0.059999999999999998" Strap="CylinderWrap" TendonLength="2.058351" Type="MinettiAlexander" VMaxFactor="8.4000000000000004" Origin="Trunk 7.07143152833471955e-01 1.58849001412534596e+00 7.89564895503680697e-01" Insertion="LeftArm -6.02790659126097028e-02 3.17129319071525806e-01 3.01995451339393206e-01" CylinderPosition="Trunk 2.95433815283346846e+00 1.21695001412534909e+00 -8.39595104496316802e-01" CylinderRadius="3.14676200999999989e-01" CylinderQuaternion="Trunk 7.07106781186547462e-01 7.07106781186547684e-01 2.60208521396521064e-18 1.73472347597680709e-18"/>
  <MUSCLE ActivationK="0.17" ActivationKinetics="false" CylinderBodyID="LeftArm" FibreLength="1.40108" ForcePerUnitArea="300000" ID="LeftShoulderFlexElbowExt" InsertionBodyID="LeftForearm" OriginBodyID="Trunk" PCA="0.553751769" ParallelStrainAtFmax="0.6" SerialStrainAtFmax="0.059999999999999998" Strap="TwoCylinderWrap" TendonLength="1.292402" Type="MinettiAlexander" VMaxFactor="8.4000000000000004" Origin="Trunk 2.68393315283347533e+00 1.41112001412534704e+00 -2.85115104496316552e-01" Insertion="LeftForearm -6.24111765722075384e-01 -5.69135802994004125e-02 2.95664916228938979e-01" Cylinder1Position="LeftArm 1.16759340873910933e-02 -5.32206809284721527e-02 7.75705451339395058e-01" Cylinder1Radius="3.14676200999999989e-01" Cylinder2Position="LeftArm -1.29449065912611405e-01 7.72293190715273303e-02 -9.70424548660612007e-01" Cylinder2Radius="2.19058843000000003e-01" CylinderQuaternion="LeftArm 7.07106781186547684e-01 7.07106781186547462e-01 3.77302356024955481e-17 7.84962372879505087e-17"/>
  <MUSCLE ActivationK="0.17" ActivationKinetics="false" CylinderBodyID="LeftForearm" FibreLength="0.243942" ForcePerUnitArea="300000" ID="LeftWristExt" InsertionBodyID="LeftHand" OriginBodyID="LeftForearm" PCA="1.017750814" ParallelStrainAtFmax="0.6" SerialStrainAtFmax="0.059999999999999998" Strap="CylinderWrap" TendonLength="1.5168885" Type="MinettiAlexander" VMaxFactor="8.4000000000000004" Origin="LeftForearm -7.09176572207392830e-03 -1.13483580299401685e-01 5.65304916228941745e-01" Insertion="LeftHand 2.39965564560645273e-01 -1.43021398417063322e-01 2.39859431742176721e-01" CylinderPosition="LeftForearm 5.79648234277929997e-01 -1.14685802994012806e-02 -7.19215083771066244e-01" CylinderRadius="2.31680933000000006e-01" CylinderQuaternion="LeftForearm 7.07106781186547906e-01 -7.07106781186547240e-01 -6.33174068731534589e-17 -4.55364912443911862e-17"/>
  <MUSCLE ActivationK="0.17" ActivationKinetics="false" CylinderBodyID="LeftForearm" FibreLength="0.386006" ForcePerUnitArea="300000" ID="LeftWristFlex" InsertionBodyID="LeftHand" OriginBodyID="LeftForearm" PCA="0.4287881" ParallelStrainAtFmax="0.6" SerialStrainAtFmax="0.059999999999999998" Strap="CylinderWrap" TendonLength="1.3426245" Type="MinettiAlexander" VMaxFactor="8.4000000000000004" Origin="LeftForearm -6.64481765722077067e-01 9.86464197005987309e-02 3.38704916228938613e-01" Insertion="LeftHand -2.34744435439355970e-01 1.51128601582937394e-01 2.21448431742177931e-01" CylinderPosition="LeftForearm 5.79648234277929997e-01 -1.14685802994012806e-02 -7.19215083771066244e-01" CylinderRadius="2.36471261999999988e-01" CylinderQuaternion="LeftForearm 7.07106781186547240e-01 7.07106781186547906e-01 -4.55364912443911862e-17 6.33174068731534589e-17"/>
  <MUSCLE ActivationK="0.17" ActivationKinetics="false" CylinderBodyID="RightShank" FibreLength="0.340424" ForcePerUnitArea="300000" ID="RightAnkleExt" InsertionBodyID="RightFoot" OriginBodyID="RightShank" PCA="0.891370063" ParallelStrainAtFmax="0.6" SerialStrainAtFmax="0.059999999999999998" Strap="CylinderWrap" TendonLength="1.74649" Type="MinettiAlexander" VMaxFactor="8.4000000000000004" Origin="RightShank -1.12435796985262015e-01 1.34241336602096362e-01 5.85291981340239187e-01" Insertion="RightFoot -3.14548512126403390e-01 6.58865327321196334e-03 1.14069260070261330e-01" CylinderPosition="RightShank -2.64435796985261595e-01 -2.14653663397902678e-01 -8.80903018659759618e-01" CylinderRadius="3.35841855999999994e-01" CylinderQuaternion="RightShank 7.07106781186548350e-01 7.07106781186546907e-01 -1.21430643318376466e-17 1.57859836313889421e-16"/>
  <MUSCLE ActivationK="0.17" ActivationKinetics="false" CylinderBodyID="RightShank" FibreLength="1.069406" ForcePerUnitArea="300000" ID="RightAnkleExtKneeFlex" InsertionBodyID="RightFoot" OriginBodyID="RightThigh" PCA="0.354687278" ParallelStrainAtFmax="0.6" SerialStrainAtFmax="0.059999999999999998" Strap="TwoCylinderWrap" TendonLength="1.8379795" Type="MinettiAlexander" VMaxFactor="8.4000000000000004" Origin="RightThigh -1.20448960113858805e-01 -3.86299257685720279e-02 -6.62171690730365636e-01" Insertion="RightFoot -3.95988512126403291e-01 2.76828653273211600e-01 1.11672260070260043e-01" Cylinder1Position="RightShank 2.13994203014737594e-01 2.70103336602097566e-01 1.10149698134023821e+00" Cylinder1Radius="3.44218968000000014e-01" Cylinder2Position="RightShank -2.64435796985261595e-01 -2.14653663397902678e-01 -8.80903018659759618e-01" Cylinder2Radius="3.35841855999999994e-01" CylinderQuaternion="RightShank 7.07106781186548350e-01 7.07106781186546907e-01 -1.21430643318376466e-17 1.57859836313889421e-16"/>
  <MUSCLE ActivationK="0.17" ActivationKinetics="false" CylinderBodyID="RightShank" FibreLength="0.30142" ForcePerUnitArea="300000" ID="RightAnkleFlex" InsertionBodyID="RightFoot" OriginBodyID="RightShank" PCA="1.006714094" ParallelStrainAtFmax="0.6" SerialStrainAtFmax="0.059999999999999998" Strap="CylinderWrap" TendonLength="1.678087" Type="MinettiAlexander" VMaxFactor="8.4000000000000004" Origin="RightShank 5.14984203014738129e-01 1.66991336602096169e-01 5.06231981340238280e-01" Insertion="RightFoot 2.37114878735936868e-02 1.79538653273210919e-01 1.98903260070259408e-01" CylinderPosition="RightShank -2.64435796985261595e-01 -2.14653663397902678e-01 -8.80903018659759618e-01" CylinderRadius="2.60242423000000000e-01" CylinderQuaternion="RightShank 7.07106781186546907e-01 -7.07106781186548017e-01 -9.67108337857069585e-17 4.46691295064027642e-17"/>
  <MUSCLE ActivationK="0.17" ActivationKinetics="false" CylinderBodyID="RightArm" FibreLength="0.656556" ForcePerUnitArea="300000" ID="RightElbowExt" InsertionBodyID="RightForearm" OriginBodyID="RightArm" PCA="0.85082214" ParallelStrainAtFmax="0.6" SerialStrainAtFmax="0.059999999999999998" Strap="CylinderWrap" TendonLength="1.271636" Type="MinettiAlexander" VMaxFactor="8.4000000000000004" Origin="RightArm -1.23969065912590604e-01 -1.12829319071528308e-01 6.48065451339381982e-01" Insertion="RightForearm -8.31161765722082113e-01 2.40063580299499868e-01 4.66614916228932586e-01" CylinderPosition="RightArm -1.29449065912590144e-01 -7.72293190715269973e-02 -9.70424548660622888e-01" CylinderRadius="2.19058843000000003e-01" CylinderQuaternion="RightArm 7.07106781186547351e-01 7.07106781186547684e-01 -1.47451495458028603e-17 -5.11743425413158093e-17"/>
  <MUSCLE ActivationK="0.17" ActivationKinetics="false" CylinderBodyID="RightForearm" FibreLength="0.814456" ForcePerUnitArea="300000" ID="RightElbowExtWristFlex" InsertionBodyID="RightHand" OriginBodyID="RightArm" PCA="0.444546519" ParallelStrainAtFmax="0.6" SerialStrainAtFmax="0.059999999999999998" Strap="TwoCylinderWrap" TendonLength="1.732291" Type="MinettiAlexander" VMaxFactor="8.4000000000000004" Origin="RightArm -3.38609065912594542e-01 -2.29259319071527468e-01 -5.82164548660619730e-01" Insertion="RightHand -2.52204435439312924e-01 -3.40038601582847433e-01 2.67528431742151462e-01" Cylinder1Position="RightForearm -5.11571765722081628e-01 2.73993580299500772e-01 8.35494916228933460e-01" Cylinder1Radius="2.19058843000000003e-01" Cylinder2Position="RightForearm 5.79648234277919783e-01 1.14685802995005554e-02 -7.19215083771067909e-01" Cylinder2Radius="2.36471261999999988e-01" CylinderQuaternion="RightForearm 7.07106781186548350e-01 7.07106781186546685e-01 1.47451495458028541e-17 -3.46944695195361265e-18"/>
  <MUSCLE ActivationK="0.17" ActivationKinetics="false" CylinderBodyID="RightArm" FibreLength="0.7069" ForcePerUnitArea="300000" ID="RightElbowFlex" InsertionBodyID="RightForearm" OriginBodyID="RightArm" PCA="0.526818862" ParallelStrainAtFmax="0.6" SerialStrainAtFmax="0.059999999999999998" Strap="CylinderWrap" TendonLength="0.970332" Type="MinettiAlexander" VMaxFactor="8.4000000000000004" Origin="RightArm 2.71850934087409124e-01 1.92760680928472955e-01 5.32925451339383072e-01" Insertion="RightForearm -1.35161765722079608e-01 1.11873580299501063e-01 7.69284916228933802e-01" CylinderPosition="RightArm -1.29449065912590144e-01 -7.72293190715269973e-02 -9.70424548660622888e-01" CylinderRadius="2.22506900000000007e-01" CylinderQuaternion="RightArm 7.07106781186547573e-01 -7.07106781186547462e-01 -4.77048955893621951e-18 -2.99239799605999224e-17"/>
  <MUSCLE ActivationK="0.17" ActivationKinetics="false" CylinderBodyID="RightForearm" FibreLength="0.708888" ForcePerUnitArea="300000" ID="RightElbowFlexWristExt" InsertionBodyID="RightHand" OriginBodyID="RightArm" PCA="0.437784546" ParallelStrainAtFmax="0.6" SerialStrainAtFmax="0.059999999999999998" Strap="TwoCylinderWrap" TendonLength="1.870875" Type="MinettiAlexander" VMaxFactor="8.4000000000000004" Origin="RightArm -1.44029065912592930e-01 -2.20699319071527622e-01 -6.51744548660621481e-01" Insertion="RightHand 2.47495564560688608e-01 -6.32086015828456638e-02 2.60836431742151154e-01" Cylinder1Position="RightForearm -5.11571765722081628e-01 2.73993580299500772e-01 8.35494916228933460e-01" Cylinder1Radius="2.22506900000000007e-01" Cylinder2Position="RightForearm 5.79648234277919783e-01 1.14685802995005554e-02 -7.19215083771067909e-01" Cylinder2Radius="2.31680933000000006e-01" CylinderQuaternion="RightForearm 7.07106781186546685e-01 -7.07106781186548350e-01 2.08166817117216759e-17 1.47451495458028541e-17"/>
  <MUSCLE ActivationK="0.17" ActivationKinetics="false" FibreLength="1.531486" ForcePerUnitArea="300000" ID="RightHipExt" InsertionBodyID="RightThigh" OriginBodyID="Trunk" PCA="1.188820906" ParallelStrainAtFmax="0.6" SerialStrainAtFmax="0.059999999999999998" Strap="TwoPoint" TendonLength="2.4624235" Type="MinettiAlexander" VMaxFactor="8.4000000000000004" Origin="Trunk -7.04834684716653026e+00 -5.49965858746530104e-02 -6.69675104496319951e-01" Insertion="RightThigh -1.08008960113860533e-01 -1.28749925768571860e-01 2.84548309269637756e-01"/>
  <MUSCLE ActivationK="0.17" ActivationKinetics="false" CylinderBodyID="RightThigh" FibreLength="1.57787" ForcePerUnitArea="300000" ID="RightHipExtKneeFlex" InsertionBodyID="RightShank" OriginBodyID="Trunk" PCA="0.721171015" ParallelStrainAtFmax="0.6" SerialStrainAtFmax="0.059999999999999998" Strap="TwoCylinderWrap" TendonLength="1.5719055" Type="MinettiAlexander" VMaxFactor="8.4000000000000004" Origin="Trunk -3.68322684716653326e+00 -7.53550985874653634e-01 8.36114895503678457e-01" Insertion="RightShank -1.82655796985264324e-01 2.74081336602097603e-01 8.33291981340238630e-01" Cylinder1Position="RightThigh -1.03198960113856597e-01 3.42624574231428447e-01 1.08991830926964139e+00" Cylinder1Radius="2.73166923999999978e-01" Cylinder2Position="RightThigh 3.03810398861389386e-02 -2.25417925768570032e-01 -1.05008669073036742e+00" Cylinder2Radius="3.44218968000000014e-01" CylinderQuaternion="RightThigh 7.07106781186547129e-01 7.07106781186548128e-01 -3.12683906544819429e-16 -3.49980461278320733e-16"/>
  <MUSCLE ActivationK="0.17" ActivationKinetics="false" CylinderBodyID="Trunk" FibreLength="0.716566" ForcePerUnitArea="300000" ID="RightHipFlex" InsertionBodyID="RightThigh" OriginBodyID="Trunk" PCA="1.693877534" ParallelStrainAtFmax="0.6" SerialStrainAtFmax="0.059999999999999998" Strap="CylinderWrap" TendonLength="0.8264925" Type="MinettiAlexander" VMaxFactor="8.4000000000000004" Origin="Trunk -2.29272684716653030e+00 -1.73460998587465443e+00 1.01111489550368439e+00" Insertion="RightThigh 4.81210398861425248e-02 -4.16159925768573025e-01 7.27628309269638063e-01" CylinderPosition="Trunk -3.32006684716653133e+00 -6.55345485874654576e-01 5.24348955036831113e-02" CylinderRadius="3.02410548000000001e-01" CylinderQuaternion="Trunk 7.07106781186547684e-01 -7.07106781186547351e-01 -8.67361737988403547e-19 8.67361737988403547e-19"/>
  <MUSCLE ActivationK="0.17" ActivationKinetics="false" CylinderBodyID="RightThigh" FibreLength="1.8013" ForcePerUnitArea="300000" ID="RightHipFlexKneeExt" InsertionBodyID="RightShank" OriginBodyID="Trunk" PCA="0.589603713" ParallelStrainAtFmax="0.6" SerialStrainAtFmax="0.059999999999999998" Strap="TwoCylinderWrap" TendonLength="1.657615" Type="MinettiAlexander" VMaxFactor="8.4000000000000004" Origin="Trunk -2.85399684716653201e+00 -1.41594998587465382e+00 7.50964895503681840e-01" Insertion="RightShank 4.23064203014737961e-01 -1.60308663397902618e-01 3.70771981340239254e-01" Cylinder1Position="RightThigh -1.03198960113856597e-01 3.42624574231428447e-01 1.08991830926964139e+00" Cylinder1Radius="3.02410548000000001e-01" Cylinder2Position="RightThigh 3.03810398861389386e-02 -2.25417925768570032e-01 -1.05008669073036742e+00" Cylinder2Radius="2.88037778999999994e-01" CylinderQuaternion="RightThigh 7.07106781186547684e-01 -7.07106781186547351e-01 3.20490162186714963e-16 1.95156391047390706e-17"/>
  <MUSCLE ActivationK="0.17" ActivationKinetics="false" CylinderBodyID="RightThigh" FibreLength="0.645492" ForcePerUnitArea="300000" ID="RightKneeExt" InsertionBodyID="RightShank" OriginBodyID="RightThigh" PCA="1.41029058" ParallelStrainAtFmax="0.6" SerialStrainAtFmax="0.059999999999999998" Strap="CylinderWrap" TendonLength="1.556599" Type="MinettiAlexander" VMaxFactor="8.4000000000000004" Origin="RightThigh 2.53481039886145343e-01 -5.27992576857190705e-03 5.51008309269642282e-01" Insertion="RightShank 5.22124203014738053e-01 2.12191336602096853e-01 5.58411981340237840e-01" CylinderPosition="RightThigh 3.03810398861389386e-02 -2.25417925768570032e-01 -1.05008669073036742e+00" CylinderRadius="2.88037778999999994e-01" CylinderQuaternion="RightThigh 7.07106781186547684e-01 -7.07106781186547351e-01 3.20490162186714963e-16 1.95156391047390706e-17"/>
  <MUSCLE ActivationK="0.17" ActivationKinetics="false" CylinderBodyID="RightThigh" FibreLength="0.758504" ForcePerUnitArea="300000" ID="RightKneeFlex" InsertionBodyID="RightShank" OriginBodyID="RightThigh" PCA="0.600083379" ParallelStrainAtFmax="0.6" SerialStrainAtFmax="0.059999999999999998" Strap="CylinderWrap" TendonLength="1.457655" Type="MinettiAlexander" VMaxFactor="8.4000000000000004" Origin="RightThigh -1.15558960113858133e-01 -1.36519925768571554e-01 7.81608309269642865e-01" Insertion="RightShank -5.29157969852610890e-02 1.07991336602098476e-01 6.78981981340242124e-01" CylinderPosition="RightThigh 3.03810398861389386e-02 -2.25417925768570032e-01 -1.05008669073036742e+00" CylinderRadius="3.44218968000000014e-01" CylinderQuaternion="RightThigh 7.07106781186547129e-01 7.07106781186548128e-01 -3.12683906544819429e-16 -3.49980461278320733e-16"/>
  <MUSCLE ActivationK="0.17" ActivationKinetics="false" CylinderBodyID="Trunk" FibreLength="0.645286" ForcePerUnitArea="300000" ID="RightShoulderExt" InsertionBodyID="RightArm" OriginBodyID="Trunk" PCA="2.308484943" ParallelStrainAtFmax="0.6" SerialStrainAtFmax="0.059999999999999998" Strap="TwoCylinderWrap" TendonLength="3.2158285" Type="MinettiAlexander" VMaxFactor="8.4000000000000004" Origin="Trunk 7.64723152833470476e-01 -1.10124998587465406e+00 1.27133489550367873e+00" Insertion="RightArm 2.91700934087410713e-01 -1.27559319071527816e-01 4.68645451339381069e-01" Cylinder1Position="Trunk 2.70599315283347241e+00 -1.26801998587465259e+00 3.20504895503684828e-01" Cylinder1Radius="5.00000000000000028e-02" Cylinder2Position="Trunk 2.95433815283348000e+00 -1.21694998587465242e+00 -8.39595104496320799e-01" Cylinder2Radius="3.08915671000000003e-01" CylinderQuaternion="Trunk 7.07106781186547684e-01 -7.07106781186547351e-01 -8.67361737988403547e-19 8.67361737988403547e-19"/>
  <MUSCLE ActivationK="0.17" ActivationKinetics="false" CylinderBodyID="RightArm" FibreLength="1.312294" ForcePerUnitArea="300000" ID="RightShoulderExtElbowFlex" InsertionBodyID="RightForearm" OriginBodyID="Trunk" PCA="0.709460406" ParallelStrainAtFmax="0.6" SerialStrainAtFmax="0.059999999999999998" Strap="TwoCylinderWrap" TendonLength="1.3229565" Type="MinettiAlexander" VMaxFactor="8.4000000000000004" Origin="Trunk 3.35776315283347593e+00 -1.35467985874653224e-01 -5.05955104496319197e-01" Insertion="RightForearm -1.06061765722081092e-01 1.37133580299501540e-01 7.55384916228932890e-01" Cylinder1Position="RightArm 1.16759340874079132e-02 5.32206809284721041e-02 7.75705451339380625e-01" Cylinder1Radius="3.08915671000000003e-01" Cylinder2Position="RightArm -1.29449065912590144e-01 -7.72293190715269973e-02 -9.70424548660622888e-01" Cylinder2Radius="2.22506900000000007e-01" CylinderQuaternion="RightArm 7.07106781186547573e-01 -7.07106781186547462e-01 -4.77048955893621951e-18 -2.99239799605999224e-17"/>
  <MUSCLE ActivationK="0.17" ActivationKinetics="false" CylinderBodyID="Trunk" FibreLength="0.869984" ForcePerUnitArea="300000" ID="RightShoulderFlex" InsertionBodyID="RightArm" OriginBodyID="Trunk" PCA="1.141502231" ParallelStrainAtFmax="0.6" SerialStrainAtFmax="0.059999999999999998" Strap="CylinderWrap" TendonLength="2.058351" Type="MinettiAlexander" VMaxFactor="8.4000000000000004" Origin="Trunk 7.07143152833470179e-01 -1.58848998587465373e+00 7.89564895503685582e-01" Insertion="RightArm -6.02790659125933201e-02 -3.17129319071527360e-01 3.01995451339383325e-01" CylinderPosition="Trunk 2.95433815283348000e+00 -1.21694998587465242e+00 -8.39595104496320799e-01" CylinderRadius="3.14676200999999989e-01" CylinderQuaternion="Trunk 7.07106781186547462e-01 7.07106781186547684e-01 2.60208521396521064e-18 1.73472347597680709e-18"/>
  <MUSCLE ActivationK="0.17" ActivationKinetics="false" CylinderBodyID="RightArm" FibreLength="1.40108" ForcePerUnitArea="300000" ID="RightShoulderFlexElbowExt" InsertionBodyID="RightForearm" OriginBodyID="Trunk" PCA="0.553751769" ParallelStrainAtFmax="0.6" SerialStrainAtFmax="0.059999999999999998" Strap="TwoCylinderWrap" TendonLength="1.292402" Type="MinettiAlexander" VMaxFactor="8.4000000000000004" Origin="Trunk 2.68393315283347444e+00 -1.41111998587465548e+00 -2.85115104496322824e-01" Insertion="RightForearm -6.24111765722082712e-01 5.69135802995010959e-02 2.95664916228931540e-01" Cylinder1Position="RightArm 1.16759340874079132e-02 5.32206809284721041e-02 7.75705451339380625e-01" Cylinder1Radius="3.14676200999999989e-01" Cylinder2Position="RightArm -1.29449065912590144e-01 -7.72293190715269973e-02 -9.70424548660622888e-01" Cylinder2Radius="2.19058843000000003e-01" CylinderQuaternion="RightArm 7.07106781186547351e-01 7.07106781186547684e-01 -1.47451495458028603e-17 -5.11743425413158093e-17"/>
  <MUSCLE ActivationK="0.17" ActivationKinetics="false" CylinderBodyID="RightForearm" FibreLength="0.243942" ForcePerUnitArea="300000" ID="RightWristExt" InsertionBodyID="RightHand" OriginBodyID="RightForearm" PCA="1.017750814" ParallelStrainAtFmax="0.6" SerialStrainAtFmax="0.059999999999999998" Strap="CylinderWrap" TendonLength="1.5168885" Type="MinettiAlexander" VMaxFactor="8.4000000000000004" Origin="RightForearm -7.09176572208013167e-03 1.13483580299500508e-01 5.65304916228931420e-01" Insertion="RightHand 2.39965564560688710e-01 1.43021398417155249e-01 2.39859431742151963e-01" CylinderPosition="RightForearm 5.79648234277919783e-01 1.14685802995005554e-02 -7.19215083771067909e-01" CylinderRadius="2.31680933000000006e-01" CylinderQuaternion="RightForearm 7.07106781186546685e-01 -7.07106781186548350e-01 2.08166817117216759e-17 1.47451495458028541e-17"/>
  <MUSCLE ActivationK="0.17" ActivationKinetics="false" CylinderBodyID="RightForearm" FibreLength="0.386006" ForcePerUnitArea="300000" ID="RightWristFlex" InsertionBodyID="RightHand" OriginBodyID="RightForearm" PCA="0.4287881" ParallelStrainAtFmax="0.6" SerialStrainAtFmax="0.059999999999999998" Strap="CylinderWrap" TendonLength="1.3426245" Type="MinettiAlexander" VMaxFactor="8.4000000000000004" Origin="RightForearm -6.64481765722079176e-01 -9.86464197004981863e-02 3.38704916228933173e-01" Insertion="RightHand -2.34744435439312171e-01 -1.51128601582847133e-01 2.21448431742152091e-01" CylinderPosition="RightForearm 5.79648234277919783e-01 1.14685802995005554e-02 -7.19215083771067909e-01" CylinderRadius="2.36471261999999988e-01" CylinderQuaternion="RightForearm 7.07106781186548350e-01 7.07106781186546685e-01 1.47451495458028541e-17 -3.46944695195361265e-18"/>
  <DRIVER Type="BoxCar" ID="LeftHipFlexDriver" TargetID="LeftHipFlex" CycleTime="2.39999999999999991e+00" Delay="6.04298581324021478e-02" Width="1.99490776057783981e-01" Height="8.01980607541558754e-01"/>
  <DRIVER Type="BoxCar" ID="LeftHipFlexKneeExtDriver" TargetID="LeftHipFlexKneeExt" CycleTime="2.39999999999999991e+00" Delay="5.73539613926898895e-02" Width="3.57363474950685295e-02" Height="6.58012116345545045e-02"/>
  <DRIVER Type="BoxCar" ID="LeftHipExtDriver" TargetID="LeftHipExt" CycleTime="2.39999999999999991e+00" Delay="6.02362097203521185e-01" Width="4.21686648559528698e-01" Height="8.93716755334871382e-01"/>
  <DRIVER Type="BoxCar" ID="LeftHipExtKneeFlexDriver" TargetID="LeftHipExtKneeFlex" CycleTime="2.39999999999999991e+00" Delay="4.35685439566256105e-01" Width="4.78430589440155402e-02" Height="2.93365307906651662e-01"/>
  <DRIVER Type="BoxCar" ID="LeftKneeExtDriver" TargetID="LeftKneeExt" CycleTime="2.39999999999999991e+00" Delay="8.48195212768723450e-01" Width="1.79792765110478425e-01" Height="7.68627578523972788e-01"/>
  <DRIVER Type="BoxCar" ID="LeftKneeFlexDriver" TargetID="LeftKneeFlex" CycleTime="2.39999999999999991e+00" Delay="2.69312262386511292e-01" Width="2.13757505030689493e-01" Height="7.91139276483992182e-01"/>
  <DRIVER Type="BoxCar" ID="LeftAnkleFlexDriver" TargetID="LeftAnkleFlex" CycleTime="2.39999999999999991e+00" Delay="8.93522984883045046e-01" Width="9.48766760608243942e-02" Height="3.38011652305082524e-02"/>
  <DRIVER Type="BoxCar" ID="LeftAnkleExtKneeFlexDriver" TargetID="LeftAnkleExtKneeFlex" CycleTime="2.39999999999999991e+00" Delay="3.91273736717564713e-01" Width="5.39934637978777721e-01" Height="3.54757802027925485e-03"/>
  <DRIVER Type="BoxCar" ID="LeftAnkleExtDriver" TargetID="LeftAnkleExt" CycleTime="2.39999999999999991e+00" Delay="2.78425357300289937e-02" Width="4.63223605380851167e-01" Height="3.68826490565099918e-01"/>
  <DRIVER Type="BoxCar" ID="LeftShoulderExtDriver" TargetID="LeftShoulderExt" CycleTime="2.39999999999999991e+00" Delay="5.18847629393127341e-01" Width="1.50662622489430464e-01" Height="1.48077409581108370e-03"/>
  <DRIVER Type="BoxCar" ID="LeftShoulderFlexDriver" TargetID="LeftShoulderFlex" CycleTime="2.39999999999999991e+00" Delay="8.02209562771535989e-01" Width="3.96676389201242818e-01" Height="9.56388922754617260e-02"/>
  <DRIVER Type="BoxCar" ID="LeftShoulderExtElbowFlexDriver" TargetID="LeftShoulderExtElbowFlex" CycleTime="2.39999999999999991e+00" Delay="1.06607240843484843e-01" Width="2.55096938345517853e-02" Height="2.53513999794546634e-02"/>
  <DRIVER Type="BoxCar" ID="LeftShoulderFlexElbowExtDriver" TargetID="LeftShoulderFlexElbowExt" CycleTime="2.39999999999999991e+00" Delay="4.53256887849217915e-01" Width="8.10239593793293245e-02" Height="9.33825508219104927e-01"/>
  <DRIVER Type="BoxCar" ID="LeftElbowFlexDriver" TargetID="LeftElbowFlex" CycleTime="2.39999999999999991e+00" Delay="4.19005205159936833e-01" Width="1.08585300640678353e-01" Height="2.56957307176944372e-01"/>
  <DRIVER Type="BoxCar" ID="LeftElbowExtDriver" TargetID="LeftElbowExt" CycleTime="2.39999999999999991e+00" Delay="8.11228205206476871e-01" Width="2.37451580847609256e-01" Height="8.57656747452296628e-03"/>
  <DRIVER Type="BoxCar" ID="LeftWristFlexDriver" TargetID="LeftWristFlex" CycleTime="2.39999999999999991e+00" Delay="3.50400371371025310e-01" Width="1.84710516178293073e-04" Height="6.68726507772221757e-01"/>
  <DRIVER Type="BoxCar" ID="LeftWristExtDriver" TargetID="LeftWristExt" CycleTime="2.39999999999999991e+00" Delay="8.13353587681597157e-01" Width="2.42176519056715500e-01" Height="2.62137800905661134e-01"/>
  <DRIVER Type="BoxCar" ID="LeftElbowFlexWristExtDriver" TargetID="LeftElbowFlexWristExt" CycleTime="2.39999999999999991e+00" Delay="1.00780477551204839e-01" Width="4.20487375823409670e-01" Height="1.72082946660723907e-01"/>
  <DRIVER Type="BoxCar" ID="LeftElbowExtWristFlexDriver" TargetID="LeftElbowExtWristFlex" CycleTime="2.39999999999999991e+00" Delay="8.88828472233208489e-01" Width="5.97261677596438237e-02" Height="1.80824063119994660e-01"/>
  <DRIVER Type="BoxCar" ID="RightHipFlexDriver" TargetID="RightHipFlex" CycleTime="2.39999999999999991e+00" Delay="5.60429858132402092e-01" Width="1.99490776057783981e-01" Height="8.01980607541558754e-01"/>
  <DRIVER Type="BoxCar" ID="RightHipFlexKneeExtDriver" TargetID="RightHipFlexKneeExt" CycleTime="2.39999999999999991e+00" Delay="5.57353961392689889e-01" Width="3.57363474950685295e-02" Height="6.58012116345545045e-02"/>
  <DRIVER Type="BoxCar" ID="RightHipExtDriver" TargetID="RightHipExt" CycleTime="2.39999999999999991e+00" Delay="1.02362097203521185e-01" Width="4.21686648559528698e-01" Height="8.93716755334871382e-01"/>
  <DRIVER Type="BoxCar" ID="RightHipExtKneeFlexDriver" TargetID="RightHipExtKneeFlex" CycleTime="2.39999999999999991e+00" Delay="9.35685439566256161e-01" Width="4.78430589440155402e-02" Height="2.93365307906651662e-01"/>
  <DRIVER Type="BoxCar" ID="RightKneeExtDriver" TargetID="RightKneeExt" CycleTime="2.39999999999999991e+00" Delay="3.48195212768723450e-01" Width="1.79792765110478425e-01" Height="7.68627578523972788e-01"/>
  <DRIVER Type="BoxCar" ID="RightKneeFlexDriver" TargetID="RightKneeFlex" CycleTime="2.39999999999999991e+00" Delay="7.69312262386511292e-01" Width="2.13757505030689493e-01" Height="7.91139276483992182e-01"/>
  <DRIVER Type="BoxCar" ID="RightAnkleFlexDriver" TargetID="RightAnkleFlex" CycleTime="2.39999999999999991e+00" Delay="3.93522984883045046e-01" Width="9.48766760608243942e-02" Height="3.38011652305082524e-02"/>
  <DRIVER Type="BoxCar" ID="RightAnkleExtKneeFlexDriver" TargetID="RightAnkleExtKneeFlex" CycleTime="2.39999999999999991e+00" Delay="8.91273736717564713e-01" Width="5.39934637978777721e-01" Height="3.54757802027925485e-03"/>
  <DRIVER Type="BoxCar" ID="RightAnkleExtDriver" TargetID="RightAnkleExt" CycleTime="2.39999999999999991e+00" Delay="5.27842535730029039e-01" Width="4.63223605380851167e-01" Height="3.68826490565099918e-01"/>
  <DRIVER Type="BoxCar" ID="RightShoulderExtDriver" TargetID="RightShoulderExt" CycleTime="2.39999999999999991e+00" Delay="1.88476293931273409e-02" Width="1.50662622489430464e-01" Height="1.48077409581108370e-03"/>
  <DRIVER Type="BoxCar" ID="RightShoulderFlexDriver" TargetID="RightShoulderFlex" CycleTime="2.39999999999999991e+00" Delay="3.02209562771535989e-01" Width="3.96676389201242818e-01" Height="9.56388922754617260e-02"/>
  <DRIVER Type="BoxCar" ID="RightShoulderExtElbowFlexDriver" TargetID="RightShoulderExtElbowFlex" CycleTime="2.39999999999999991e+00" Delay="6.06607240843484830e-01" Width="2.55096938345517853e-02" Height="2.53513999794546634e-02"/>
  <DRIVER Type="BoxCar" ID="RightShoulderFlexElbowExtDriver" TargetID="RightShoulderFlexElbowExt" CycleTime="2.39999999999999991e+00" Delay="9.53256887849217915e-01" Width="8.10239593793293245e-02" Height="9.33825508219104927e-01"/>
  <DRIVER Type="BoxCar" ID="RightElbowFlexDriver" TargetID="RightElbowFlex" CycleTime="2.39999999999999991e+00" Delay="9.19005205159936889e-01" Width="1.08585300640678353e-01" Height="2.56957307176944372e-01"/>
  <DRIVER Type="BoxCar" ID="RightElbowExtDriver" TargetID="RightElbowExt" CycleTime="2.39999999999999991e+00" Delay="3.11228205206476871e-01" Width="2.37451580847609256e-01" Height="8.57656747452296628e-03"/>
  <DRIVER Type="BoxCar" ID="RightWristFlexDriver" TargetID="RightWristFlex" CycleTime="2.39999999999999991e+00" Delay="8.50400371371025310e-01" Width="1.84710516178293073e-04" Height="6.68726507772221757e-01"/>
  <DRIVER Type="BoxCar" ID="RightWristExtDriver" TargetID="RightWristExt" CycleTime="2.39999999999999991e+00" Delay="3.13353587681597157e-01" Width="2.42176519056715500e-01" Height="2.62137800905661134e-01"/>
  <DRIVER Type="BoxCar" ID="RightElbowFlexWristExtDriver" TargetID="RightElbowFlexWristExt" CycleTime="2.39999999999999991e+00" Delay="6.00780477551204894e-01" Width="4.20487375823409670e-01" Height="1.72082946660723907e-01"/>
  <DRIVER Type="BoxCar" ID="RightElbowExtWristFlexDriver" TargetID="RightElbowExtWristFlex" CycleTime="2.39999999999999991e+00" Delay="3.88828472233208489e-01" Width="5.97261677596438237e-02" Height="1.80824063119994660e-01"/>
</GAITSYMODE>
