# Supplementary material for: March of the Titans: The Locomotor Capabilities of Sauropod Dinosaurs
Source: PLoS One. 2013 Oct 30;8(10):e78733. doi: 10.1371/journal.pone.0078733 (PMC3864407; doi:10.1371/journal.pone.0078733)
Supplement: Data File S9 — GaitSym model specification file used to generate Movie S9. (XML) [file pone.0078733.s025.xml]

<?xml version="1.0"?>
<GAITSYMODE>
  <STATE SimulationTime="5.20000000000121965e+00" CycleFraction="2.00000000000000000e+00"/>
  <IOCONTROL OldStyleInputs="false" SanityCheckLeft="" SanityCheckRight="" SanityCheckAxis="Y"/>
  <GLOBAL AllowInternalCollisions="false" BMR="0" CFM="1e-10" ContactMaxCorrectingVel="100" ContactSurfaceLayer="0.001" DistanceTravelledBodyID="Trunk" ERP="0.2" FitnessType="DistanceTravelled" GravityVector="0.0 0.0 -9.81" IntegrationStepSize="1e-4" MechanicalEnergyLimit="0" MetabolicEnergyLimit="1.00000000000000000e+07" TimeLimit="0.00000000000000000e+00"/>
  <INTERFACE BodyAxisSize="0.1 0.1 0.1" BodyColour=".275 .725 .451 1.0" DrawingOrder="Environment Joint Muscle Geom Body" EnvironmentAxisSize="1 1 1" EnvironmentColour="0.5 0.5 1.0 1.0" GeomColour="0 0 1 1" JointAxisSize="0.05 0.05 0.05" JointColour="0 1 0 1" StrapColour="1 0 0 1" StrapCylinderColour="0 1 1 1" StrapCylinderLength="0.05" StrapForceColour="1 0 0 0.5" StrapForceRadius="0.01" StrapForceScale="0.000001" StrapRadius="0.005" TrackBodyID="Trunk"/>
  <ENVIRONMENT Plane="0 0 1 0"/>
  <BODY Clockwise="false" GraphicFile="LeftHumerus.obj" ID="LeftArm" Offset="-3.39701906591260938e+00 -1.27017068092847296e+00 -3.64084454866060847e+00" PositionHighBound="1000 20 10" PositionLowBound="-50 -20 -1.00000000000000006e-01" Scale="1.0" Mass="2.87886511217309817e+03" MOI="1.51881774237460081e+03 1.28127493163638701e+03 8.79467147156984879e+02 1.18153246306896335e+02 -6.64939124128528363e+01 -2.59103908205128590e+01" Density="-1" Position="World 2.46091797761515707e+00 1.25959038981674598e+00 3.55154051949208549e+00" Quaternion="World 9.39896895040102764e-01 6.03416608140091605e-03 3.41392203444904951e-01 -2.96293110094264598e-03" LinearVelocity="2.24630386431342099e+00 -1.16931872860449015e+00 -1.92535007913121281e-01" AngularVelocity="3.21227655229158138e-01 1.75368820092721665e-02 6.41397461955776731e-04"/>
  <BODY Clockwise="false" GraphicFile="LeftFoot.obj" ID="LeftFoot" Offset="2.97726148787360723e+00 -1.91340865327322729e+00 -5.88925739929745951e-01" PositionHighBound="1000 20 10" PositionLowBound="-50 -20 -1.00000000000000006e-01" Scale="1.0" Mass="9.76053778769090059e+02" MOI="2.19891891425343033e+02 1.96638313583607044e+02 1.90760509494453601e+02 1.48541370683299707e+01 4.44257777955307418e+01 -1.42700946604667522e+00" Density="-1" Position="World -4.78693505839765798e+00 1.99971589578092224e+00 6.99756037544251197e-01" Quaternion="World 9.72362572628572952e-01 5.66242072943866272e-03 2.33379161754385778e-01 -3.62369996636118831e-03" LinearVelocity="-4.77332695513753708e-02 -2.36105306180059316e-01 1.67388926848712538e-01" AngularVelocity="3.20427526178559907e-01 -6.48584640129549056e-02 -1.25574536493080037e-04"/>
  <BODY Clockwise="false" GraphicFile="LeftRadius+Ulna.obj" ID="LeftForearm" Offset="-3.77914176572207339e+00 -1.62139358029940106e+00 -1.83492508377106223e+00" PositionHighBound="1000 20 10" PositionLowBound="-50 -20 -1.00000000000000006e-01" Scale="1.0" Mass="4.28229772080454268e+02" MOI="7.76630543069758801e+01 1.25060962855903895e+02 6.80520310714964580e+01 -9.09941079520815954e+00 4.99388877956044936e+01 9.12861560228374813e+00" Density="-1" Position="World 1.66594278702848264e+00 1.63378153468434006e+00 1.91709904367435535e+00" Quaternion="World 9.51161523862360858e-01 5.92744448219441160e-03 3.08620426537696335e-01 -3.17068595614208859e-03" LinearVelocity="1.48791179545585206e+00 -6.38259402348142268e-01 -1.31837603282921895e-03" AngularVelocity="3.28465424186822841e-01 7.64400157643107647e-01 7.59074433127330736e-03"/>
  <BODY Clockwise="false" GraphicFile="LeftHand.obj" ID="LeftHand" Offset="-4.32019443543935555e+00 -1.75283139841706292e+00 -6.09846568257822796e-01" PositionHighBound="1000 20 10" PositionLowBound="-50 -20 -1.00000000000000006e-01" Scale="1.0" Mass="1.95727961781530439e+02" MOI="1.77441753059478273e+01 1.56481812801897409e+01 9.55533007798740641e+00 1.22051709737293579e+00 8.04779331761040440e-01 8.83354091805660796e-02" Density="-1" Position="World 1.58023246312826871e+00 1.77920712347374210e+00 5.06544227834923477e-01" Quaternion="World 9.95412905910113444e-01 5.10055462632889346e-03 9.54356294089152984e-02 -4.37855334691489295e-03" LinearVelocity="4.08013807010704443e-01 -1.75585130792181687e-01 1.12070813022092944e-01" AngularVelocity="3.28476611317131462e-01 7.65547785546962123e-01 7.60141462538825585e-03"/>
  <BODY Clockwise="false" GraphicFile="LeftTibia+Fibula.obj" ID="LeftShank" Offset="2.94612420301476075e+00 -1.49349133660207922e+00 -2.06707801865976304e+00" PositionHighBound="1000 20 10" PositionLowBound="-50 -20 -1.00000000000000006e-01" Scale="1.0" Mass="6.20181087795764938e+02" MOI="1.63550748577237783e+02 1.61332593283485977e+02 6.33413387978944655e+01 1.05328715668043982e+00 -3.23707932958904507e+01 2.81783206875586281e+01" Density="-1" Position="World -4.09244907234264677e+00 1.56092112898381985e+00 1.99874659019178691e+00" Quaternion="World 9.72362560793774700e-01 5.66302430549295126e-03 2.33379196473494255e-01 -3.62369641035277567e-03" LinearVelocity="-1.32076403640761952e-01 -6.52426324323879259e-01 7.18727823519010600e-02" AngularVelocity="3.20427066734203292e-01 -6.49143874740063243e-02 -1.26092271871530400e-04"/>
  <BODY Clockwise="false" GraphicFile="LeftFemur.obj" ID="LeftThigh" Offset="2.76251103988614055e+00 -9.97970074231429138e-01 -4.21866169073035557e+00" PositionHighBound="1000 20 10" PositionLowBound="-50 -20 -1.00000000000000006e-01" Scale="1.0" Mass="5.38667316593421219e+03" MOI="4.51287423253337693e+03 3.53576421393742567e+03 2.65903361343194774e+03 -3.18905216510765513e+02 5.09815414587105238e+01 3.07316592267948920e+02" Density="-1" Position="World -3.32443777928393303e+00 1.03994809361180685e+00 3.92568120275730914e+00" Quaternion="World 9.98537140226173126e-01 4.91432579592084983e-03 5.36504691190170802e-02 -4.58869853191195588e-03" LinearVelocity="1.01428172697651697e+00 -1.28136262332915063e+00 -1.45114119888109322e-01" AngularVelocity="3.32193807317762213e-01 1.14911124024935862e+00 1.11723247845704424e-02"/>
  <BODY Clockwise="false" GraphicFile="RightHumerus.obj" ID="RightArm" Offset="-3.39701906591259251e+00 1.27017068092847274e+00 -3.64084454866061957e+00" PositionHighBound="1000 20 10" PositionLowBound="-50 -20 -1.00000000000000006e-01" Scale="1.0" Mass="2.87886511217310272e+03" MOI="1.51881774237460104e+03 1.28127493163638837e+03 8.79467147156985789e+02 -1.18153246306896492e+02 -6.64939124128530636e+01 2.59103908205127063e+01" Density="-1" Position="World 2.73072997568213971e+00 -1.28189266652681000e+00 3.36907722654961894e+00" Quaternion="World 9.91396026695179122e-01 5.25439254247673290e-03 1.30723809611957731e-01 -4.19466477300836464e-03" LinearVelocity="1.60677812522886176e+00 -1.10605071679425104e+00 -8.32112300775328606e-01" AngularVelocity="3.29512935996587097e-01 8.72458854670140282e-01 8.59764125677186380e-03"/>
  <BODY Clockwise="false" GraphicFile="RightFoot.obj" ID="RightFoot" Offset="2.97726148787359568e+00 1.91340865327321152e+00 -5.88925739929740177e-01" PositionHighBound="1000 20 10" PositionLowBound="-50 -20 -1.00000000000000006e-01" Scale="1.0" Mass="9.76053778769089831e+02" MOI="2.19891891425342891e+02 1.96638313583607044e+02 1.90760509494453515e+02 -1.48541370683299316e+01 4.44257777955307418e+01 1.42700946604664769e+00" Density="-1" Position="World -2.38241575360827440e+00 -1.85182274174700079e+00 8.14919040103584513e-01" Quaternion="World 9.72514517966453163e-01 5.66073588435457315e-03 2.32745160412618501e-01 -3.62749475939408341e-03" LinearVelocity="4.67407354375380668e-01 -2.77835501192375156e-01 -9.70762410169867751e-01" AngularVelocity="3.31067891199151754e-01 1.03293730871548517e+00 1.00912040884060163e-02"/>
  <BODY Clockwise="false" GraphicFile="RightRadius+Ulna.obj" ID="RightForearm" Offset="-3.77914176572208094e+00 1.62139358029950076e+00 -1.83492508377106778e+00" PositionHighBound="1000 20 10" PositionLowBound="-50 -20 -1.00000000000000006e-01" Scale="1.0" Mass="4.28229772080454723e+02" MOI="7.76630543069759369e+01 1.25060962855904066e+02 6.80520310714965433e+01 9.09941079520817730e+00 4.99388877956045079e+01 -9.12861560228377833e+00" Density="-1" Position="World 2.89920761111513592e+00 -1.61875659228069146e+00 1.65035800734350757e+00" Quaternion="World 9.99727857129903530e-01 4.55139156076702408e-03 -2.23385963434186534e-02 -4.94809324062566759e-03" LinearVelocity="8.58954015407571214e-01 -5.50222296115153497e-01 -5.84346060138473122e-01" AngularVelocity="3.20573498835453385e-01 -4.99136703148723646e-02 1.33595100698707860e-05"/>
  <BODY Clockwise="false" GraphicFile="RightHand.obj" ID="RightHand" Offset="-4.32019443543931203e+00 1.75283139841715396e+00 -6.09846568257848221e-01" PositionHighBound="1000 20 10" PositionLowBound="-50 -20 -1.00000000000000006e-01" Scale="1.0" Mass="1.95727961781530524e+02" MOI="1.77441753059478309e+01 1.56481812801897320e+01 9.55533007798742595e+00 -1.22051709737293557e+00 8.04779331761040440e-01 -8.83354091805654551e-02" Density="-1" Position="World 3.62516981455049958e+00 -1.74616903399739765e+00 4.62649109820796434e-01" Quaternion="World 9.88229215752139623e-01 3.86542943629079828e-03 -1.52832657021519130e-01 -5.50041243243169168e-03" LinearVelocity="3.01321003609316662e+00 -1.94333517445727189e-01 -9.74111484055367599e-02" AngularVelocity="2.79470392888462649e-01 -4.29127579662040670e+00 -3.94561232267240658e-02"/>
  <BODY Clockwise="false" GraphicFile="RightTibia+Fibula.obj" ID="RightShank" Offset="2.94612420301473765e+00 1.49349133660209743e+00 -2.06707801865976082e+00" PositionHighBound="1000 20 10" PositionLowBound="-50 -20 -1.00000000000000006e-01" Scale="1.0" Mass="6.20181087795765620e+02" MOI="1.63550748577237925e+02 1.61332593283486034e+02 6.33413387978944868e+01 -1.05328715668042183e+00 -3.23707932958904223e+01 -2.81783206875585677e+01" Density="-1" Position="World -2.05998094100299500e+00 -1.44921249183232814e+00 2.34028148387880686e+00" Quaternion="World 9.99966197512551780e-01 4.63797289250826670e-03 -4.73308918990532953e-03 -4.86733052678800342e-03" LinearVelocity="1.55720275972204636e+00 -7.76212798295118467e-01 -1.03079645265665865e+00" AngularVelocity="3.25783010136099560e-01 4.87617062165928872e-01 5.01628851118333940e-03"/>
  <BODY Clockwise="false" GraphicFile="RightFemur.obj" ID="RightThigh" Offset="2.76251103988614144e+00 9.97970074231428472e-01 -4.21866169073036357e+00" PositionHighBound="1000 20 10" PositionLowBound="-50 -20 -1.00000000000000006e-01" Scale="1.0" Mass="5.38667316593421765e+03" MOI="4.51287423253337511e+03 3.53576421393742658e+03 2.65903361343194501e+03 3.18905216510765172e+02 5.09815414587102467e+01 -3.07316592267948920e+02" Density="-1" Position="World -2.54997539920499605e+00 -9.66544433519771595e-01 4.23317123561155118e+00" Quaternion="World 9.39663682359225483e-01 2.72255518664979912e-03 -3.42033571378301815e-01 -6.14717809732951044e-03" LinearVelocity="2.18508936401149745e+00 -1.39007990037649543e+00 -8.95010458901554951e-01" AngularVelocity="3.22168934439930887e-01 1.14687867698823776e-01 1.54557952787619940e-03"/>
  <BODY BadMesh="true" Clockwise="false" GraphicFile="AxialSkeleton.obj" ID="Trunk" Offset="-4.54356847166530076e-01 1.41253468419018452e-08 -5.25614510449631833e+00" PositionHighBound="1000 20 10" PositionLowBound="-50 -20 -1.00000000000000006e-01" Scale="1.0" Mass="6.22588273359001760e+04" MOI="8.83060513550759351e+04 1.28133655441847770e+06 1.25738215429867106e+06 2.20928257206566286e+03 -8.75171642811548081e+04 5.73495077502508707e+02" Density="-1" Position="World 0.00000000000000000e+00 0.00000000000000000e+00 4.96283249502246271e+00" Quaternion="World 9.99977180964767398e-01 4.65767296331860009e-03 -6.59920315975466533e-04 -4.84851910385708518e-03" LinearVelocity="2.27192676310979325e+00 -1.62425187322519138e+00 -5.53755903683659234e-01" AngularVelocity="3.21228143676864253e-01 1.76146570506617826e-02 6.42218203736897968e-04"/>
  <JOINT Body1ID="LeftShank" Body2ID="LeftFoot" ID="LeftAnkleJoint" ParamHiStop="30d" ParamLoStop="0d" Type="Hinge" HingeAnchor="LeftShank -2.64435796985245664e-01 2.14653663397922051e-01 -8.80903018659768611e-01" HingeAxis="LeftShank 1.30971622436248936e-16 -1.00000000000000022e+00 -8.67361737988403547e-18" Body2HingeAnchor="LeftFoot -2.33298174619131660e-01 -2.05263669442193736e-01 5.97247164248243312e-01" Body2HingeAxis="LeftFoot 2.88160601010119255e-07 -9.99999999999271805e-01 -1.17201214844438184e-06" StartAngleReference="-3.42903151103236219e-08"/>
  <JOINT Body1ID="LeftArm" Body2ID="LeftForearm" ID="LeftElbowJoint" ParamHiStop="40d" ParamLoStop="-20d" Type="Hinge" HingeAnchor="LeftArm -1.29449065912604078e-01 7.72293190715266920e-02 -9.70424548660614894e-01" HingeAxis="LeftArm 2.15973072759112483e-16 -9.99999999999999778e-01 -2.60208521396521064e-17" Body2HingeAnchor="LeftForearm -5.11572274543368399e-01 -2.73993039986369147e-01 8.35495972099657314e-01" Body2HingeAxis="LeftForearm 1.13254231877153028e-06 -9.99999999999209188e-01 -5.46642184292428501e-07" StartAngleReference="-6.93125091698629653e-02"/>
  <JOINT Body1ID="Trunk" Body2ID="LeftThigh" ID="LeftHipJoint" ParamHiStop="20d" ParamLoStop="-40d" Type="Hinge" HingeAnchor="Trunk -3.32006684716653133e+00 6.55345514125345141e-01 5.24348955036782402e-02" HingeAxis="Trunk 4.73660824104604750e-18 -1.00000000000000000e+00 1.73472347597680709e-18" Body2HingeAnchor="LeftThigh -1.03198080999285319e-01 -3.42624283250649642e-01 1.08992002565574353e+00" Body2HingeAxis="LeftThigh 5.70971614323803611e-07 -9.99999999999743205e-01 4.33079042681458470e-07" StartAngleReference="1.08674778805534833e-01"/>
  <JOINT Body1ID="LeftThigh" Body2ID="LeftShank" ID="LeftKneeJoint" ParamHiStop="40d" ParamLoStop="-20d" Type="Hinge" HingeAnchor="LeftThigh 3.03810398861352471e-02 2.25417925768569644e-01 -1.05008669073036010e+00" HingeAxis="LeftThigh 3.46944695195361419e-18 -9.99999999999999889e-01 3.12250225675825277e-17" Body2HingeAnchor="LeftShank 2.13993210476006113e-01 -2.70103171574841761e-01 1.10149623757020687e+00" Body2HingeAxis="LeftShank -7.03948269118945258e-07 -9.99999999999535483e-01 -6.58356884224164940e-07" StartAngleReference="3.63758746694978430e-01"/>
  <JOINT Body1ID="Trunk" Body2ID="LeftArm" ID="LeftShoulderJoint" ParamHiStop="40d" ParamLoStop="-20d" Type="Hinge" HingeAnchor="Trunk 2.95433815283345735e+00 1.21695001412534842e+00 -8.39595104496315359e-01" HingeAxis="Trunk 4.73660824104604750e-18 -1.00000000000000000e+00 1.73472347597680709e-18" Body2HingeAnchor="LeftArm 1.16770411367525528e-02 -5.32204491731599061e-02 7.75704928744542777e-01" Body2HingeAxis="LeftArm 3.01564637499376897e-07 -9.99999999998301248e-01 -1.81829017179870045e-06" StartAngleReference="6.98131744008226751e-01"/>
  <JOINT Body1ID="LeftForearm" Body2ID="LeftHand" ID="LeftWristJoint" ParamHiStop="5d" ParamLoStop="-25d" Type="Hinge" HingeAnchor="LeftForearm 5.79648234277941765e-01 -1.14685802994005329e-02 -7.19215083771066466e-01" HingeAxis="LeftForearm 1.61329283265843060e-16 -9.99999999999999889e-01 -1.05818132034585233e-16" Body2HingeAnchor="LeftHand 3.85953281168195661e-02 -1.42905840949889562e-01 5.05865607634276238e-01" Body2HingeAxis="LeftHand 2.03282318311575824e-07 -9.99999999999953482e-01 -2.27048477624905432e-07" StartAngleReference="-4.36332772935658475e-01"/>
  <JOINT Body1ID="RightShank" Body2ID="RightFoot" ID="RightAnkleJoint" ParamHiStop="0d" ParamLoStop="-30d" Type="Hinge" HingeAnchor="RightShank -2.64435796985259930e-01 -2.14653663397902289e-01 -8.80903018659760617e-01" HingeAxis="RightShank 3.16722559637327983e-17 1.00000000000000022e+00 5.03069808033274057e-17" Body2HingeAnchor="RightFoot -2.33299094586341516e-01 2.05263729230815845e-01 5.97253148723777438e-01" Body2HingeAxis="RightFoot -1.42432085809690578e-07 9.99999999999985123e-01 -1.00035069939413690e-07" StartAngleReference="-4.79276060100729207e-01"/>
  <JOINT Body1ID="RightArm" Body2ID="RightForearm" ID="RightElbowJoint" ParamHiStop="20d" ParamLoStop="-40d" Type="Hinge" HingeAnchor="RightArm -1.29449065912588618e-01 -7.72293190715252625e-02 -9.70424548660624220e-01" HingeAxis="RightArm -1.08853898117544645e-16 1.00000000000000000e+00 -2.60208521396521064e-17" Body2HingeAnchor="RightForearm -5.11571409683741707e-01 2.73992965205649919e-01 8.35494407368538305e-01" Body2HingeAxis="RightForearm 7.59639885148256228e-07 9.99999999999673372e-01 2.76273168361637622e-07" StartAngleReference="3.06885898246824995e-01"/>
  <JOINT Body1ID="Trunk" Body2ID="RightThigh" ID="RightHipJoint" ParamHiStop="40d" ParamLoStop="-20d" Type="Hinge" HingeAnchor="Trunk -3.32006684716653488e+00 -6.55345485874656020e-01 5.24348955036869138e-02" HingeAxis="Trunk -4.73660824104604750e-18 1.00000000000000000e+00 -1.73472347597680709e-18" Body2HingeAnchor="RightThigh -1.03198748598888501e-01 3.42624597793263874e-01 1.08992036634865519e+00" Body2HingeAxis="RightThigh 3.19739431568419330e-07 9.99999999999857225e-01 -4.28068017115611210e-07" StartAngleReference="6.96856860445345672e-01"/>
  <JOINT Body1ID="RightThigh" Body2ID="RightShank" ID="RightKneeJoint" ParamHiStop="20d" ParamLoStop="-40d" Type="Hinge" HingeAnchor="RightThigh 3.03810398861353859e-02 -2.25417925768572308e-01 -1.05008669073037297e+00" HingeAxis="RightThigh -2.25514051876984922e-17 1.00000000000000022e+00 -2.48932818802671818e-16" Body2HingeAnchor="RightShank 2.13993850130576396e-01 2.70103359349907035e-01 1.10150091399875572e+00" Body2HingeAxis="RightShank -2.79150064383921841e-07 9.99999999999960143e-01 -4.96072573713535192e-08" StartAngleReference="-6.88710306003155415e-01"/>
  <JOINT Body1ID="Trunk" Body2ID="RightArm" ID="RightShoulderJoint" ParamHiStop="20d" ParamLoStop="-40d" Type="Hinge" HingeAnchor="Trunk 2.95433815283349377e+00 -1.21694998587465086e+00 -8.39595104496319244e-01" HingeAxis="Trunk -4.73660824104604750e-18 1.00000000000000000e+00 -1.73472347597680709e-18" Body2HingeAnchor="RightArm 1.16764186947248272e-02 5.32205923533019751e-02 7.75704550960522932e-01" Body2HingeAxis="RightArm -1.80224637469448418e-07 9.99999999999963141e-01 -2.03724173414646104e-07" StartAngleReference="-2.63523869079784645e-01"/>
  <JOINT Body1ID="RightForearm" Body2ID="RightHand" ID="RightWristJoint" ParamHiStop="25d" ParamLoStop="-5d" Type="Hinge" HingeAnchor="RightForearm 5.79648234277919450e-01 1.14685802995006005e-02 -7.19215083771069907e-01" HingeAxis="RightForearm -3.10623922417097020e-17 1.00000000000000022e+00 -4.33680868994201774e-17" Body2HingeAnchor="RightHand 3.85955605803075530e-02 1.42905826553852422e-01 5.05870527378772694e-01" Body2HingeAxis="RightHand 3.93716400788526183e-07 9.99999999999916400e-01 1.13267490133711624e-07" StartAngleReference="2.62193016601133755e-01"/>
  <GEOM Abort="true" BodyID="Trunk" DampingConstant="1.00000000000000000e+06" ID="HeadContact" Mu="1.0" Radius="0.10000000000000001" SpringConstant="1.00000000000000000e+07" Type="Sphere" Position="Trunk 1.50842431528334977e+01 1.41253471211411075e-08 7.04364895503679866e-01" Quaternion="Trunk 1.00000000000000000e+00 -6.23797016958735459e-17 -1.43046924132306241e-17 4.33680868994201774e-17"/>
  <GEOM Abort="false" BodyID="LeftFoot" DampingConstant="1.00000000000000000e+06" ID="LeftCaudalLateralFootContact" Mu="1.0" Radius="0.10000000000000001" SpringConstant="1.00000000000000000e+07" Type="Sphere" Position="LeftFoot -2.28398512126396502e-01 3.80781346726770276e-01 -3.95194739929749017e-01" Quaternion="LeftFoot 1.00000000000000000e+00 -5.00901403688303172e-17 -4.28484152456207269e-15 4.11996825544491747e-17"/>
  <GEOM Abort="false" BodyID="LeftHand" DampingConstant="1.00000000000000000e+06" ID="LeftCaudalLateralHandContact" Mu="1.0" Radius="0.10000000000000001" SpringConstant="1.00000000000000000e+07" Type="Sphere" Position="LeftHand -2.09594435439356103e-01 1.67028601582936614e-01 -2.82716568257822654e-01" Quaternion="LeftHand 1.00000000000000000e+00 -7.23704950134074333e-17 -1.89733347305889905e-15 4.77048955893622074e-17"/>
  <GEOM Abort="false" BodyID="LeftFoot" DampingConstant="1.00000000000000000e+06" ID="LeftCaudalMedialFootContact" Mu="1.0" Radius="0.10000000000000001" SpringConstant="1.00000000000000000e+07" Type="Sphere" Position="LeftFoot -1.42385121263962078e-02 -4.59608653273228529e-01 -3.89927439929749486e-01" Quaternion="LeftFoot 1.00000000000000000e+00 -5.00901403688303172e-17 -4.28484152456207269e-15 4.11996825544491747e-17"/>
  <GEOM Abort="false" BodyID="LeftHand" DampingConstant="1.00000000000000000e+06" ID="LeftCaudalMedialHandContact" Mu="1.0" Radius="0.10000000000000001" SpringConstant="1.00000000000000000e+07" Type="Sphere" Position="LeftHand 5.65564560643716518e-04 -2.57971398417063735e-01 -2.91821568257823405e-01" Quaternion="LeftHand 1.00000000000000000e+00 -7.23704950134074333e-17 -1.89733347305889905e-15 4.77048955893622074e-17"/>
  <GEOM Abort="false" BodyID="LeftFoot" DampingConstant="1.00000000000000000e+06" ID="LeftCranialLateralFootContact" Mu="1.0" Radius="0.10000000000000001" SpringConstant="1.00000000000000000e+07" Type="Sphere" Position="LeftFoot 8.22714878736059696e-02 8.20211346726769208e-01 -4.76871439929748564e-01" Quaternion="LeftFoot 1.00000000000000000e+00 -5.00901403688303172e-17 -4.28484152456207269e-15 4.11996825544491747e-17"/>
  <GEOM Abort="false" BodyID="LeftHand" DampingConstant="1.00000000000000000e+06" ID="LeftCranialLateralHandContact" Mu="1.0" Radius="0.10000000000000001" SpringConstant="1.00000000000000000e+07" Type="Sphere" Position="LeftHand 1.85075564560645112e-01 8.19186015829372477e-02 -4.05124568257822060e-01" Quaternion="LeftHand 1.00000000000000000e+00 -7.23704950134074333e-17 -1.89733347305889905e-15 4.77048955893622074e-17"/>
  <GEOM Abort="false" BodyID="LeftFoot" DampingConstant="1.00000000000000000e+06" ID="LeftCranialMedialFootContact" Mu="1.0" Radius="0.10000000000000001" SpringConstant="1.00000000000000000e+07" Type="Sphere" Position="LeftFoot 5.11531487873610802e-01 -6.09528653273224585e-01 -4.47938939929747093e-01" Quaternion="LeftFoot 1.00000000000000000e+00 -5.00901403688303172e-17 -4.28484152456207269e-15 4.11996825544491747e-17"/>
  <GEOM Abort="false" BodyID="LeftHand" DampingConstant="1.00000000000000000e+06" ID="LeftCranialMedialHandContact" Mu="1.0" Radius="0.10000000000000001" SpringConstant="1.00000000000000000e+07" Type="Sphere" Position="LeftHand 1.81585564560645424e-01 -1.47491398417062769e-01 -3.14545568257822372e-01" Quaternion="LeftHand 1.00000000000000000e+00 -7.23704950134074333e-17 -1.89733347305889905e-15 4.77048955893622074e-17"/>
  <GEOM Abort="false" BodyID="RightFoot" DampingConstant="1.00000000000000000e+06" ID="RightCaudalLateralFootContact" Mu="1.0" Radius="0.10000000000000001" SpringConstant="1.00000000000000000e+07" Type="Sphere" Position="RightFoot -2.28398512126407216e-01 -3.80781346726788761e-01 -3.95194739929742911e-01" Quaternion="RightFoot 1.00000000000000000e+00 -6.27753057869107314e-17 -3.43007686056523589e-15 4.38017677684143976e-17"/>
  <GEOM Abort="false" BodyID="RightHand" DampingConstant="1.00000000000000000e+06" ID="RightCaudalLateralHandContact" Mu="1.0" Radius="0.10000000000000001" SpringConstant="1.00000000000000000e+07" Type="Sphere" Position="RightHand -2.09594435439314219e-01 -1.67028601582847047e-01 -2.82716568257847967e-01" Quaternion="RightHand 1.00000000000000000e+00 -3.27429056090622339e-17 3.13230073389209052e-15 5.46437894932694235e-17"/>
  <GEOM Abort="false" BodyID="RightFoot" DampingConstant="1.00000000000000000e+06" ID="RightCaudalMedialFootContact" Mu="1.0" Radius="0.10000000000000001" SpringConstant="1.00000000000000000e+07" Type="Sphere" Position="RightFoot -1.42385121264045622e-02 4.59608653273212431e-01 -3.89927439929741992e-01" Quaternion="RightFoot 1.00000000000000000e+00 -6.27753057869107314e-17 -3.43007686056523589e-15 4.38017677684143976e-17"/>
  <GEOM Abort="false" BodyID="RightHand" DampingConstant="1.00000000000000000e+06" ID="RightCaudalMedialHandContact" Mu="1.0" Radius="0.10000000000000001" SpringConstant="1.00000000000000000e+07" Type="Sphere" Position="RightHand 5.65564560686668272e-04 2.57971398417155884e-01 -2.91821568257848774e-01" Quaternion="RightHand 1.00000000000000000e+00 -3.27429056090622339e-17 3.13230073389209052e-15 5.46437894932694235e-17"/>
  <GEOM Abort="false" BodyID="RightFoot" DampingConstant="1.00000000000000000e+06" ID="RightCranialLateralFootContact" Mu="1.0" Radius="0.10000000000000001" SpringConstant="1.00000000000000000e+07" Type="Sphere" Position="RightFoot 8.22714878735939514e-02 -8.20211346726789747e-01 -4.76871439929742402e-01" Quaternion="RightFoot 1.00000000000000000e+00 -6.27753057869107314e-17 -3.43007686056523589e-15 4.38017677684143976e-17"/>
  <GEOM Abort="false" BodyID="RightHand" DampingConstant="1.00000000000000000e+06" ID="RightCranialLateralHandContact" Mu="1.0" Radius="0.10000000000000001" SpringConstant="1.00000000000000000e+07" Type="Sphere" Position="RightHand 1.85075564560691019e-01 -8.19186015828460290e-02 -4.05124568257849926e-01" Quaternion="RightHand 1.00000000000000000e+00 -3.27429056090622339e-17 3.13230073389209052e-15 5.46437894932694235e-17"/>
  <GEOM Abort="false" BodyID="RightFoot" DampingConstant="1.00000000000000000e+06" ID="RightCranialMedialFootContact" Mu="1.0" Radius="0.10000000000000001" SpringConstant="1.00000000000000000e+07" Type="Sphere" Position="RightFoot 5.11531487873596369e-01 6.09528653273208598e-01 -4.47938939929741486e-01" Quaternion="RightFoot 1.00000000000000000e+00 -6.27753057869107314e-17 -3.43007686056523589e-15 4.38017677684143976e-17"/>
  <GEOM Abort="false" BodyID="RightHand" DampingConstant="1.00000000000000000e+06" ID="RightCranialMedialHandContact" Mu="1.0" Radius="0.10000000000000001" SpringConstant="1.00000000000000000e+07" Type="Sphere" Position="RightHand 1.81585564560689083e-01 1.47491398417154779e-01 -3.14545568257848462e-01" Quaternion="RightHand 1.00000000000000000e+00 -3.27429056090622339e-17 3.13230073389209052e-15 5.46437894932694235e-17"/>
  <GEOM Abort="true" BodyID="Trunk" DampingConstant="1.00000000000000000e+06" ID="TailContact" Mu="1.0" Radius="0.10000000000000001" SpringConstant="1.00000000000000000e+07" Type="Sphere" Position="Trunk -2.46332568471665176e+01 1.41253469615465477e-08 -1.64241510449631689e+00" Quaternion="Trunk 1.00000000000000000e+00 -6.23797016958735459e-17 -1.43046924132306241e-17 4.33680868994201774e-17"/>
  <MUSCLE ActivationK="0.17" ActivationKinetics="false" CylinderBodyID="LeftShank" FibreLength="0.340424" ForcePerUnitArea="300000" ID="LeftAnkleExt" InsertionBodyID="LeftFoot" OriginBodyID="LeftShank" PCA="0.891370063" ParallelStrainAtFmax="0.6" SerialStrainAtFmax="0.059999999999999998" Strap="CylinderWrap" TendonLength="1.74649" Type="MinettiAlexander" VMaxFactor="8.4000000000000004" Origin="LeftShank -1.12435796985239228e-01 -1.34241336602079042e-01 5.85291981340239076e-01" Insertion="LeftFoot -3.14548512126395619e-01 -6.58865327322835995e-03 1.14069260070253684e-01" CylinderPosition="LeftShank -2.64435796985238114e-01 2.14653663397921107e-01 -8.80903018659763393e-01" CylinderRadius="3.35841855999999994e-01" CylinderQuaternion="LeftShank 7.07106781186547684e-01 7.07106781186547351e-01 4.77048955893621951e-18 -8.52182907573606485e-17"/>
  <MUSCLE ActivationK="0.17" ActivationKinetics="false" CylinderBodyID="LeftShank" FibreLength="1.069406" ForcePerUnitArea="300000" ID="LeftAnkleExtKneeFlex" InsertionBodyID="LeftFoot" OriginBodyID="LeftThigh" PCA="0.354687278" ParallelStrainAtFmax="0.6" SerialStrainAtFmax="0.059999999999999998" Strap="TwoCylinderWrap" TendonLength="1.8379795" Type="MinettiAlexander" VMaxFactor="8.4000000000000004" Origin="LeftThigh -1.20448960113857972e-01 3.86299257685708622e-02 -6.62171690730356421e-01" Insertion="LeftFoot -3.95988512126394965e-01 -2.76828653273226977e-01 1.11672260070253687e-01" Cylinder1Position="LeftShank 2.13994203014761131e-01 -2.70103336602080857e-01 1.10149698134024154e+00" Cylinder1Radius="3.44218968000000014e-01" Cylinder2Position="LeftShank -2.64435796985238114e-01 2.14653663397921107e-01 -8.80903018659763393e-01" Cylinder2Radius="3.35841855999999994e-01" CylinderQuaternion="LeftShank 7.07106781186547684e-01 7.07106781186547351e-01 4.77048955893621951e-18 -8.52182907573606485e-17"/>
  <MUSCLE ActivationK="0.17" ActivationKinetics="false" CylinderBodyID="LeftShank" FibreLength="0.30142" ForcePerUnitArea="300000" ID="LeftAnkleFlex" InsertionBodyID="LeftFoot" OriginBodyID="LeftShank" PCA="1.006714094" ParallelStrainAtFmax="0.6" SerialStrainAtFmax="0.059999999999999998" Strap="CylinderWrap" TendonLength="1.678087" Type="MinettiAlexander" VMaxFactor="8.4000000000000004" Origin="LeftShank 5.14984203014767550e-01 -1.66991336602080265e-01 5.06231981340235171e-01" Insertion="LeftFoot 2.37114878736086054e-02 -1.79538653273226129e-01 1.98903260070255605e-01" CylinderPosition="LeftShank -2.64435796985238114e-01 2.14653663397921107e-01 -8.80903018659763393e-01" CylinderRadius="2.60242423000000000e-01" CylinderQuaternion="LeftShank 7.07106781186547018e-01 -7.07106781186548128e-01 -2.71050543121376109e-17 -1.07119174641567838e-16"/>
  <MUSCLE ActivationK="0.17" ActivationKinetics="false" CylinderBodyID="LeftArm" FibreLength="0.656556" ForcePerUnitArea="300000" ID="LeftElbowExt" InsertionBodyID="LeftForearm" OriginBodyID="LeftArm" PCA="0.85082214" ParallelStrainAtFmax="0.6" SerialStrainAtFmax="0.059999999999999998" Strap="CylinderWrap" TendonLength="1.271636" Type="MinettiAlexander" VMaxFactor="8.4000000000000004" Origin="LeftArm -1.23969065912612586e-01 1.12829319071526615e-01 6.48065451339393528e-01" Insertion="LeftForearm -8.31161765722081558e-01 -2.40063580299402002e-01 4.66614916228940135e-01" CylinderPosition="LeftArm -1.29449065912612016e-01 7.72293190715265532e-02 -9.70424548660613007e-01" CylinderRadius="2.19058843000000003e-01" CylinderQuaternion="LeftArm 7.07106781186547351e-01 7.07106781186547795e-01 1.51788304147970621e-18 -4.64038529823795898e-17"/>
  <MUSCLE ActivationK="0.17" ActivationKinetics="false" CylinderBodyID="LeftForearm" FibreLength="0.814456" ForcePerUnitArea="300000" ID="LeftElbowExtWristFlex" InsertionBodyID="LeftHand" OriginBodyID="LeftArm" PCA="0.444546519" ParallelStrainAtFmax="0.6" SerialStrainAtFmax="0.059999999999999998" Strap="TwoCylinderWrap" TendonLength="1.732291" Type="MinettiAlexander" VMaxFactor="8.4000000000000004" Origin="LeftArm -3.38609065912612084e-01 2.29259319071526246e-01 -5.82164548660610959e-01" Insertion="LeftHand -2.52204435439356112e-01 3.40038601582935140e-01 2.67528431742176609e-01" Cylinder1Position="LeftForearm -5.11571765722077076e-01 -2.73993580299401240e-01 8.35494916228941675e-01" Cylinder1Radius="2.19058843000000003e-01" Cylinder2Position="LeftForearm 5.79648234277931662e-01 -1.14685802994013257e-02 -7.19215083771068020e-01" Cylinder2Radius="2.36471261999999988e-01" CylinderQuaternion="LeftForearm 7.07106781186548017e-01 7.07106781186547240e-01 -2.97071395261028153e-17 3.33934269125535304e-17"/>
  <MUSCLE ActivationK="0.17" ActivationKinetics="false" CylinderBodyID="LeftArm" FibreLength="0.7069" ForcePerUnitArea="300000" ID="LeftElbowFlex" InsertionBodyID="LeftForearm" OriginBodyID="LeftArm" PCA="0.526818862" ParallelStrainAtFmax="0.6" SerialStrainAtFmax="0.059999999999999998" Strap="CylinderWrap" TendonLength="0.970332" Type="MinettiAlexander" VMaxFactor="8.4000000000000004" Origin="LeftArm 2.71850934087392249e-01 -1.92760680928472733e-01 5.32925451339396616e-01" Insertion="LeftForearm -1.35161765722074834e-01 -1.11873580299401088e-01 7.69284916228943461e-01" CylinderPosition="LeftArm -1.29449065912612016e-01 7.72293190715265532e-02 -9.70424548660613007e-01" CylinderRadius="2.22506900000000007e-01" CylinderQuaternion="LeftArm 7.07106781186547795e-01 -7.07106781186547351e-01 4.64038529823795898e-17 1.51788304147970621e-18"/>
  <MUSCLE ActivationK="0.17" ActivationKinetics="false" CylinderBodyID="LeftForearm" FibreLength="0.708888" ForcePerUnitArea="300000" ID="LeftElbowFlexWristExt" InsertionBodyID="LeftHand" OriginBodyID="LeftArm" PCA="0.437784546" ParallelStrainAtFmax="0.6" SerialStrainAtFmax="0.059999999999999998" Strap="TwoCylinderWrap" TendonLength="1.870875" Type="MinettiAlexander" VMaxFactor="8.4000000000000004" Origin="LeftArm -1.44029065912610665e-01 2.20699319071526595e-01 -6.51744548660615708e-01" Insertion="LeftHand 2.47495564560644143e-01 6.32086015829362302e-02 2.60836431742178076e-01" Cylinder1Position="LeftForearm -5.11571765722077076e-01 -2.73993580299401240e-01 8.35494916228941675e-01" Cylinder1Radius="2.22506900000000007e-01" Cylinder2Position="LeftForearm 5.79648234277931662e-01 -1.14685802994013257e-02 -7.19215083771068020e-01" Cylinder2Radius="2.31680933000000006e-01" CylinderQuaternion="LeftForearm 7.07106781186547240e-01 -7.07106781186548017e-01 -3.33934269125535304e-17 -2.97071395261028153e-17"/>
  <MUSCLE ActivationK="0.17" ActivationKinetics="false" FibreLength="1.531486" ForcePerUnitArea="300000" ID="LeftHipExt" InsertionBodyID="LeftThigh" OriginBodyID="Trunk" PCA="1.188820906" ParallelStrainAtFmax="0.6" SerialStrainAtFmax="0.059999999999999998" Strap="TwoPoint" TendonLength="2.4624235" Type="MinettiAlexander" VMaxFactor="8.4000000000000004" Origin="Trunk -7.04834684716652937e+00 5.49966141253466767e-02 -6.69675104496315843e-01" Insertion="LeftThigh -1.08008960113861102e-01 1.28749925768572304e-01 2.84548309269641586e-01"/>
  <MUSCLE ActivationK="0.17" ActivationKinetics="false" CylinderBodyID="LeftThigh" FibreLength="1.57787" ForcePerUnitArea="300000" ID="LeftHipExtKneeFlex" InsertionBodyID="LeftShank" OriginBodyID="Trunk" PCA="0.721171015" ParallelStrainAtFmax="0.6" SerialStrainAtFmax="0.059999999999999998" Strap="TwoCylinderWrap" TendonLength="1.5719055" Type="MinettiAlexander" VMaxFactor="8.4000000000000004" Origin="Trunk -3.68322684716654036e+00 7.53551014125347640e-01 8.36114895503686117e-01" Insertion="LeftShank -1.82655796985238372e-01 -2.74081336602078673e-01 8.33291981340241406e-01" Cylinder1Position="LeftThigh -1.03198960113861538e-01 -3.42624574231429446e-01 1.08991830926964228e+00" Cylinder1Radius="2.73166923999999978e-01" Cylinder2Position="LeftThigh 3.03810398861434905e-02 2.25417925768571475e-01 -1.05008669073035832e+00" Cylinder2Radius="3.44218968000000014e-01" CylinderQuaternion="LeftThigh 7.07106781186548461e-01 7.07106781186546907e-01 4.25007251614317615e-17 1.17093834628434448e-17"/>
  <MUSCLE ActivationK="0.17" ActivationKinetics="false" CylinderBodyID="Trunk" FibreLength="0.716566" ForcePerUnitArea="300000" ID="LeftHipFlex" InsertionBodyID="LeftThigh" OriginBodyID="Trunk" PCA="1.693877534" ParallelStrainAtFmax="0.6" SerialStrainAtFmax="0.059999999999999998" Strap="CylinderWrap" TendonLength="0.8264925" Type="MinettiAlexander" VMaxFactor="8.4000000000000004" Origin="Trunk -2.29272684716654673e+00 1.73461001412534532e+00 1.01111489550367462e+00" Insertion="LeftThigh 4.81210398861390970e-02 4.16159925768570194e-01 7.27628309269638507e-01" CylinderPosition="Trunk -3.32006684716653266e+00 6.55345514125346029e-01 5.24348955036789688e-02" CylinderRadius="3.02410548000000001e-01" CylinderQuaternion="Trunk 7.07106781186547795e-01 -7.07106781186547240e-01 -1.30104260698260571e-18 -4.33680868994201870e-19"/>
  <MUSCLE ActivationK="0.17" ActivationKinetics="false" CylinderBodyID="LeftThigh" FibreLength="1.8013" ForcePerUnitArea="300000" ID="LeftHipFlexKneeExt" InsertionBodyID="LeftShank" OriginBodyID="Trunk" PCA="0.589603713" ParallelStrainAtFmax="0.6" SerialStrainAtFmax="0.059999999999999998" Strap="TwoCylinderWrap" TendonLength="1.657615" Type="MinettiAlexander" VMaxFactor="8.4000000000000004" Origin="Trunk -2.85399684716653246e+00 1.41595001412534405e+00 7.50964895503680618e-01" Insertion="LeftShank 4.23064203014763829e-01 1.60308663397919771e-01 3.70771981340235368e-01" Cylinder1Position="LeftThigh -1.03198960113861538e-01 -3.42624574231429446e-01 1.08991830926964228e+00" Cylinder1Radius="3.02410548000000001e-01" Cylinder2Position="LeftThigh 3.03810398861434905e-02 2.25417925768571475e-01 -1.05008669073035832e+00" Cylinder2Radius="2.88037778999999994e-01" CylinderQuaternion="LeftThigh 7.07106781186546907e-01 -7.07106781186548128e-01 -5.98479599211998201e-17 6.41847686111418378e-17"/>
  <MUSCLE ActivationK="0.17" ActivationKinetics="false" CylinderBodyID="LeftThigh" FibreLength="0.645492" ForcePerUnitArea="300000" ID="LeftKneeExt" InsertionBodyID="LeftShank" OriginBodyID="LeftThigh" PCA="1.41029058" ParallelStrainAtFmax="0.6" SerialStrainAtFmax="0.059999999999999998" Strap="CylinderWrap" TendonLength="1.556599" Type="MinettiAlexander" VMaxFactor="8.4000000000000004" Origin="LeftThigh 2.53481039886138793e-01 5.27992576857118368e-03 5.51008309269647834e-01" Insertion="LeftShank 5.22124203014760813e-01 -2.12191336602079228e-01 5.58411981340239949e-01" CylinderPosition="LeftThigh 3.03810398861434905e-02 2.25417925768571475e-01 -1.05008669073035832e+00" CylinderRadius="2.88037778999999994e-01" CylinderQuaternion="LeftThigh 7.07106781186546907e-01 -7.07106781186548128e-01 -5.98479599211998201e-17 6.41847686111418378e-17"/>
  <MUSCLE ActivationK="0.17" ActivationKinetics="false" CylinderBodyID="LeftThigh" FibreLength="0.758504" ForcePerUnitArea="300000" ID="LeftKneeFlex" InsertionBodyID="LeftShank" OriginBodyID="LeftThigh" PCA="0.600083379" ParallelStrainAtFmax="0.6" SerialStrainAtFmax="0.059999999999999998" Strap="CylinderWrap" TendonLength="1.457655" Type="MinettiAlexander" VMaxFactor="8.4000000000000004" Origin="LeftThigh -1.15558960113859549e-01 1.36519925768569445e-01 7.81608309269645640e-01" Insertion="LeftShank -5.29157969852360188e-02 -1.07991336602077534e-01 6.78981981340237795e-01" CylinderPosition="LeftThigh 3.03810398861434905e-02 2.25417925768571475e-01 -1.05008669073035832e+00" CylinderRadius="3.44218968000000014e-01" CylinderQuaternion="LeftThigh 7.07106781186548461e-01 7.07106781186546907e-01 4.25007251614317615e-17 1.17093834628434448e-17"/>
  <MUSCLE ActivationK="0.17" ActivationKinetics="false" CylinderBodyID="Trunk" FibreLength="0.645286" ForcePerUnitArea="300000" ID="LeftShoulderExt" InsertionBodyID="LeftArm" OriginBodyID="Trunk" PCA="2.308484943" ParallelStrainAtFmax="0.6" SerialStrainAtFmax="0.059999999999999998" Strap="TwoCylinderWrap" TendonLength="3.2158285" Type="MinettiAlexander" VMaxFactor="8.4000000000000004" Origin="Trunk 7.64723152833471032e-01 1.10125001412534362e+00 1.27133489550368051e+00" Insertion="LeftArm 2.91700934087391062e-01 1.27559319071526289e-01 4.68645451339395058e-01" Cylinder1Position="Trunk 2.70599315283347241e+00 1.26802001412534726e+00 3.20504895503681109e-01" Cylinder1Radius="5.00000000000000028e-02" Cylinder2Position="Trunk 2.95433815283346579e+00 1.21695001412534887e+00 -8.39595104496315137e-01" Cylinder2Radius="3.08915671000000003e-01" CylinderQuaternion="Trunk 7.07106781186547795e-01 -7.07106781186547240e-01 -1.30104260698260571e-18 -4.33680868994201870e-19"/>
  <MUSCLE ActivationK="0.17" ActivationKinetics="false" CylinderBodyID="LeftArm" FibreLength="1.312294" ForcePerUnitArea="300000" ID="LeftShoulderExtElbowFlex" InsertionBodyID="LeftForearm" OriginBodyID="Trunk" PCA="0.709460406" ParallelStrainAtFmax="0.6" SerialStrainAtFmax="0.059999999999999998" Strap="TwoCylinderWrap" TendonLength="1.3229565" Type="MinettiAlexander" VMaxFactor="8.4000000000000004" Origin="Trunk 3.35776315283347282e+00 1.35468014125346592e-01 -5.05955104496313424e-01" Insertion="LeftForearm -1.06061765722075430e-01 -1.37133580299400981e-01 7.55384916228942216e-01" Cylinder1Position="LeftArm 1.16759340873904272e-02 -5.32206809284716392e-02 7.75705451339398833e-01" Cylinder1Radius="3.08915671000000003e-01" Cylinder2Position="LeftArm -1.29449065912612016e-01 7.72293190715265532e-02 -9.70424548660613007e-01" Cylinder2Radius="2.22506900000000007e-01" CylinderQuaternion="LeftArm 7.07106781186547795e-01 -7.07106781186547351e-01 4.64038529823795898e-17 1.51788304147970621e-18"/>
  <MUSCLE ActivationK="0.17" ActivationKinetics="false" CylinderBodyID="Trunk" FibreLength="0.869984" ForcePerUnitArea="300000" ID="LeftShoulderFlex" InsertionBodyID="LeftArm" OriginBodyID="Trunk" PCA="1.141502231" ParallelStrainAtFmax="0.6" SerialStrainAtFmax="0.059999999999999998" Strap="CylinderWrap" TendonLength="2.058351" Type="MinettiAlexander" VMaxFactor="8.4000000000000004" Origin="Trunk 7.07143152833471733e-01 1.58849001412534663e+00 7.89564895503681363e-01" Insertion="LeftArm -6.02790659126101330e-02 3.17129319071525362e-01 3.01995451339392151e-01" CylinderPosition="Trunk 2.95433815283346579e+00 1.21695001412534887e+00 -8.39595104496315137e-01" CylinderRadius="3.14676200999999989e-01" CylinderQuaternion="Trunk 7.07106781186547240e-01 7.07106781186547795e-01 -4.33680868994201870e-19 2.60208521396521141e-18"/>
  <MUSCLE ActivationK="0.17" ActivationKinetics="false" CylinderBodyID="LeftArm" FibreLength="1.40108" ForcePerUnitArea="300000" ID="LeftShoulderFlexElbowExt" InsertionBodyID="LeftForearm" OriginBodyID="Trunk" PCA="0.553751769" ParallelStrainAtFmax="0.6" SerialStrainAtFmax="0.059999999999999998" Strap="TwoCylinderWrap" TendonLength="1.292402" Type="MinettiAlexander" VMaxFactor="8.4000000000000004" Origin="Trunk 2.68393315283347400e+00 1.41112001412534815e+00 -2.85115104496315552e-01" Insertion="LeftForearm -6.24111765722076717e-01 -5.69135802994009191e-02 2.95664916228939811e-01" Cylinder1Position="LeftArm 1.16759340873904272e-02 -5.32206809284716392e-02 7.75705451339398833e-01" Cylinder1Radius="3.14676200999999989e-01" Cylinder2Position="LeftArm -1.29449065912612016e-01 7.72293190715265532e-02 -9.70424548660613007e-01" Cylinder2Radius="2.19058843000000003e-01" CylinderQuaternion="LeftArm 7.07106781186547351e-01 7.07106781186547795e-01 1.51788304147970621e-18 -4.64038529823795898e-17"/>
  <MUSCLE ActivationK="0.17" ActivationKinetics="false" CylinderBodyID="LeftForearm" FibreLength="0.243942" ForcePerUnitArea="300000" ID="LeftWristExt" InsertionBodyID="LeftHand" OriginBodyID="LeftForearm" PCA="1.017750814" ParallelStrainAtFmax="0.6" SerialStrainAtFmax="0.059999999999999998" Strap="CylinderWrap" TendonLength="1.5168885" Type="MinettiAlexander" VMaxFactor="8.4000000000000004" Origin="LeftForearm -7.09176572207537159e-03 -1.13483580299401782e-01 5.65304916228942300e-01" Insertion="LeftHand 2.39965564560644662e-01 -1.43021398417063045e-01 2.39859431742176166e-01" CylinderPosition="LeftForearm 5.79648234277931662e-01 -1.14685802994013257e-02 -7.19215083771068020e-01" CylinderRadius="2.31680933000000006e-01" CylinderQuaternion="LeftForearm 7.07106781186547240e-01 -7.07106781186548017e-01 -3.33934269125535304e-17 -2.97071395261028153e-17"/>
  <MUSCLE ActivationK="0.17" ActivationKinetics="false" CylinderBodyID="LeftForearm" FibreLength="0.386006" ForcePerUnitArea="300000" ID="LeftWristFlex" InsertionBodyID="LeftHand" OriginBodyID="LeftForearm" PCA="0.4287881" ParallelStrainAtFmax="0.6" SerialStrainAtFmax="0.059999999999999998" Strap="CylinderWrap" TendonLength="1.3426245" Type="MinettiAlexander" VMaxFactor="8.4000000000000004" Origin="LeftForearm -6.64481765722079731e-01 9.86464197005988003e-02 3.38704916228938724e-01" Insertion="LeftHand -2.34744435439355303e-01 1.51128601582936922e-01 2.21448431742178320e-01" CylinderPosition="LeftForearm 5.79648234277931662e-01 -1.14685802994013257e-02 -7.19215083771068020e-01" CylinderRadius="2.36471261999999988e-01" CylinderQuaternion="LeftForearm 7.07106781186548017e-01 7.07106781186547240e-01 -2.97071395261028153e-17 3.33934269125535304e-17"/>
  <MUSCLE ActivationK="0.17" ActivationKinetics="false" CylinderBodyID="RightShank" FibreLength="0.340424" ForcePerUnitArea="300000" ID="RightAnkleExt" InsertionBodyID="RightFoot" OriginBodyID="RightShank" PCA="0.891370063" ParallelStrainAtFmax="0.6" SerialStrainAtFmax="0.059999999999999998" Strap="CylinderWrap" TendonLength="1.74649" Type="MinettiAlexander" VMaxFactor="8.4000000000000004" Origin="RightShank -1.12435796985263001e-01 1.34241336602095584e-01 5.85291981340238410e-01" Insertion="RightFoot -3.14548512126402058e-01 6.58865327321201538e-03 1.14069260070261386e-01" CylinderPosition="RightShank -2.64435796985261318e-01 -2.14653663397902650e-01 -8.80903018659759063e-01" CylinderRadius="3.35841855999999994e-01" CylinderQuaternion="RightShank 7.07106781186548350e-01 7.07106781186546796e-01 8.67361737988403355e-19 1.55691431968918412e-16"/>
  <MUSCLE ActivationK="0.17" ActivationKinetics="false" CylinderBodyID="RightShank" FibreLength="1.069406" ForcePerUnitArea="300000" ID="RightAnkleExtKneeFlex" InsertionBodyID="RightFoot" OriginBodyID="RightThigh" PCA="0.354687278" ParallelStrainAtFmax="0.6" SerialStrainAtFmax="0.059999999999999998" Strap="TwoCylinderWrap" TendonLength="1.8379795" Type="MinettiAlexander" VMaxFactor="8.4000000000000004" Origin="RightThigh -1.20448960113859027e-01 -3.86299257685726177e-02 -6.62171690730367746e-01" Insertion="RightFoot -3.95988512126403291e-01 2.76828653273211545e-01 1.11672260070259766e-01" Cylinder1Position="RightShank 2.13994203014736734e-01 2.70103336602097455e-01 1.10149698134023732e+00" Cylinder1Radius="3.44218968000000014e-01" Cylinder2Position="RightShank -2.64435796985261318e-01 -2.14653663397902650e-01 -8.80903018659759063e-01" Cylinder2Radius="3.35841855999999994e-01" CylinderQuaternion="RightShank 7.07106781186548350e-01 7.07106781186546796e-01 8.67361737988403355e-19 1.55691431968918412e-16"/>
  <MUSCLE ActivationK="0.17" ActivationKinetics="false" CylinderBodyID="RightShank" FibreLength="0.30142" ForcePerUnitArea="300000" ID="RightAnkleFlex" InsertionBodyID="RightFoot" OriginBodyID="RightShank" PCA="1.006714094" ParallelStrainAtFmax="0.6" SerialStrainAtFmax="0.059999999999999998" Strap="CylinderWrap" TendonLength="1.678087" Type="MinettiAlexander" VMaxFactor="8.4000000000000004" Origin="RightShank 5.14984203014738018e-01 1.66991336602095725e-01 5.06231981340238057e-01" Insertion="RightFoot 2.37114878735929929e-02 1.79538653273211141e-01 1.98903260070259047e-01" CylinderPosition="RightShank -2.64435796985261318e-01 -2.14653663397902650e-01 -8.80903018659759063e-01" CylinderRadius="2.60242423000000000e-01" CylinderQuaternion="RightShank 7.07106781186547018e-01 -7.07106781186548128e-01 -8.71698546678345318e-17 5.16080234103099987e-17"/>
  <MUSCLE ActivationK="0.17" ActivationKinetics="false" CylinderBodyID="RightArm" FibreLength="0.656556" ForcePerUnitArea="300000" ID="RightElbowExt" InsertionBodyID="RightForearm" OriginBodyID="RightArm" PCA="0.85082214" ParallelStrainAtFmax="0.6" SerialStrainAtFmax="0.059999999999999998" Strap="CylinderWrap" TendonLength="1.271636" Type="MinettiAlexander" VMaxFactor="8.4000000000000004" Origin="RightArm -1.23969065912592338e-01 -1.12829319071528211e-01 6.48065451339382315e-01" Insertion="RightForearm -8.31161765722080004e-01 2.40063580299499535e-01 4.66614916228932364e-01" CylinderPosition="RightArm -1.29449065912590366e-01 -7.72293190715268724e-02 -9.70424548660623110e-01" CylinderRadius="2.19058843000000003e-01" CylinderQuaternion="RightArm 7.07106781186547240e-01 7.07106781186547795e-01 5.85469173142172271e-17 -1.56125112837912608e-17"/>
  <MUSCLE ActivationK="0.17" ActivationKinetics="false" CylinderBodyID="RightForearm" FibreLength="0.814456" ForcePerUnitArea="300000" ID="RightElbowExtWristFlex" InsertionBodyID="RightHand" OriginBodyID="RightArm" PCA="0.444546519" ParallelStrainAtFmax="0.6" SerialStrainAtFmax="0.059999999999999998" Strap="TwoCylinderWrap" TendonLength="1.732291" Type="MinettiAlexander" VMaxFactor="8.4000000000000004" Origin="RightArm -3.38609065912595986e-01 -2.29259319071527606e-01 -5.82164548660618064e-01" Insertion="RightHand -2.52204435439311481e-01 -3.40038601582847655e-01 2.67528431742151462e-01" Cylinder1Position="RightForearm -5.11571765722084182e-01 2.73993580299500439e-01 8.35494916228933460e-01" Cylinder1Radius="2.19058843000000003e-01" Cylinder2Position="RightForearm 5.79648234277919894e-01 1.14685802994999794e-02 -7.19215083771067798e-01" Cylinder2Radius="2.36471261999999988e-01" CylinderQuaternion="RightForearm 7.07106781186547795e-01 7.07106781186547351e-01 3.90312782094781673e-18 8.67361737988403740e-19"/>
  <MUSCLE ActivationK="0.17" ActivationKinetics="false" CylinderBodyID="RightArm" FibreLength="0.7069" ForcePerUnitArea="300000" ID="RightElbowFlex" InsertionBodyID="RightForearm" OriginBodyID="RightArm" PCA="0.526818862" ParallelStrainAtFmax="0.6" SerialStrainAtFmax="0.059999999999999998" Strap="CylinderWrap" TendonLength="0.970332" Type="MinettiAlexander" VMaxFactor="8.4000000000000004" Origin="RightArm 2.71850934087409346e-01 1.92760680928472483e-01 5.32925451339384404e-01" Insertion="RightForearm -1.35161765722078414e-01 1.11873580299501008e-01 7.69284916228933024e-01" CylinderPosition="RightArm -1.29449065912590366e-01 -7.72293190715268724e-02 -9.70424548660623110e-01" CylinderRadius="2.22506900000000007e-01" CylinderQuaternion="RightArm 7.07106781186547684e-01 -7.07106781186547351e-01 7.11236625150490909e-17 5.76795555762288359e-17"/>
  <MUSCLE ActivationK="0.17" ActivationKinetics="false" CylinderBodyID="RightForearm" FibreLength="0.708888" ForcePerUnitArea="300000" ID="RightElbowFlexWristExt" InsertionBodyID="RightHand" OriginBodyID="RightArm" PCA="0.437784546" ParallelStrainAtFmax="0.6" SerialStrainAtFmax="0.059999999999999998" Strap="TwoCylinderWrap" TendonLength="1.870875" Type="MinettiAlexander" VMaxFactor="8.4000000000000004" Origin="RightArm -1.44029065912592569e-01 -2.20699319071527067e-01 -6.51744548660621925e-01" Insertion="RightHand 2.47495564560688552e-01 -6.32086015828457193e-02 2.60836431742151653e-01" Cylinder1Position="RightForearm -5.11571765722084182e-01 2.73993580299500439e-01 8.35494916228933460e-01" Cylinder1Radius="2.22506900000000007e-01" Cylinder2Position="RightForearm 5.79648234277919894e-01 1.14685802994999794e-02 -7.19215083771067798e-01" Cylinder2Radius="2.31680933000000006e-01" CylinderQuaternion="RightForearm 7.07106781186547351e-01 -7.07106781186547795e-01 1.47451495458028634e-17 4.33680868994201870e-19"/>
  <MUSCLE ActivationK="0.17" ActivationKinetics="false" FibreLength="1.531486" ForcePerUnitArea="300000" ID="RightHipExt" InsertionBodyID="RightThigh" OriginBodyID="Trunk" PCA="1.188820906" ParallelStrainAtFmax="0.6" SerialStrainAtFmax="0.059999999999999998" Strap="TwoPoint" TendonLength="2.4624235" Type="MinettiAlexander" VMaxFactor="8.4000000000000004" Origin="Trunk -7.04834684716652848e+00 -5.49965858746530589e-02 -6.69675104496317841e-01" Insertion="RightThigh -1.08008960113862157e-01 -1.28749925768571805e-01 2.84548309269637367e-01"/>
  <MUSCLE ActivationK="0.17" ActivationKinetics="false" CylinderBodyID="RightThigh" FibreLength="1.57787" ForcePerUnitArea="300000" ID="RightHipExtKneeFlex" InsertionBodyID="RightShank" OriginBodyID="Trunk" PCA="0.721171015" ParallelStrainAtFmax="0.6" SerialStrainAtFmax="0.059999999999999998" Strap="TwoCylinderWrap" TendonLength="1.5719055" Type="MinettiAlexander" VMaxFactor="8.4000000000000004" Origin="Trunk -3.68322684716653548e+00 -7.53550985874652635e-01 8.36114895503678790e-01" Insertion="RightShank -1.82655796985265212e-01 2.74081336602097880e-01 8.33291981340240295e-01" Cylinder1Position="RightThigh -1.03198960113856320e-01 3.42624574231428392e-01 1.08991830926964384e+00" Cylinder1Radius="2.73166923999999978e-01" Cylinder2Position="RightThigh 3.03810398861373843e-02 -2.25417925768569838e-01 -1.05008669073037231e+00" Cylinder2Radius="3.44218968000000014e-01" CylinderQuaternion="RightThigh 7.07106781186546463e-01 7.07106781186548683e-01 -3.00107161343987627e-16 -2.77555756156289135e-16"/>
  <MUSCLE ActivationK="0.17" ActivationKinetics="false" CylinderBodyID="Trunk" FibreLength="0.716566" ForcePerUnitArea="300000" ID="RightHipFlex" InsertionBodyID="RightThigh" OriginBodyID="Trunk" PCA="1.693877534" ParallelStrainAtFmax="0.6" SerialStrainAtFmax="0.059999999999999998" Strap="CylinderWrap" TendonLength="0.8264925" Type="MinettiAlexander" VMaxFactor="8.4000000000000004" Origin="Trunk -2.29272684716653741e+00 -1.73460998587465598e+00 1.01111489550368483e+00" Insertion="RightThigh 4.81210398861420807e-02 -4.16159925768572747e-01 7.27628309269639950e-01" CylinderPosition="Trunk -3.32006684716653178e+00 -6.55345485874654021e-01 5.24348955036859909e-02" CylinderRadius="3.02410548000000001e-01" CylinderQuaternion="Trunk 7.07106781186547795e-01 -7.07106781186547240e-01 -1.30104260698260571e-18 -4.33680868994201870e-19"/>
  <MUSCLE ActivationK="0.17" ActivationKinetics="false" CylinderBodyID="RightThigh" FibreLength="1.8013" ForcePerUnitArea="300000" ID="RightHipFlexKneeExt" InsertionBodyID="RightShank" OriginBodyID="Trunk" PCA="0.589603713" ParallelStrainAtFmax="0.6" SerialStrainAtFmax="0.059999999999999998" Strap="TwoCylinderWrap" TendonLength="1.657615" Type="MinettiAlexander" VMaxFactor="8.4000000000000004" Origin="Trunk -2.85399684716653379e+00 -1.41594998587465337e+00 7.50964895503682173e-01" Insertion="RightShank 4.23064203014737905e-01 -1.60308663397903228e-01 3.70771981340238810e-01" Cylinder1Position="RightThigh -1.03198960113856320e-01 3.42624574231428392e-01 1.08991830926964384e+00" Cylinder1Radius="3.02410548000000001e-01" Cylinder2Position="RightThigh 3.03810398861373843e-02 -2.25417925768569838e-01 -1.05008669073037231e+00" Cylinder2Radius="2.88037778999999994e-01" CylinderQuaternion="RightThigh 7.07106781186548017e-01 -7.07106781186547240e-01 3.00107161343987627e-16 -2.77555756156289135e-17"/>
  <MUSCLE ActivationK="0.17" ActivationKinetics="false" CylinderBodyID="RightThigh" FibreLength="0.645492" ForcePerUnitArea="300000" ID="RightKneeExt" InsertionBodyID="RightShank" OriginBodyID="RightThigh" PCA="1.41029058" ParallelStrainAtFmax="0.6" SerialStrainAtFmax="0.059999999999999998" Strap="CylinderWrap" TendonLength="1.556599" Type="MinettiAlexander" VMaxFactor="8.4000000000000004" Origin="RightThigh 2.53481039886148229e-01 -5.27992576857177175e-03 5.51008309269643948e-01" Insertion="RightShank 5.22124203014737720e-01 2.12191336602097158e-01 5.58411981340239838e-01" CylinderPosition="RightThigh 3.03810398861373843e-02 -2.25417925768569838e-01 -1.05008669073037231e+00" CylinderRadius="2.88037778999999994e-01" CylinderQuaternion="RightThigh 7.07106781186548017e-01 -7.07106781186547240e-01 3.00107161343987627e-16 -2.77555756156289135e-17"/>
  <MUSCLE ActivationK="0.17" ActivationKinetics="false" CylinderBodyID="RightThigh" FibreLength="0.758504" ForcePerUnitArea="300000" ID="RightKneeFlex" InsertionBodyID="RightShank" OriginBodyID="RightThigh" PCA="0.600083379" ParallelStrainAtFmax="0.6" SerialStrainAtFmax="0.059999999999999998" Strap="CylinderWrap" TendonLength="1.457655" Type="MinettiAlexander" VMaxFactor="8.4000000000000004" Origin="RightThigh -1.15558960113858022e-01 -1.36519925768571221e-01 7.81608309269643642e-01" Insertion="RightShank -5.29157969852607699e-02 1.07991336602098337e-01 6.78981981340241902e-01" CylinderPosition="RightThigh 3.03810398861373843e-02 -2.25417925768569838e-01 -1.05008669073037231e+00" CylinderRadius="3.44218968000000014e-01" CylinderQuaternion="RightThigh 7.07106781186546463e-01 7.07106781186548683e-01 -3.00107161343987627e-16 -2.77555756156289135e-16"/>
  <MUSCLE ActivationK="0.17" ActivationKinetics="false" CylinderBodyID="Trunk" FibreLength="0.645286" ForcePerUnitArea="300000" ID="RightShoulderExt" InsertionBodyID="RightArm" OriginBodyID="Trunk" PCA="2.308484943" ParallelStrainAtFmax="0.6" SerialStrainAtFmax="0.059999999999999998" Strap="TwoCylinderWrap" TendonLength="3.2158285" Type="MinettiAlexander" VMaxFactor="8.4000000000000004" Origin="Trunk 7.64723152833470587e-01 -1.10124998587465384e+00 1.27133489550367895e+00" Insertion="RightArm 2.91700934087411379e-01 -1.27559319071528232e-01 4.68645451339379848e-01" Cylinder1Position="Trunk 2.70599315283347730e+00 -1.26801998587465126e+00 3.20504895503683662e-01" Cylinder1Radius="5.00000000000000028e-02" Cylinder2Position="Trunk 2.95433815283348178e+00 -1.21694998587465153e+00 -8.39595104496320355e-01" Cylinder2Radius="3.08915671000000003e-01" CylinderQuaternion="Trunk 7.07106781186547795e-01 -7.07106781186547240e-01 -1.30104260698260571e-18 -4.33680868994201870e-19"/>
  <MUSCLE ActivationK="0.17" ActivationKinetics="false" CylinderBodyID="RightArm" FibreLength="1.312294" ForcePerUnitArea="300000" ID="RightShoulderExtElbowFlex" InsertionBodyID="RightForearm" OriginBodyID="Trunk" PCA="0.709460406" ParallelStrainAtFmax="0.6" SerialStrainAtFmax="0.059999999999999998" Strap="TwoCylinderWrap" TendonLength="1.3229565" Type="MinettiAlexander" VMaxFactor="8.4000000000000004" Origin="Trunk 3.35776315283347637e+00 -1.35467985874653002e-01 -5.05955104496321417e-01" Insertion="RightForearm -1.06061765722081092e-01 1.37133580299501123e-01 7.55384916228935444e-01" Cylinder1Position="RightArm 1.16759340874076356e-02 5.32206809284723747e-02 7.75705451339380070e-01" Cylinder1Radius="3.08915671000000003e-01" Cylinder2Position="RightArm -1.29449065912590366e-01 -7.72293190715268724e-02 -9.70424548660623110e-01" Cylinder2Radius="2.22506900000000007e-01" CylinderQuaternion="RightArm 7.07106781186547684e-01 -7.07106781186547351e-01 7.11236625150490909e-17 5.76795555762288359e-17"/>
  <MUSCLE ActivationK="0.17" ActivationKinetics="false" CylinderBodyID="Trunk" FibreLength="0.869984" ForcePerUnitArea="300000" ID="RightShoulderFlex" InsertionBodyID="RightArm" OriginBodyID="Trunk" PCA="1.141502231" ParallelStrainAtFmax="0.6" SerialStrainAtFmax="0.059999999999999998" Strap="CylinderWrap" TendonLength="2.058351" Type="MinettiAlexander" VMaxFactor="8.4000000000000004" Origin="Trunk 7.07143152833470512e-01 -1.58848998587465351e+00 7.89564895503685804e-01" Insertion="RightArm -6.02790659125929107e-02 -3.17129319071527804e-01 3.01995451339383658e-01" CylinderPosition="Trunk 2.95433815283348178e+00 -1.21694998587465153e+00 -8.39595104496320355e-01" CylinderRadius="3.14676200999999989e-01" CylinderQuaternion="Trunk 7.07106781186547240e-01 7.07106781186547795e-01 -4.33680868994201870e-19 2.60208521396521141e-18"/>
  <MUSCLE ActivationK="0.17" ActivationKinetics="false" CylinderBodyID="RightArm" FibreLength="1.40108" ForcePerUnitArea="300000" ID="RightShoulderFlexElbowExt" InsertionBodyID="RightForearm" OriginBodyID="Trunk" PCA="0.553751769" ParallelStrainAtFmax="0.6" SerialStrainAtFmax="0.059999999999999998" Strap="TwoCylinderWrap" TendonLength="1.292402" Type="MinettiAlexander" VMaxFactor="8.4000000000000004" Origin="Trunk 2.68393315283347533e+00 -1.41111998587465415e+00 -2.85115104496322991e-01" Insertion="RightForearm -6.24111765722080714e-01 5.69135802995018730e-02 2.95664916228932428e-01" Cylinder1Position="RightArm 1.16759340874076356e-02 5.32206809284723747e-02 7.75705451339380070e-01" Cylinder1Radius="3.14676200999999989e-01" Cylinder2Position="RightArm -1.29449065912590366e-01 -7.72293190715268724e-02 -9.70424548660623110e-01" Cylinder2Radius="2.19058843000000003e-01" CylinderQuaternion="RightArm 7.07106781186547240e-01 7.07106781186547795e-01 5.85469173142172271e-17 -1.56125112837912608e-17"/>
  <MUSCLE ActivationK="0.17" ActivationKinetics="false" CylinderBodyID="RightForearm" FibreLength="0.243942" ForcePerUnitArea="300000" ID="RightWristExt" InsertionBodyID="RightHand" OriginBodyID="RightForearm" PCA="1.017750814" ParallelStrainAtFmax="0.6" SerialStrainAtFmax="0.059999999999999998" Strap="CylinderWrap" TendonLength="1.5168885" Type="MinettiAlexander" VMaxFactor="8.4000000000000004" Origin="RightForearm -7.09176572208074577e-03 1.13483580299500009e-01 5.65304916228931753e-01" Insertion="RightHand 2.39965564560689654e-01 1.43021398417155499e-01 2.39859431742152268e-01" CylinderPosition="RightForearm 5.79648234277919894e-01 1.14685802994999794e-02 -7.19215083771067798e-01" CylinderRadius="2.31680933000000006e-01" CylinderQuaternion="RightForearm 7.07106781186547351e-01 -7.07106781186547795e-01 1.47451495458028634e-17 4.33680868994201870e-19"/>
  <MUSCLE ActivationK="0.17" ActivationKinetics="false" CylinderBodyID="RightForearm" FibreLength="0.386006" ForcePerUnitArea="300000" ID="RightWristFlex" InsertionBodyID="RightHand" OriginBodyID="RightForearm" PCA="0.4287881" ParallelStrainAtFmax="0.6" SerialStrainAtFmax="0.059999999999999998" Strap="CylinderWrap" TendonLength="1.3426245" Type="MinettiAlexander" VMaxFactor="8.4000000000000004" Origin="RightForearm -6.64481765722080731e-01 -9.86464197004980337e-02 3.38704916228935005e-01" Insertion="RightHand -2.34744435439312837e-01 -1.51128601582846189e-01 2.21448431742152813e-01" CylinderPosition="RightForearm 5.79648234277919894e-01 1.14685802994999794e-02 -7.19215083771067798e-01" CylinderRadius="2.36471261999999988e-01" CylinderQuaternion="RightForearm 7.07106781186547795e-01 7.07106781186547351e-01 3.90312782094781673e-18 8.67361737988403740e-19"/>
  <DRIVER Type="BoxCar" ID="LeftHipFlexDriver" TargetID="LeftHipFlex" CycleTime="2.60000000000000009e+00" Delay="1.00428566368367791e-01" Width="1.95044047614880867e-01" Height="6.26028828411299698e-01"/>
  <DRIVER Type="BoxCar" ID="LeftHipFlexKneeExtDriver" TargetID="LeftHipFlexKneeExt" CycleTime="2.60000000000000009e+00" Delay="1.37552054000031898e-01" Width="1.41812762191303787e-01" Height="1.10183646294118268e-01"/>
  <DRIVER Type="BoxCar" ID="LeftHipExtDriver" TargetID="LeftHipExt" CycleTime="2.60000000000000009e+00" Delay="6.05849080409454177e-01" Width="4.12915660320099964e-01" Height="9.04026141307494813e-01"/>
  <DRIVER Type="BoxCar" ID="LeftHipExtKneeFlexDriver" TargetID="LeftHipExtKneeFlex" CycleTime="2.60000000000000009e+00" Delay="4.23934927276902851e-01" Width="6.21142341237801848e-02" Height="5.22208162415249255e-01"/>
  <DRIVER Type="BoxCar" ID="LeftKneeExtDriver" TargetID="LeftKneeExt" CycleTime="2.60000000000000009e+00" Delay="8.35969933657320863e-01" Width="1.85740686699536001e-01" Height="9.18951823129984025e-01"/>
  <DRIVER Type="BoxCar" ID="LeftKneeFlexDriver" TargetID="LeftKneeFlex" CycleTime="2.60000000000000009e+00" Delay="2.98149528674294673e-01" Width="1.92828757874911327e-01" Height="5.16012231193978654e-01"/>
  <DRIVER Type="BoxCar" ID="LeftAnkleFlexDriver" TargetID="LeftAnkleFlex" CycleTime="2.60000000000000009e+00" Delay="6.58156316486203874e-01" Width="5.06015231171229526e-02" Height="2.04499467133063412e-02"/>
  <DRIVER Type="BoxCar" ID="LeftAnkleExtKneeFlexDriver" TargetID="LeftAnkleExtKneeFlex" CycleTime="2.60000000000000009e+00" Delay="4.22891004545581983e-01" Width="2.35158595343812338e-01" Height="6.89186763855455659e-02"/>
  <DRIVER Type="BoxCar" ID="LeftAnkleExtDriver" TargetID="LeftAnkleExt" CycleTime="2.60000000000000009e+00" Delay="2.53763505258780664e-01" Width="2.35493919718217343e-01" Height="1.87107633166434639e-01"/>
  <DRIVER Type="BoxCar" ID="LeftShoulderExtDriver" TargetID="LeftShoulderExt" CycleTime="2.60000000000000009e+00" Delay="2.63443326393543287e-01" Width="9.88648108510176843e-03" Height="3.79892276051943742e-02"/>
  <DRIVER Type="BoxCar" ID="LeftShoulderFlexDriver" TargetID="LeftShoulderFlex" CycleTime="2.60000000000000009e+00" Delay="9.52563964620937176e-01" Width="2.24497759567161975e-01" Height="1.27647833383526227e-01"/>
  <DRIVER Type="BoxCar" ID="LeftShoulderExtElbowFlexDriver" TargetID="LeftShoulderExtElbowFlex" CycleTime="2.60000000000000009e+00" Delay="1.05572311033918204e-01" Width="7.12127069197915075e-02" Height="2.48635908533651959e-02"/>
  <DRIVER Type="BoxCar" ID="LeftShoulderFlexElbowExtDriver" TargetID="LeftShoulderFlexElbowExt" CycleTime="2.60000000000000009e+00" Delay="4.44331897054226210e-01" Width="9.48708039431940264e-02" Height="6.99569273961261229e-01"/>
  <DRIVER Type="BoxCar" ID="LeftElbowFlexDriver" TargetID="LeftElbowFlex" CycleTime="2.60000000000000009e+00" Delay="4.30365242637203826e-01" Width="1.75205615860847763e-01" Height="1.02274099927258000e-01"/>
  <DRIVER Type="BoxCar" ID="LeftElbowExtDriver" TargetID="LeftElbowExt" CycleTime="2.60000000000000009e+00" Delay="7.54893828441192016e-01" Width="4.23812771500988950e-01" Height="1.08686074742140662e-02"/>
  <DRIVER Type="BoxCar" ID="LeftWristFlexDriver" TargetID="LeftWristFlex" CycleTime="2.60000000000000009e+00" Delay="9.49246149587930965e-01" Width="1.00250628120459699e-02" Height="4.88812677262970674e-01"/>
  <DRIVER Type="BoxCar" ID="LeftWristExtDriver" TargetID="LeftWristExt" CycleTime="2.60000000000000009e+00" Delay="8.32954013087522593e-01" Width="2.05992106734505326e-01" Height="2.62242425486619912e-01"/>
  <DRIVER Type="BoxCar" ID="LeftElbowFlexWristExtDriver" TargetID="LeftElbowFlexWristExt" CycleTime="2.60000000000000009e+00" Delay="1.02163751619953364e-01" Width="4.31998160390860420e-01" Height="1.75095794163757063e-01"/>
  <DRIVER Type="BoxCar" ID="LeftElbowExtWristFlexDriver" TargetID="LeftElbowExtWristFlex" CycleTime="2.60000000000000009e+00" Delay="9.04835485121722183e-01" Width="1.81737254524310748e-01" Height="9.10414347373807858e-03"/>
  <DRIVER Type="BoxCar" ID="RightHipFlexDriver" TargetID="RightHipFlex" CycleTime="2.60000000000000009e+00" Delay="6.00428566368367833e-01" Width="1.95044047614880867e-01" Height="6.26028828411299698e-01"/>
  <DRIVER Type="BoxCar" ID="RightHipFlexKneeExtDriver" TargetID="RightHipFlexKneeExt" CycleTime="2.60000000000000009e+00" Delay="6.37552054000031898e-01" Width="1.41812762191303787e-01" Height="1.10183646294118268e-01"/>
  <DRIVER Type="BoxCar" ID="RightHipExtDriver" TargetID="RightHipExt" CycleTime="2.60000000000000009e+00" Delay="1.05849080409454177e-01" Width="4.12915660320099964e-01" Height="9.04026141307494813e-01"/>
  <DRIVER Type="BoxCar" ID="RightHipExtKneeFlexDriver" TargetID="RightHipExtKneeFlex" CycleTime="2.60000000000000009e+00" Delay="9.23934927276902851e-01" Width="6.21142341237801848e-02" Height="5.22208162415249255e-01"/>
  <DRIVER Type="BoxCar" ID="RightKneeExtDriver" TargetID="RightKneeExt" CycleTime="2.60000000000000009e+00" Delay="3.35969933657320863e-01" Width="1.85740686699536001e-01" Height="9.18951823129984025e-01"/>
  <DRIVER Type="BoxCar" ID="RightKneeFlexDriver" TargetID="RightKneeFlex" CycleTime="2.60000000000000009e+00" Delay="7.98149528674294673e-01" Width="1.92828757874911327e-01" Height="5.16012231193978654e-01"/>
  <DRIVER Type="BoxCar" ID="RightAnkleFlexDriver" TargetID="RightAnkleFlex" CycleTime="2.60000000000000009e+00" Delay="1.58156316486203874e-01" Width="5.06015231171229526e-02" Height="2.04499467133063412e-02"/>
  <DRIVER Type="BoxCar" ID="RightAnkleExtKneeFlexDriver" TargetID="RightAnkleExtKneeFlex" CycleTime="2.60000000000000009e+00" Delay="9.22891004545582039e-01" Width="2.35158595343812338e-01" Height="6.89186763855455659e-02"/>
  <DRIVER Type="BoxCar" ID="RightAnkleExtDriver" TargetID="RightAnkleExt" CycleTime="2.60000000000000009e+00" Delay="7.53763505258780664e-01" Width="2.35493919718217343e-01" Height="1.87107633166434639e-01"/>
  <DRIVER Type="BoxCar" ID="RightShoulderExtDriver" TargetID="RightShoulderExt" CycleTime="2.60000000000000009e+00" Delay="7.63443326393543287e-01" Width="9.88648108510176843e-03" Height="3.79892276051943742e-02"/>
  <DRIVER Type="BoxCar" ID="RightShoulderFlexDriver" TargetID="RightShoulderFlex" CycleTime="2.60000000000000009e+00" Delay="4.52563964620937176e-01" Width="2.24497759567161975e-01" Height="1.27647833383526227e-01"/>
  <DRIVER Type="BoxCar" ID="RightShoulderExtElbowFlexDriver" TargetID="RightShoulderExtElbowFlex" CycleTime="2.60000000000000009e+00" Delay="6.05572311033918176e-01" Width="7.12127069197915075e-02" Height="2.48635908533651959e-02"/>
  <DRIVER Type="BoxCar" ID="RightShoulderFlexElbowExtDriver" TargetID="RightShoulderFlexElbowExt" CycleTime="2.60000000000000009e+00" Delay="9.44331897054226266e-01" Width="9.48708039431940264e-02" Height="6.99569273961261229e-01"/>
  <DRIVER Type="BoxCar" ID="RightElbowFlexDriver" TargetID="RightElbowFlex" CycleTime="2.60000000000000009e+00" Delay="9.30365242637203771e-01" Width="1.75205615860847763e-01" Height="1.02274099927258000e-01"/>
  <DRIVER Type="BoxCar" ID="RightElbowExtDriver" TargetID="RightElbowExt" CycleTime="2.60000000000000009e+00" Delay="2.54893828441192016e-01" Width="4.23812771500988950e-01" Height="1.08686074742140662e-02"/>
  <DRIVER Type="BoxCar" ID="RightWristFlexDriver" TargetID="RightWristFlex" CycleTime="2.60000000000000009e+00" Delay="4.49246149587930965e-01" Width="1.00250628120459699e-02" Height="4.88812677262970674e-01"/>
  <DRIVER Type="BoxCar" ID="RightWristExtDriver" TargetID="RightWristExt" CycleTime="2.60000000000000009e+00" Delay="3.32954013087522593e-01" Width="2.05992106734505326e-01" Height="2.62242425486619912e-01"/>
  <DRIVER Type="BoxCar" ID="RightElbowFlexWristExtDriver" TargetID="RightElbowFlexWristExt" CycleTime="2.60000000000000009e+00" Delay="6.02163751619953391e-01" Width="4.31998160390860420e-01" Height="1.75095794163757063e-01"/>
  <DRIVER Type="BoxCar" ID="RightElbowExtWristFlexDriver" TargetID="RightElbowExtWristFlex" CycleTime="2.60000000000000009e+00" Delay="4.04835485121722183e-01" Width="1.81737254524310748e-01" Height="9.10414347373807858e-03"/>
</GAITSYMODE>
