# Supplementary material for: March of the Titans: The Locomotor Capabilities of Sauropod Dinosaurs
Source: PLoS One. 2013 Oct 30;8(10):e78733. doi: 10.1371/journal.pone.0078733 (PMC3864407; doi:10.1371/journal.pone.0078733)
Supplement: Data File S10 — GaitSym model specification file used to generate Movie S10. (XML) [file pone.0078733.s026.xml]

<?xml version="1.0"?>
<GAITSYMODE>
  <STATE SimulationTime="5.60000000000028741e+00" CycleFraction="2.00000000000000000e+00"/>
  <IOCONTROL OldStyleInputs="false" SanityCheckLeft="" SanityCheckRight="" SanityCheckAxis="Y"/>
  <GLOBAL AllowInternalCollisions="false" BMR="0" CFM="1e-10" ContactMaxCorrectingVel="100" ContactSurfaceLayer="0.001" DistanceTravelledBodyID="Trunk" ERP="0.2" FitnessType="DistanceTravelled" GravityVector="0.0 0.0 -9.81" IntegrationStepSize="1e-4" MechanicalEnergyLimit="0" MetabolicEnergyLimit="1.00000000000000000e+07" TimeLimit="0.00000000000000000e+00"/>
  <INTERFACE BodyAxisSize="0.1 0.1 0.1" BodyColour=".275 .725 .451 1.0" DrawingOrder="Environment Joint Muscle Geom Body" EnvironmentAxisSize="1 1 1" EnvironmentColour="0.5 0.5 1.0 1.0" GeomColour="0 0 1 1" JointAxisSize="0.05 0.05 0.05" JointColour="0 1 0 1" StrapColour="1 0 0 1" StrapCylinderColour="0 1 1 1" StrapCylinderLength="0.05" StrapForceColour="1 0 0 0.5" StrapForceRadius="0.01" StrapForceScale="0.000001" StrapRadius="0.005" TrackBodyID="Trunk"/>
  <ENVIRONMENT Plane="0 0 1 0"/>
  <BODY Clockwise="false" GraphicFile="LeftHumerus.obj" ID="LeftArm" Offset="-3.39701906591260938e+00 -1.27017068092847296e+00 -3.64084454866060847e+00" PositionHighBound="1000 20 10" PositionLowBound="-50 -20 -1.00000000000000006e-01" Scale="1.0" Mass="2.87886511217309817e+03" MOI="1.51881774237460081e+03 1.28127493163638701e+03 8.79467147156984879e+02 1.18153246306896335e+02 -6.64939124128528363e+01 -2.59103908205128590e+01" Density="-1" Position="World 2.46639869828822178e+00 1.27279474479184929e+00 3.54013729216592621e+00" Quaternion="World 9.40512744128102929e-01 1.05399575137916490e-02 3.39592189374965825e-01 -1.35364092378301398e-03" LinearVelocity="2.35898423659084111e+00 -1.27056522050157295e+00 -3.50968171403904294e-01" AngularVelocity="3.50905638956644228e-01 1.06750594359211956e-02 3.69398547364832065e-04"/>
  <BODY Clockwise="false" GraphicFile="LeftFoot.obj" ID="LeftFoot" Offset="2.97726148787360723e+00 -1.91340865327322729e+00 -5.88925739929745951e-01" PositionHighBound="1000 20 10" PositionLowBound="-50 -20 -1.00000000000000006e-01" Scale="1.0" Mass="9.76053778769090059e+02" MOI="2.19891891425343033e+02 1.96638313583607044e+02 1.90760509494453601e+02 1.48541370683299707e+01 4.44257777955307418e+01 -1.42700946604667522e+00" Density="-1" Position="World -4.96434407165061309e+00 2.04178887434682199e+00 7.12774912598813870e-01" Quaternion="World 9.69845762179481485e-01 1.03506234590702260e-02 2.43487740628303972e-01 -2.40464971107711475e-03" LinearVelocity="-2.97862131558758285e-02 -2.61907838463359022e-01 1.90372789890794814e-01" AngularVelocity="3.50408542903572817e-01 -4.02882373523204065e-02 -5.93043558861601440e-04"/>
  <BODY Clockwise="false" GraphicFile="LeftRadius+Ulna.obj" ID="LeftForearm" Offset="-3.77914176572207339e+00 -1.62139358029940106e+00 -1.83492508377106223e+00" PositionHighBound="1000 20 10" PositionLowBound="-50 -20 -1.00000000000000006e-01" Scale="1.0" Mass="4.28229772080454268e+02" MOI="7.76630543069758801e+01 1.25060962855903895e+02 6.80520310714964580e+01 -9.09941079520815954e+00 4.99388877956044936e+01 9.12861560228374813e+00" Density="-1" Position="World 1.62140588933290530e+00 1.66308412244115833e+00 1.91213337884312962e+00" Quaternion="World 9.42448150445239552e-01 1.05314115661041922e-02 3.34183439418468786e-01 -1.41488911767907104e-03" LinearVelocity="1.56826645016340427e+00 -6.94033024991213110e-01 -1.02238540719108525e-01" AngularVelocity="3.58632848962845752e-01 8.06692335058786902e-01 1.54087414921730975e-02"/>
  <BODY Clockwise="false" GraphicFile="LeftHand.obj" ID="LeftHand" Offset="-4.32019443543935555e+00 -1.75283139841706292e+00 -6.09846568257822796e-01" PositionHighBound="1000 20 10" PositionLowBound="-50 -20 -1.00000000000000006e-01" Scale="1.0" Mass="1.95727961781530439e+02" MOI="1.77441753059478273e+01 1.56481812801897409e+01 9.55533007798740641e+00 1.22051709737293579e+00 8.04779331761040440e-01 8.83354091805660796e-02" Density="-1" Position="World 1.45966489692934864e+00 1.82263796014910007e+00 5.09797991107066140e-01" Quaternion="World 9.92438914737457489e-01 9.97534720089581287e-03 1.22278743408231319e-01 -3.66085693017511758e-03" LinearVelocity="4.34295009249798802e-01 -1.93596460098855450e-01 8.54871990282058680e-02" AngularVelocity="3.58638030883554504e-01 8.07216780597800110e-01 1.54186446197725185e-02"/>
  <BODY Clockwise="false" GraphicFile="LeftTibia+Fibula.obj" ID="LeftShank" Offset="2.94612420301476075e+00 -1.49349133660207922e+00 -2.06707801865976304e+00" PositionHighBound="1000 20 10" PositionLowBound="-50 -20 -1.00000000000000006e-01" Scale="1.0" Mass="6.20181087795764938e+02" MOI="1.63550748577237783e+02 1.61332593283485977e+02 6.33413387978944655e+01 1.05328715668043982e+00 -3.23707932958904507e+01 2.81783206875586281e+01" Density="-1" Position="World -4.24293094047769426e+00 1.59056897930907182e+00 1.99269246492639529e+00" Quaternion="World 9.69845746019405763e-01 1.03516030059461299e-02 2.43487763620336251e-01 -2.40462272234119503e-03" LinearVelocity="-8.16196770916489817e-02 -7.10831947197513858e-01 6.13339255820429669e-02" AngularVelocity="3.50408650949106670e-01 -4.02882467318062751e-02 -5.93028289658921741e-04"/>
  <BODY Clockwise="false" GraphicFile="LeftFemur.obj" ID="LeftThigh" Offset="2.76251103988614055e+00 -9.97970074231429138e-01 -4.21866169073035557e+00" PositionHighBound="1000 20 10" PositionLowBound="-50 -20 -1.00000000000000006e-01" Scale="1.0" Mass="5.38667316593421219e+03" MOI="4.51287423253337693e+03 3.53576421393742567e+03 2.65903361343194774e+03 -3.18905216510765513e+02 5.09815414587105238e+01 3.07316592267948920e+02" Density="-1" Position="World -3.39216672067890546e+00 1.05073903790224232e+00 3.89290648408408302e+00" Quaternion="World 9.96367022136113500e-01 9.83121839342820415e-03 8.44973546899919908e-02 -4.03749859541657069e-03" LinearVelocity="1.09888772029395754e+00 -1.38604695379114617e+00 -2.71111226005843420e-01" AngularVelocity="3.62142967266255056e-01 1.16825406713845736e+00 2.22427223725024624e-02"/>
  <BODY Clockwise="false" GraphicFile="RightHumerus.obj" ID="RightArm" Offset="-3.39701906591259251e+00 1.27017068092847274e+00 -3.64084454866061957e+00" PositionHighBound="1000 20 10" PositionLowBound="-50 -20 -1.00000000000000006e-01" Scale="1.0" Mass="2.87886511217310272e+03" MOI="1.51881774237460104e+03 1.28127493163638837e+03 8.79467147156985789e+02 -1.18153246306896492e+02 -6.64939124128530636e+01 2.59103908205127063e+01" Density="-1" Position="World 2.71309511286221827e+00 -1.26675643841377528e+00 3.34150053392248347e+00" Quaternion="World 9.89431455893880818e-01 1.00575137567592739e-02 1.44611342217886935e-01 -3.43514289210320768e-03" LinearVelocity="2.01069369712682411e+00 -1.19948285616424388e+00 -1.13534443905435212e+00" AngularVelocity="3.55458633021346782e-01 4.79693832481626892e-01 9.23184070222392295e-03"/>
  <BODY Clockwise="false" GraphicFile="RightFoot.obj" ID="RightFoot" Offset="2.97726148787359568e+00 1.91340865327321152e+00 -5.88925739929740177e-01" PositionHighBound="1000 20 10" PositionLowBound="-50 -20 -1.00000000000000006e-01" Scale="1.0" Mass="9.76053778769089831e+02" MOI="2.19891891425342891e+02 1.96638313583607044e+02 1.90760509494453515e+02 -1.48541370683299316e+01 4.44257777955307418e+01 1.42700946604664769e+00" Density="-1" Position="World -2.39222623354307196e+00 -1.81175820760090889e+00 7.60516304705693424e-01" Quaternion="World 9.67939459751409159e-01 1.03707994425361501e-02 2.50958649323209604e-01 -2.32488815714904876e-03" LinearVelocity="2.50748038482326585e+00 -2.98138513586431286e-01 -1.41198819699324529e+00" AngularVelocity="3.49324315989325118e-01 -1.52175716342279749e-01 -2.70780108410802927e-03"/>
  <BODY Clockwise="false" GraphicFile="RightRadius+Ulna.obj" ID="RightForearm" Offset="-3.77914176572208094e+00 1.62139358029950076e+00 -1.83492508377106778e+00" PositionHighBound="1000 20 10" PositionLowBound="-50 -20 -1.00000000000000006e-01" Scale="1.0" Mass="4.28229772080454723e+02" MOI="7.76630543069759369e+01 1.25060962855904066e+02 6.80520310714965433e+01 9.09941079520817730e+00 4.99388877956045079e+01 -9.12861560228377833e+00" Density="-1" Position="World 2.86785957464305419e+00 -1.58734914073135358e+00 1.63838181933240001e+00" Quaternion="World 9.99511268667387487e-01 9.30799309326339232e-03 -2.93986107669967356e-02 -5.12901125523080974e-03" LinearVelocity="1.19668267096130232e+00 -5.92668821854847372e-01 -1.32357209354848293e+00" AngularVelocity="3.55458633950461345e-01 4.79693831071282439e-01 9.23184022037351962e-03"/>
  <BODY Clockwise="false" GraphicFile="RightHand.obj" ID="RightHand" Offset="-4.32019443543931203e+00 1.75283139841715396e+00 -6.09846568257848221e-01" PositionHighBound="1000 20 10" PositionLowBound="-50 -20 -1.00000000000000006e-01" Scale="1.0" Mass="1.95727961781530524e+02" MOI="1.77441753059478309e+01 1.56481812801897320e+01 9.55533007798742595e+00 -1.22051709737293557e+00 8.04779331761040440e-01 -8.83354091805654551e-02" Density="-1" Position="World 3.69397573716832639e+00 -1.70509198221879155e+00 4.88667411052966794e-01" Quaternion="World 9.69455838960097238e-01 7.97709159330187850e-03 -2.45035579272385701e-01 -7.02190903761985841e-03" LinearVelocity="6.46269755556488690e-01 -1.76373930918512861e-01 -1.76172839343646292e+00" AngularVelocity="3.55458630757680527e-01 4.79693520315890076e-01 9.23183422898718811e-03"/>
  <BODY Clockwise="false" GraphicFile="RightTibia+Fibula.obj" ID="RightShank" Offset="2.94612420301473765e+00 1.49349133660209743e+00 -2.06707801865976082e+00" PositionHighBound="1000 20 10" PositionLowBound="-50 -20 -1.00000000000000006e-01" Scale="1.0" Mass="6.20181087795765620e+02" MOI="1.63550748577237925e+02 1.61332593283486034e+02 6.33413387978944868e+01 -1.05328715668042183e+00 -3.23707932958904223e+01 -2.81783206875585677e+01" Density="-1" Position="World -2.04870812868594321e+00 -1.42396568583716321e+00 2.28768967150957758e+00" Quaternion="World 9.99923668506519814e-01 9.42453563992029682e-03 -6.30085050218177466e-03 -4.91269492076183961e-03" LinearVelocity="2.38742435184875035e+00 -8.33022597747238525e-01 -1.25612781033785192e+00" AngularVelocity="3.50546036951905615e-01 -2.63297956280516970e-02 -3.29758021148010192e-04"/>
  <BODY Clockwise="false" GraphicFile="RightFemur.obj" ID="RightThigh" Offset="2.76251103988614144e+00 9.97970074231428472e-01 -4.21866169073036357e+00" PositionHighBound="1000 20 10" PositionLowBound="-50 -20 -1.00000000000000006e-01" Scale="1.0" Mass="5.38667316593421765e+03" MOI="4.51287423253337511e+03 3.53576421393742658e+03 2.65903361343194501e+03 3.18905216510765172e+02 5.09815414587102467e+01 -3.07316592267948920e+02" Density="-1" Position="World -2.54622124732624311e+00 -9.59334587427391972e-01 4.18217537146178753e+00" Quaternion="World 9.38760203954482009e-01 7.20513861429837501e-03 -3.44407211837183036e-01 -7.81267453731010648e-03" LinearVelocity="2.36667041047312177e+00 -1.49773324535929220e+00 -1.08030147059170445e+00" AngularVelocity="3.50906004751685430e-01 1.07512581020623652e-02 3.70962136169710236e-04"/>
  <BODY BadMesh="true" Clockwise="false" GraphicFile="AxialSkeleton.obj" ID="Trunk" Offset="-4.54356847166530076e-01 1.41253468419018452e-08 -5.25614510449631833e+00" PositionHighBound="1000 20 10" PositionLowBound="-50 -20 -1.00000000000000006e-01" Scale="1.0" Mass="6.22588273359001760e+04" MOI="8.83060513550759351e+04 1.28133655441847770e+06 1.25738215429867106e+06 2.20928257206566286e+03 -8.75171642811548081e+04 5.73495077502508707e+02" Density="-1" Position="World 0.00000000000000000e+00 0.00000000000000000e+00 4.92984909633260049e+00" Quaternion="World 9.99940240749006892e-01 9.44249746172613064e-03 -2.56201229471920717e-03 -4.87752657658160286e-03" LinearVelocity="2.37435280132451521e+00 -1.75914644216482996e+00 -7.71035620922411402e-01" AngularVelocity="3.50906005856750303e-01 1.07512363902101098e-02 3.70969581544143155e-04"/>
  <JOINT Body1ID="LeftShank" Body2ID="LeftFoot" ID="LeftAnkleJoint" ParamHiStop="30d" ParamLoStop="0d" Type="Hinge" HingeAnchor="LeftShank -2.64435796985242888e-01 2.14653663397922273e-01 -8.80903018659769055e-01" HingeAxis="LeftShank 2.55004350968590643e-16 -1.00000000000000000e+00 -1.38777878078144568e-17" Body2HingeAnchor="LeftFoot -2.33298123832228949e-01 -2.05263517500824361e-01 5.97246229730493905e-01" Body2HingeAxis="LeftFoot 5.28811397022127538e-07 -9.99999999998079758e-01 -1.88709989366528386e-06" StartAngleReference="-1.10912247150985876e-08"/>
  <JOINT Body1ID="LeftArm" Body2ID="LeftForearm" ID="LeftElbowJoint" ParamHiStop="40d" ParamLoStop="-20d" Type="Hinge" HingeAnchor="LeftArm -1.29449065912605632e-01 7.72293190715267336e-02 -9.70424548660625330e-01" HingeAxis="LeftArm 4.44089209850062616e-16 -9.99999999999999889e-01 6.93889390390722838e-17" Body2HingeAnchor="LeftForearm -5.11572554897351983e-01 -2.73992905455336611e-01 8.35496673273003254e-01" Body2HingeAxis="LeftForearm 1.75435109386022636e-06 -9.99999999998255285e-01 -6.41608201274943002e-07" StartAngleReference="-1.14898717106833356e-02"/>
  <JOINT Body1ID="Trunk" Body2ID="LeftThigh" ID="LeftHipJoint" ParamHiStop="20d" ParamLoStop="-40d" Type="Hinge" HingeAnchor="Trunk -3.32006684716653755e+00 6.55345514125344919e-01 5.24348955036811476e-02" HingeAxis="Trunk 8.37546178245052175e-18 -1.00000000000000022e+00 7.97972798949331263e-17" Body2HingeAnchor="LeftThigh -1.03197733801710587e-01 -3.42624199331200419e-01 1.08992225316560032e+00" Body2HingeAxis="LeftThigh 1.01279421790140267e-06 -9.99999999999487299e-01 -6.42763599290052667e-10" StartAngleReference="1.74330345138945103e-01"/>
  <JOINT Body1ID="LeftThigh" Body2ID="LeftShank" ID="LeftKneeJoint" ParamHiStop="40d" ParamLoStop="-20d" Type="Hinge" HingeAnchor="LeftThigh 3.03810398861339426e-02 2.25417925768568728e-01 -1.05008669073035721e+00" HingeAxis="LeftThigh 6.72205346941012749e-17 -9.99999999999999889e-01 1.17961196366422882e-16" Body2HingeAnchor="LeftShank 2.13992432940056099e-01 -2.70103067977267630e-01 1.10149743379441700e+00" Body2HingeAxis="LeftShank -1.29734943618564635e-06 -9.99999999997938205e-01 -1.56218421960147014e-06" StartAngleReference="3.22742784479924161e-01"/>
  <JOINT Body1ID="Trunk" Body2ID="LeftArm" ID="LeftShoulderJoint" ParamHiStop="40d" ParamLoStop="-20d" Type="Hinge" HingeAnchor="Trunk 2.95433815283346446e+00 1.21695001412534554e+00 -8.39595104496314137e-01" HingeAxis="Trunk 8.37546178245052175e-18 -1.00000000000000022e+00 7.97972798949331263e-17" Body2HingeAnchor="LeftArm 1.16772252840241508e-02 -5.32204210003184852e-02 7.75704693737665485e-01" Body2HingeAxis="LeftArm 4.86759312960660662e-07 -9.99999999996531108e-01 -2.58867232844420259e-06" StartAngleReference="6.98131743095042001e-01"/>
  <JOINT Body1ID="LeftForearm" Body2ID="LeftHand" ID="LeftWristJoint" ParamHiStop="5d" ParamLoStop="-25d" Type="Hinge" HingeAnchor="LeftForearm 5.79648234277944097e-01 -1.14685802994006578e-02 -7.19215083771072794e-01" HingeAxis="LeftForearm 3.24393290007662927e-16 -1.00000000000000022e+00 -8.67361737988403547e-17" Body2HingeAnchor="LeftHand 3.85952052866700424e-02 -1.42905651257853206e-01 5.05866466514829249e-01" Body2HingeAxis="LeftHand 2.26289913196620063e-07 -9.99999999999912070e-01 -3.53864148493893138e-07" StartAngleReference="-4.36332523587857180e-01"/>
  <JOINT Body1ID="RightShank" Body2ID="RightFoot" ID="RightAnkleJoint" ParamHiStop="0d" ParamLoStop="-30d" Type="Hinge" HingeAnchor="RightShank -2.64435796985261928e-01 -2.14653663397902150e-01 -8.80903018659761061e-01" HingeAxis="RightShank -3.95733792957209118e-18 1.00000000000000022e+00 -3.81639164714897561e-17" Body2HingeAnchor="RightFoot -2.33299257304672408e-01 2.05263659194642567e-01 5.97253528334230621e-01" Body2HingeAxis="RightFoot -1.45472962790466065e-08 9.99999999999979572e-01 -2.02202248146543528e-07" StartAngleReference="-5.19972757707354849e-01"/>
  <JOINT Body1ID="RightArm" Body2ID="RightForearm" ID="RightElbowJoint" ParamHiStop="20d" ParamLoStop="-40d" Type="Hinge" HingeAnchor="RightArm -1.29449065912589978e-01 -7.72293190715248185e-02 -9.70424548660627662e-01" HingeAxis="RightArm -2.22044604925031308e-16 9.99999999999999889e-01 -4.51028103753969845e-17" Body2HingeAnchor="RightForearm -5.11571360956362464e-01 2.73992951940443319e-01 8.35494542336231882e-01" Body2HingeAxis="RightForearm 8.38759999927758335e-07 9.99999999999563238e-01 4.11697978260766595e-07" StartAngleReference="3.49065851114342240e-01"/>
  <JOINT Body1ID="Trunk" Body2ID="RightThigh" ID="RightHipJoint" ParamHiStop="40d" ParamLoStop="-20d" Type="Hinge" HingeAnchor="Trunk -3.32006684716653133e+00 -6.55345485874652578e-01 5.24348955036859007e-02" HingeAxis="Trunk -8.37546178245052175e-18 1.00000000000000022e+00 -7.97972798949331263e-17" Body2HingeAnchor="RightThigh -1.03198689750566008e-01 3.42624703922244589e-01 1.08992050272521324e+00" Body2HingeAxis="RightThigh 2.12841609302516499e-07 9.99999999999711453e-01 -7.29507364493828248e-07" StartAngleReference="6.98131700885762374e-01"/>
  <JOINT Body1ID="RightThigh" Body2ID="RightShank" ID="RightKneeJoint" ParamHiStop="20d" ParamLoStop="-40d" Type="Hinge" HingeAnchor="RightThigh 3.03810398861328324e-02 -2.25417925768572169e-01 -1.05008669073037986e+00" HingeAxis="RightThigh 8.15320033709099334e-17 1.00000000000000000e+00 -4.28476698566271352e-16" Body2HingeAnchor="RightShank 2.13993940859217829e-01 2.70103352061173030e-01 1.10150125956803091e+00" Body2HingeAxis="RightShank -4.25519977828017412e-07 9.99999999999876210e-01 -2.57859481704592053e-07" StartAngleReference="-6.90653530304082053e-01"/>
  <JOINT Body1ID="Trunk" Body2ID="RightArm" ID="RightShoulderJoint" ParamHiStop="20d" ParamLoStop="-40d" Type="Hinge" HingeAnchor="Trunk 2.95433815283350354e+00 -1.21694998587465175e+00 -8.39595104496316247e-01" HingeAxis="Trunk -8.37546178245052175e-18 1.00000000000000022e+00 -7.97972798949331263e-17" Body2HingeAnchor="RightArm 1.16763839071247488e-02 5.32207627011265783e-02 7.75704658060228147e-01" Body2HingeAxis="RightArm -4.15120460861909124e-07 9.99999999999896416e-01 -1.87474015481831069e-07" StartAngleReference="-2.95381174309648997e-01"/>
  <JOINT Body1ID="RightForearm" Body2ID="RightHand" ID="RightWristJoint" ParamHiStop="25d" ParamLoStop="-5d" Type="Hinge" HingeAnchor="RightForearm 5.79648234277920227e-01 1.14685802995003819e-02 -7.19215083771069796e-01" HingeAxis="RightForearm -5.00901403688303049e-17 1.00000000000000000e+00 -2.42861286636752993e-17" Body2HingeAnchor="RightHand 3.85955040720517562e-02 1.42905977915178617e-01 5.05870966234041930e-01" Body2HingeAxis="RightHand 3.46938209985422907e-07 9.99999999999918066e-01 2.08739150370923499e-07" StartAngleReference="4.36332313295713703e-01"/>
  <GEOM Abort="true" BodyID="Trunk" DampingConstant="1.00000000000000000e+06" ID="HeadContact" Mu="1.0" Radius="0.10000000000000001" SpringConstant="1.00000000000000000e+07" Type="Sphere" Position="Trunk 1.50842431528334942e+01 1.41253472113467282e-08 7.04364895503684751e-01" Quaternion="Trunk 1.00000000000000000e+00 -1.38567813907225501e-16 7.92822838630025117e-19 1.05818132034585233e-16"/>
  <GEOM Abort="false" BodyID="LeftFoot" DampingConstant="1.00000000000000000e+06" ID="LeftCaudalLateralFootContact" Mu="1.0" Radius="0.10000000000000001" SpringConstant="1.00000000000000000e+07" Type="Sphere" Position="LeftFoot -2.28398512126398834e-01 3.80781346726769776e-01 -3.95194739929750960e-01" Quaternion="LeftFoot 1.00000000000000000e+00 -1.53089346754953251e-16 -6.55763420995270232e-15 6.15826833971766642e-17"/>
  <GEOM Abort="false" BodyID="LeftHand" DampingConstant="1.00000000000000000e+06" ID="LeftCaudalLateralHandContact" Mu="1.0" Radius="0.10000000000000001" SpringConstant="1.00000000000000000e+07" Type="Sphere" Position="LeftHand -2.09594435439355853e-01 1.67028601582936864e-01 -2.82716568257823209e-01" Quaternion="LeftHand 1.00000000000000000e+00 -1.50324631215115214e-16 -2.84176843298386629e-15 7.45931094670027174e-17"/>
  <GEOM Abort="false" BodyID="LeftFoot" DampingConstant="1.00000000000000000e+06" ID="LeftCaudalMedialFootContact" Mu="1.0" Radius="0.10000000000000001" SpringConstant="1.00000000000000000e+07" Type="Sphere" Position="LeftFoot -1.42385121263960690e-02 -4.59608653273228307e-01 -3.89927439929750319e-01" Quaternion="LeftFoot 1.00000000000000000e+00 -1.53089346754953251e-16 -6.55763420995270232e-15 6.15826833971766642e-17"/>
  <GEOM Abort="false" BodyID="LeftHand" DampingConstant="1.00000000000000000e+06" ID="LeftCaudalMedialHandContact" Mu="1.0" Radius="0.10000000000000001" SpringConstant="1.00000000000000000e+07" Type="Sphere" Position="LeftHand 5.65564560643549985e-04 -2.57971398417064623e-01 -2.91821568257823794e-01" Quaternion="LeftHand 1.00000000000000000e+00 -1.50324631215115214e-16 -2.84176843298386629e-15 7.45931094670027174e-17"/>
  <GEOM Abort="false" BodyID="LeftFoot" DampingConstant="1.00000000000000000e+06" ID="LeftCranialLateralFootContact" Mu="1.0" Radius="0.10000000000000001" SpringConstant="1.00000000000000000e+07" Type="Sphere" Position="LeftFoot 8.22714878736060529e-02 8.20211346726770762e-01 -4.76871439929749952e-01" Quaternion="LeftFoot 1.00000000000000000e+00 -1.53089346754953251e-16 -6.55763420995270232e-15 6.15826833971766642e-17"/>
  <GEOM Abort="false" BodyID="LeftHand" DampingConstant="1.00000000000000000e+06" ID="LeftCranialLateralHandContact" Mu="1.0" Radius="0.10000000000000001" SpringConstant="1.00000000000000000e+07" Type="Sphere" Position="LeftHand 1.85075564560645056e-01 8.19186015829385106e-02 -4.05124568257823281e-01" Quaternion="LeftHand 1.00000000000000000e+00 -1.50324631215115214e-16 -2.84176843298386629e-15 7.45931094670027174e-17"/>
  <GEOM Abort="false" BodyID="LeftFoot" DampingConstant="1.00000000000000000e+06" ID="LeftCranialMedialFootContact" Mu="1.0" Radius="0.10000000000000001" SpringConstant="1.00000000000000000e+07" Type="Sphere" Position="LeftFoot 5.11531487873615687e-01 -6.09528653273225141e-01 -4.47938939929745983e-01" Quaternion="LeftFoot 1.00000000000000000e+00 -1.53089346754953251e-16 -6.55763420995270232e-15 6.15826833971766642e-17"/>
  <GEOM Abort="false" BodyID="LeftHand" DampingConstant="1.00000000000000000e+06" ID="LeftCranialMedialHandContact" Mu="1.0" Radius="0.10000000000000001" SpringConstant="1.00000000000000000e+07" Type="Sphere" Position="LeftHand 1.81585564560645563e-01 -1.47491398417064157e-01 -3.14545568257822983e-01" Quaternion="LeftHand 1.00000000000000000e+00 -1.50324631215115214e-16 -2.84176843298386629e-15 7.45931094670027174e-17"/>
  <GEOM Abort="false" BodyID="RightFoot" DampingConstant="1.00000000000000000e+06" ID="RightCaudalLateralFootContact" Mu="1.0" Radius="0.10000000000000001" SpringConstant="1.00000000000000000e+07" Type="Sphere" Position="RightFoot -2.28398512126407605e-01 -3.80781346726786651e-01 -3.95194739929743466e-01" Quaternion="RightFoot 1.00000000000000000e+00 -1.68701858038744490e-16 -6.33093431194955980e-15 6.98226199080664856e-17"/>
  <GEOM Abort="false" BodyID="RightHand" DampingConstant="1.00000000000000000e+06" ID="RightCaudalLateralHandContact" Mu="1.0" Radius="0.10000000000000001" SpringConstant="1.00000000000000000e+07" Type="Sphere" Position="RightHand -2.09594435439314081e-01 -1.67028601582847491e-01 -2.82716568257848855e-01" Quaternion="RightHand 1.00000000000000000e+00 -6.91720986045751706e-17 4.40638736436127419e-15 1.01481323344643203e-16"/>
  <GEOM Abort="false" BodyID="RightFoot" DampingConstant="1.00000000000000000e+06" ID="RightCaudalMedialFootContact" Mu="1.0" Radius="0.10000000000000001" SpringConstant="1.00000000000000000e+07" Type="Sphere" Position="RightFoot -1.42385121264053671e-02 4.59608653273212209e-01 -3.89927439929742825e-01" Quaternion="RightFoot 1.00000000000000000e+00 -1.68701858038744490e-16 -6.33093431194955980e-15 6.98226199080664856e-17"/>
  <GEOM Abort="false" BodyID="RightHand" DampingConstant="1.00000000000000000e+06" ID="RightCaudalMedialHandContact" Mu="1.0" Radius="0.10000000000000001" SpringConstant="1.00000000000000000e+07" Type="Sphere" Position="RightHand 5.65564560685738460e-04 2.57971398417156772e-01 -2.91821568257849107e-01" Quaternion="RightHand 1.00000000000000000e+00 -6.91720986045751706e-17 4.40638736436127419e-15 1.01481323344643203e-16"/>
  <GEOM Abort="false" BodyID="RightFoot" DampingConstant="1.00000000000000000e+06" ID="RightCranialLateralFootContact" Mu="1.0" Radius="0.10000000000000001" SpringConstant="1.00000000000000000e+07" Type="Sphere" Position="RightFoot 8.22714878735940069e-02 -8.20211346726788304e-01 -4.76871439929743124e-01" Quaternion="RightFoot 1.00000000000000000e+00 -1.68701858038744490e-16 -6.33093431194955980e-15 6.98226199080664856e-17"/>
  <GEOM Abort="false" BodyID="RightHand" DampingConstant="1.00000000000000000e+06" ID="RightCranialLateralHandContact" Mu="1.0" Radius="0.10000000000000001" SpringConstant="1.00000000000000000e+07" Type="Sphere" Position="RightHand 1.85075564560690464e-01 -8.19186015828460568e-02 -4.05124568257850814e-01" Quaternion="RightHand 1.00000000000000000e+00 -6.91720986045751706e-17 4.40638736436127419e-15 1.01481323344643203e-16"/>
  <GEOM Abort="false" BodyID="RightFoot" DampingConstant="1.00000000000000000e+06" ID="RightCranialMedialFootContact" Mu="1.0" Radius="0.10000000000000001" SpringConstant="1.00000000000000000e+07" Type="Sphere" Position="RightFoot 5.11531487873597923e-01 6.09528653273206489e-01 -4.47938939929741486e-01" Quaternion="RightFoot 1.00000000000000000e+00 -1.68701858038744490e-16 -6.33093431194955980e-15 6.98226199080664856e-17"/>
  <GEOM Abort="false" BodyID="RightHand" DampingConstant="1.00000000000000000e+06" ID="RightCranialMedialHandContact" Mu="1.0" Radius="0.10000000000000001" SpringConstant="1.00000000000000000e+07" Type="Sphere" Position="RightHand 1.81585564560688695e-01 1.47491398417154362e-01 -3.14545568257849129e-01" Quaternion="RightHand 1.00000000000000000e+00 -6.91720986045751706e-17 4.40638736436127419e-15 1.01481323344643203e-16"/>
  <GEOM Abort="true" BodyID="Trunk" DampingConstant="1.00000000000000000e+06" ID="TailContact" Mu="1.0" Radius="0.10000000000000001" SpringConstant="1.00000000000000000e+07" Type="Sphere" Position="Trunk -2.46332568471665319e+01 1.41253462468404756e-08 -1.64241510449631467e+00" Quaternion="Trunk 1.00000000000000000e+00 -1.38567813907225501e-16 7.92822838630025117e-19 1.05818132034585233e-16"/>
  <MUSCLE ActivationK="0.17" ActivationKinetics="false" CylinderBodyID="LeftShank" FibreLength="0.340424" ForcePerUnitArea="300000" ID="LeftAnkleExt" InsertionBodyID="LeftFoot" OriginBodyID="LeftShank" PCA="0.891370063" ParallelStrainAtFmax="0.6" SerialStrainAtFmax="0.059999999999999998" Strap="CylinderWrap" TendonLength="1.74649" Type="MinettiAlexander" VMaxFactor="8.4000000000000004" Origin="LeftShank -1.12435796985238062e-01 -1.34241336602078459e-01 5.85291981340240297e-01" Insertion="LeftFoot -3.14548512126395563e-01 -6.58865327322776233e-03 1.14069260070254239e-01" CylinderPosition="LeftShank -2.64435796985236171e-01 2.14653663397920830e-01 -8.80903018659762171e-01" CylinderRadius="3.35841855999999994e-01" CylinderQuaternion="LeftShank 7.07106781186547573e-01 7.07106781186547351e-01 1.42464165464595209e-16 -2.77555756156289012e-17"/>
  <MUSCLE ActivationK="0.17" ActivationKinetics="false" CylinderBodyID="LeftShank" FibreLength="1.069406" ForcePerUnitArea="300000" ID="LeftAnkleExtKneeFlex" InsertionBodyID="LeftFoot" OriginBodyID="LeftThigh" PCA="0.354687278" ParallelStrainAtFmax="0.6" SerialStrainAtFmax="0.059999999999999998" Strap="TwoCylinderWrap" TendonLength="1.8379795" Type="MinettiAlexander" VMaxFactor="8.4000000000000004" Origin="LeftThigh -1.20448960113856043e-01 3.86299257685706957e-02 -6.62171690730356088e-01" Insertion="LeftFoot -3.95988512126400405e-01 -2.76828653273226699e-01 1.11672260070251383e-01" Cylinder1Position="LeftShank 2.13994203014762296e-01 -2.70103336602080357e-01 1.10149698134024510e+00" Cylinder1Radius="3.44218968000000014e-01" Cylinder2Position="LeftShank -2.64435796985236171e-01 2.14653663397920830e-01 -8.80903018659762171e-01" Cylinder2Radius="3.35841855999999994e-01" CylinderQuaternion="LeftShank 7.07106781186547573e-01 7.07106781186547351e-01 1.42464165464595209e-16 -2.77555756156289012e-17"/>
  <MUSCLE ActivationK="0.17" ActivationKinetics="false" CylinderBodyID="LeftShank" FibreLength="0.30142" ForcePerUnitArea="300000" ID="LeftAnkleFlex" InsertionBodyID="LeftFoot" OriginBodyID="LeftShank" PCA="1.006714094" ParallelStrainAtFmax="0.6" SerialStrainAtFmax="0.059999999999999998" Strap="CylinderWrap" TendonLength="1.678087" Type="MinettiAlexander" VMaxFactor="8.4000000000000004" Origin="LeftShank 5.14984203014769215e-01 -1.66991336602079599e-01 5.06231981340236503e-01" Insertion="LeftFoot 2.37114878736076340e-02 -1.79538653273225796e-01 1.98903260070255605e-01" CylinderPosition="LeftShank -2.64435796985236171e-01 2.14653663397920830e-01 -8.80903018659762171e-01" CylinderRadius="2.60242423000000000e-01" CylinderQuaternion="LeftShank 7.07106781186547573e-01 -7.07106781186547573e-01 2.86229373536173171e-17 1.42247325030098182e-16"/>
  <MUSCLE ActivationK="0.17" ActivationKinetics="false" CylinderBodyID="LeftArm" FibreLength="0.656556" ForcePerUnitArea="300000" ID="LeftElbowExt" InsertionBodyID="LeftForearm" OriginBodyID="LeftArm" PCA="0.85082214" ParallelStrainAtFmax="0.6" SerialStrainAtFmax="0.059999999999999998" Strap="CylinderWrap" TendonLength="1.271636" Type="MinettiAlexander" VMaxFactor="8.4000000000000004" Origin="LeftArm -1.23969065912613252e-01 1.12829319071527018e-01 6.48065451339396081e-01" Insertion="LeftForearm -8.31161765722085111e-01 -2.40063580299402196e-01 4.66614916228943799e-01" CylinderPosition="LeftArm -1.29449065912611294e-01 7.72293190715264422e-02 -9.70424548660620001e-01" CylinderRadius="2.19058843000000003e-01" CylinderQuaternion="LeftArm 7.07106781186547351e-01 7.07106781186547573e-01 -3.32850066953049738e-17 1.68051336735253126e-17"/>
  <MUSCLE ActivationK="0.17" ActivationKinetics="false" CylinderBodyID="LeftForearm" FibreLength="0.814456" ForcePerUnitArea="300000" ID="LeftElbowExtWristFlex" InsertionBodyID="LeftHand" OriginBodyID="LeftArm" PCA="0.444546519" ParallelStrainAtFmax="0.6" SerialStrainAtFmax="0.059999999999999998" Strap="TwoCylinderWrap" TendonLength="1.732291" Type="MinettiAlexander" VMaxFactor="8.4000000000000004" Origin="LeftArm -3.38609065912611529e-01 2.29259319071526357e-01 -5.82164548660614956e-01" Insertion="LeftHand -2.52204435439355557e-01 3.40038601582937694e-01 2.67528431742177497e-01" Cylinder1Position="LeftForearm -5.11571765722075633e-01 -2.73993580299401185e-01 8.35494916228944451e-01" Cylinder1Radius="2.19058843000000003e-01" Cylinder2Position="LeftForearm 5.79648234277933661e-01 -1.14685802994003126e-02 -7.19215083771071240e-01" Cylinder2Radius="2.36471261999999988e-01" CylinderQuaternion="LeftForearm 7.07106781186548572e-01 7.07106781186546685e-01 -1.95156391047390767e-17 -5.74627151417317227e-17"/>
  <MUSCLE ActivationK="0.17" ActivationKinetics="false" CylinderBodyID="LeftArm" FibreLength="0.7069" ForcePerUnitArea="300000" ID="LeftElbowFlex" InsertionBodyID="LeftForearm" OriginBodyID="LeftArm" PCA="0.526818862" ParallelStrainAtFmax="0.6" SerialStrainAtFmax="0.059999999999999998" Strap="CylinderWrap" TendonLength="0.970332" Type="MinettiAlexander" VMaxFactor="8.4000000000000004" Origin="LeftArm 2.71850934087394358e-01 -1.92760680928472622e-01 5.32925451339399170e-01" Insertion="LeftForearm -1.35161765722075444e-01 -1.11873580299399894e-01 7.69284916228947457e-01" CylinderPosition="LeftArm -1.29449065912611294e-01 7.72293190715264422e-02 -9.70424548660620001e-01" CylinderRadius="2.22506900000000007e-01" CylinderQuaternion="LeftArm 7.07106781186547573e-01 -7.07106781186547351e-01 -1.68051336735253126e-17 -3.32850066953049738e-17"/>
  <MUSCLE ActivationK="0.17" ActivationKinetics="false" CylinderBodyID="LeftForearm" FibreLength="0.708888" ForcePerUnitArea="300000" ID="LeftElbowFlexWristExt" InsertionBodyID="LeftHand" OriginBodyID="LeftArm" PCA="0.437784546" ParallelStrainAtFmax="0.6" SerialStrainAtFmax="0.059999999999999998" Strap="TwoCylinderWrap" TendonLength="1.870875" Type="MinettiAlexander" VMaxFactor="8.4000000000000004" Origin="LeftArm -1.44029065912612275e-01 2.20699319071526623e-01 -6.51744548660618372e-01" Insertion="LeftHand 2.47495564560644060e-01 6.32086015829367576e-02 2.60836431742179020e-01" Cylinder1Position="LeftForearm -5.11571765722075633e-01 -2.73993580299401185e-01 8.35494916228944451e-01" Cylinder1Radius="2.22506900000000007e-01" Cylinder2Position="LeftForearm 5.79648234277933661e-01 -1.14685802994003126e-02 -7.19215083771071240e-01" Cylinder2Radius="2.31680933000000006e-01" CylinderQuaternion="LeftForearm 7.07106781186546685e-01 -7.07106781186548572e-01 5.74627151417317227e-17 -1.95156391047390767e-17"/>
  <MUSCLE ActivationK="0.17" ActivationKinetics="false" FibreLength="1.531486" ForcePerUnitArea="300000" ID="LeftHipExt" InsertionBodyID="LeftThigh" OriginBodyID="Trunk" PCA="1.188820906" ParallelStrainAtFmax="0.6" SerialStrainAtFmax="0.059999999999999998" Strap="TwoPoint" TendonLength="2.4624235" Type="MinettiAlexander" VMaxFactor="8.4000000000000004" Origin="Trunk -7.04834684716654269e+00 5.49966141253467045e-02 -6.69675104496315621e-01" Insertion="LeftThigh -1.08008960113862268e-01 1.28749925768572887e-01 2.84548309269643029e-01"/>
  <MUSCLE ActivationK="0.17" ActivationKinetics="false" CylinderBodyID="LeftThigh" FibreLength="1.57787" ForcePerUnitArea="300000" ID="LeftHipExtKneeFlex" InsertionBodyID="LeftShank" OriginBodyID="Trunk" PCA="0.721171015" ParallelStrainAtFmax="0.6" SerialStrainAtFmax="0.059999999999999998" Strap="TwoCylinderWrap" TendonLength="1.5719055" Type="MinettiAlexander" VMaxFactor="8.4000000000000004" Origin="Trunk -3.68322684716654791e+00 7.53551014125347862e-01 8.36114895503682565e-01" Insertion="LeftShank -1.82655796985239288e-01 -2.74081336602077619e-01 8.33291981340243848e-01" Cylinder1Position="LeftThigh -1.03198960113862065e-01 -3.42624574231429557e-01 1.08991830926964384e+00" Cylinder1Radius="2.73166923999999978e-01" Cylinder2Position="LeftThigh 3.03810398861422415e-02 2.25417925768571392e-01 -1.05008669073035965e+00" Cylinder2Radius="3.44218968000000014e-01" CylinderQuaternion="LeftThigh 7.07106781186548239e-01 7.07106781186546907e-01 9.41087485717417849e-17 -8.37004077158809423e-17"/>
  <MUSCLE ActivationK="0.17" ActivationKinetics="false" CylinderBodyID="Trunk" FibreLength="0.716566" ForcePerUnitArea="300000" ID="LeftHipFlex" InsertionBodyID="LeftThigh" OriginBodyID="Trunk" PCA="1.693877534" ParallelStrainAtFmax="0.6" SerialStrainAtFmax="0.059999999999999998" Strap="CylinderWrap" TendonLength="0.8264925" Type="MinettiAlexander" VMaxFactor="8.4000000000000004" Origin="Trunk -2.29272684716654895e+00 1.73461001412534377e+00 1.01111489550367217e+00" Insertion="LeftThigh 4.81210398861402211e-02 4.16159925768570360e-01 7.27628309269642393e-01" CylinderPosition="Trunk -3.32006684716653400e+00 6.55345514125345807e-01 5.24348955036819317e-02" CylinderRadius="3.02410548000000001e-01" CylinderQuaternion="Trunk 7.07106781186547795e-01 -7.07106781186547462e-01 -1.30104260698260532e-18 -8.67361737988403547e-19"/>
  <MUSCLE ActivationK="0.17" ActivationKinetics="false" CylinderBodyID="LeftThigh" FibreLength="1.8013" ForcePerUnitArea="300000" ID="LeftHipFlexKneeExt" InsertionBodyID="LeftShank" OriginBodyID="Trunk" PCA="0.589603713" ParallelStrainAtFmax="0.6" SerialStrainAtFmax="0.059999999999999998" Strap="TwoCylinderWrap" TendonLength="1.657615" Type="MinettiAlexander" VMaxFactor="8.4000000000000004" Origin="Trunk -2.85399684716653823e+00 1.41595001412534094e+00 7.50964895503683172e-01" Insertion="LeftShank 4.23064203014764773e-01 1.60308663397918938e-01 3.70771981340238643e-01" Cylinder1Position="LeftThigh -1.03198960113862065e-01 -3.42624574231429557e-01 1.08991830926964384e+00" Cylinder1Radius="3.02410548000000001e-01" Cylinder2Position="LeftThigh 3.03810398861422415e-02 2.25417925768571392e-01 -1.05008669073035965e+00" Cylinder2Radius="2.88037778999999994e-01" CylinderQuaternion="LeftThigh 7.07106781186546796e-01 -7.07106781186548350e-01 8.97719398817997425e-17 6.63531729561128590e-17"/>
  <MUSCLE ActivationK="0.17" ActivationKinetics="false" CylinderBodyID="LeftThigh" FibreLength="0.645492" ForcePerUnitArea="300000" ID="LeftKneeExt" InsertionBodyID="LeftShank" OriginBodyID="LeftThigh" PCA="1.41029058" ParallelStrainAtFmax="0.6" SerialStrainAtFmax="0.059999999999999998" Strap="CylinderWrap" TendonLength="1.556599" Type="MinettiAlexander" VMaxFactor="8.4000000000000004" Origin="LeftThigh 2.53481039886138682e-01 5.27992576857077948e-03 5.51008309269649832e-01" Insertion="LeftShank 5.22124203014763699e-01 -2.12191336602079728e-01 5.58411981340242281e-01" CylinderPosition="LeftThigh 3.03810398861422415e-02 2.25417925768571392e-01 -1.05008669073035965e+00" CylinderRadius="2.88037778999999994e-01" CylinderQuaternion="LeftThigh 7.07106781186546796e-01 -7.07106781186548350e-01 8.97719398817997425e-17 6.63531729561128590e-17"/>
  <MUSCLE ActivationK="0.17" ActivationKinetics="false" CylinderBodyID="LeftThigh" FibreLength="0.758504" ForcePerUnitArea="300000" ID="LeftKneeFlex" InsertionBodyID="LeftShank" OriginBodyID="LeftThigh" PCA="0.600083379" ParallelStrainAtFmax="0.6" SerialStrainAtFmax="0.059999999999999998" Strap="CylinderWrap" TendonLength="1.457655" Type="MinettiAlexander" VMaxFactor="8.4000000000000004" Origin="LeftThigh -1.15558960113858925e-01 1.36519925768569084e-01 7.81608309269641977e-01" Insertion="LeftShank -5.29157969852341037e-02 -1.07991336602077770e-01 6.78981981340238683e-01" CylinderPosition="LeftThigh 3.03810398861422415e-02 2.25417925768571392e-01 -1.05008669073035965e+00" CylinderRadius="3.44218968000000014e-01" CylinderQuaternion="LeftThigh 7.07106781186548239e-01 7.07106781186546907e-01 9.41087485717417849e-17 -8.37004077158809423e-17"/>
  <MUSCLE ActivationK="0.17" ActivationKinetics="false" CylinderBodyID="Trunk" FibreLength="0.645286" ForcePerUnitArea="300000" ID="LeftShoulderExt" InsertionBodyID="LeftArm" OriginBodyID="Trunk" PCA="2.308484943" ParallelStrainAtFmax="0.6" SerialStrainAtFmax="0.059999999999999998" Strap="TwoCylinderWrap" TendonLength="3.2158285" Type="MinettiAlexander" VMaxFactor="8.4000000000000004" Origin="Trunk 7.64723152833472031e-01 1.10125001412534385e+00 1.27133489550367829e+00" Insertion="LeftArm 2.91700934087391561e-01 1.27559319071526511e-01 4.68645451339396057e-01" Cylinder1Position="Trunk 2.70599315283347597e+00 1.26802001412534504e+00 3.20504895503675225e-01" Cylinder1Radius="5.00000000000000028e-02" Cylinder2Position="Trunk 2.95433815283347068e+00 1.21695001412534709e+00 -8.39595104496316247e-01" Cylinder2Radius="3.08915671000000003e-01" CylinderQuaternion="Trunk 7.07106781186547795e-01 -7.07106781186547462e-01 -1.30104260698260532e-18 -8.67361737988403547e-19"/>
  <MUSCLE ActivationK="0.17" ActivationKinetics="false" CylinderBodyID="LeftArm" FibreLength="1.312294" ForcePerUnitArea="300000" ID="LeftShoulderExtElbowFlex" InsertionBodyID="LeftForearm" OriginBodyID="Trunk" PCA="0.709460406" ParallelStrainAtFmax="0.6" SerialStrainAtFmax="0.059999999999999998" Strap="TwoCylinderWrap" TendonLength="1.3229565" Type="MinettiAlexander" VMaxFactor="8.4000000000000004" Origin="Trunk 3.35776315283347415e+00 1.35468014125346481e-01 -5.05955104496312646e-01" Insertion="LeftForearm -1.06061765722075041e-01 -1.37133580299400565e-01 7.55384916228947656e-01" Cylinder1Position="LeftArm 1.16759340873936468e-02 -5.32206809284712160e-02 7.75705451339399943e-01" Cylinder1Radius="3.08915671000000003e-01" Cylinder2Position="LeftArm -1.29449065912611294e-01 7.72293190715264422e-02 -9.70424548660620001e-01" Cylinder2Radius="2.22506900000000007e-01" CylinderQuaternion="LeftArm 7.07106781186547573e-01 -7.07106781186547351e-01 -1.68051336735253126e-17 -3.32850066953049738e-17"/>
  <MUSCLE ActivationK="0.17" ActivationKinetics="false" CylinderBodyID="Trunk" FibreLength="0.869984" ForcePerUnitArea="300000" ID="LeftShoulderFlex" InsertionBodyID="LeftArm" OriginBodyID="Trunk" PCA="1.141502231" ParallelStrainAtFmax="0.6" SerialStrainAtFmax="0.059999999999999998" Strap="CylinderWrap" TendonLength="2.058351" Type="MinettiAlexander" VMaxFactor="8.4000000000000004" Origin="Trunk 7.07143152833472732e-01 1.58849001412534574e+00 7.89564895503681363e-01" Insertion="LeftArm -6.02790659126106187e-02 3.17129319071524973e-01 3.01995451339394261e-01" CylinderPosition="Trunk 2.95433815283347068e+00 1.21695001412534709e+00 -8.39595104496316247e-01" CylinderRadius="3.14676200999999989e-01" CylinderQuaternion="Trunk 7.07106781186547462e-01 7.07106781186547795e-01 -8.67361737988403547e-19 2.16840434497100887e-18"/>
  <MUSCLE ActivationK="0.17" ActivationKinetics="false" CylinderBodyID="LeftArm" FibreLength="1.40108" ForcePerUnitArea="300000" ID="LeftShoulderFlexElbowExt" InsertionBodyID="LeftForearm" OriginBodyID="Trunk" PCA="0.553751769" ParallelStrainAtFmax="0.6" SerialStrainAtFmax="0.059999999999999998" Strap="TwoCylinderWrap" TendonLength="1.292402" Type="MinettiAlexander" VMaxFactor="8.4000000000000004" Origin="Trunk 2.68393315283347356e+00 1.41112001412534682e+00 -2.85115104496316496e-01" Insertion="LeftForearm -6.24111765722077827e-01 -5.69135802994011064e-02 2.95664916228941532e-01" Cylinder1Position="LeftArm 1.16759340873936468e-02 -5.32206809284712160e-02 7.75705451339399943e-01" Cylinder1Radius="3.14676200999999989e-01" Cylinder2Position="LeftArm -1.29449065912611294e-01 7.72293190715264422e-02 -9.70424548660620001e-01" Cylinder2Radius="2.19058843000000003e-01" CylinderQuaternion="LeftArm 7.07106781186547351e-01 7.07106781186547573e-01 -3.32850066953049738e-17 1.68051336735253126e-17"/>
  <MUSCLE ActivationK="0.17" ActivationKinetics="false" CylinderBodyID="LeftForearm" FibreLength="0.243942" ForcePerUnitArea="300000" ID="LeftWristExt" InsertionBodyID="LeftHand" OriginBodyID="LeftForearm" PCA="1.017750814" ParallelStrainAtFmax="0.6" SerialStrainAtFmax="0.059999999999999998" Strap="CylinderWrap" TendonLength="1.5168885" Type="MinettiAlexander" VMaxFactor="8.4000000000000004" Origin="LeftForearm -7.09176572207431688e-03 -1.13483580299402823e-01 5.65304916228945742e-01" Insertion="LeftHand 2.39965564560645661e-01 -1.43021398417063517e-01 2.39859431742177165e-01" CylinderPosition="LeftForearm 5.79648234277933661e-01 -1.14685802994003126e-02 -7.19215083771071240e-01" CylinderRadius="2.31680933000000006e-01" CylinderQuaternion="LeftForearm 7.07106781186546685e-01 -7.07106781186548572e-01 5.74627151417317227e-17 -1.95156391047390767e-17"/>
  <MUSCLE ActivationK="0.17" ActivationKinetics="false" CylinderBodyID="LeftForearm" FibreLength="0.386006" ForcePerUnitArea="300000" ID="LeftWristFlex" InsertionBodyID="LeftHand" OriginBodyID="LeftForearm" PCA="0.4287881" ParallelStrainAtFmax="0.6" SerialStrainAtFmax="0.059999999999999998" Strap="CylinderWrap" TendonLength="1.3426245" Type="MinettiAlexander" VMaxFactor="8.4000000000000004" Origin="LeftForearm -6.64481765722080953e-01 9.86464197005986476e-02 3.38704916228939057e-01" Insertion="LeftHand -2.34744435439355359e-01 1.51128601582937727e-01 2.21448431742179486e-01" CylinderPosition="LeftForearm 5.79648234277933661e-01 -1.14685802994003126e-02 -7.19215083771071240e-01" CylinderRadius="2.36471261999999988e-01" CylinderQuaternion="LeftForearm 7.07106781186548572e-01 7.07106781186546685e-01 -1.95156391047390767e-17 -5.74627151417317227e-17"/>
  <MUSCLE ActivationK="0.17" ActivationKinetics="false" CylinderBodyID="RightShank" FibreLength="0.340424" ForcePerUnitArea="300000" ID="RightAnkleExt" InsertionBodyID="RightFoot" OriginBodyID="RightShank" PCA="0.891370063" ParallelStrainAtFmax="0.6" SerialStrainAtFmax="0.059999999999999998" Strap="CylinderWrap" TendonLength="1.74649" Type="MinettiAlexander" VMaxFactor="8.4000000000000004" Origin="RightShank -1.12435796985264361e-01 1.34241336602095696e-01 5.85291981340239076e-01" Insertion="RightFoot -3.14548512126403779e-01 6.58865327321149843e-03 1.14069260070261372e-01" CylinderPosition="RightShank -2.64435796985262206e-01 -2.14653663397902178e-01 -8.80903018659758730e-01" CylinderRadius="3.35841855999999994e-01" CylinderQuaternion="RightShank 7.07106781186548350e-01 7.07106781186546907e-01 -1.73472347597680671e-18 1.59160878920872026e-16"/>
  <MUSCLE ActivationK="0.17" ActivationKinetics="false" CylinderBodyID="RightShank" FibreLength="1.069406" ForcePerUnitArea="300000" ID="RightAnkleExtKneeFlex" InsertionBodyID="RightFoot" OriginBodyID="RightThigh" PCA="0.354687278" ParallelStrainAtFmax="0.6" SerialStrainAtFmax="0.059999999999999998" Strap="TwoCylinderWrap" TendonLength="1.8379795" Type="MinettiAlexander" VMaxFactor="8.4000000000000004" Origin="RightThigh -1.20448960113859915e-01 -3.86299257685721251e-02 -6.62171690730368967e-01" Insertion="RightFoot -3.95988512126403069e-01 2.76828653273211656e-01 1.11672260070260737e-01" Cylinder1Position="RightShank 2.13994203014737150e-01 2.70103336602098343e-01 1.10149698134023932e+00" Cylinder1Radius="3.44218968000000014e-01" Cylinder2Position="RightShank -2.64435796985262206e-01 -2.14653663397902178e-01 -8.80903018659758730e-01" Cylinder2Radius="3.35841855999999994e-01" CylinderQuaternion="RightShank 7.07106781186548350e-01 7.07106781186546907e-01 -1.73472347597680671e-18 1.59160878920872026e-16"/>
  <MUSCLE ActivationK="0.17" ActivationKinetics="false" CylinderBodyID="RightShank" FibreLength="0.30142" ForcePerUnitArea="300000" ID="RightAnkleFlex" InsertionBodyID="RightFoot" OriginBodyID="RightShank" PCA="1.006714094" ParallelStrainAtFmax="0.6" SerialStrainAtFmax="0.059999999999999998" Strap="CylinderWrap" TendonLength="1.678087" Type="MinettiAlexander" VMaxFactor="8.4000000000000004" Origin="RightShank 5.14984203014737796e-01 1.66991336602096252e-01 5.06231981340237502e-01" Insertion="RightFoot 2.37114878735929790e-02 1.79538653273211418e-01 1.98903260070259075e-01" CylinderPosition="RightShank -2.64435796985262206e-01 -2.14653663397902178e-01 -8.80903018659758730e-01" CylinderRadius="2.60242423000000000e-01" CylinderQuaternion="RightShank 7.07106781186547129e-01 -7.07106781186547906e-01 -8.67361737988403547e-17 4.38017677684143791e-17"/>
  <MUSCLE ActivationK="0.17" ActivationKinetics="false" CylinderBodyID="RightArm" FibreLength="0.656556" ForcePerUnitArea="300000" ID="RightElbowExt" InsertionBodyID="RightForearm" OriginBodyID="RightArm" PCA="0.85082214" ParallelStrainAtFmax="0.6" SerialStrainAtFmax="0.059999999999999998" Strap="CylinderWrap" TendonLength="1.271636" Type="MinettiAlexander" VMaxFactor="8.4000000000000004" Origin="RightArm -1.23969065912591381e-01 -1.12829319071528045e-01 6.48065451339381315e-01" Insertion="RightForearm -8.31161765722082890e-01 2.40063580299499341e-01 4.66614916228931031e-01" CylinderPosition="RightArm -1.29449065912590033e-01 -7.72293190715268446e-02 -9.70424548660622222e-01" CylinderRadius="2.19058843000000003e-01" CylinderQuaternion="RightArm 7.07106781186547240e-01 7.07106781186547795e-01 2.60208521396520941e-17 1.11889664200504008e-16"/>
  <MUSCLE ActivationK="0.17" ActivationKinetics="false" CylinderBodyID="RightForearm" FibreLength="0.814456" ForcePerUnitArea="300000" ID="RightElbowExtWristFlex" InsertionBodyID="RightHand" OriginBodyID="RightArm" PCA="0.444546519" ParallelStrainAtFmax="0.6" SerialStrainAtFmax="0.059999999999999998" Strap="TwoCylinderWrap" TendonLength="1.732291" Type="MinettiAlexander" VMaxFactor="8.4000000000000004" Origin="RightArm -3.38609065912596097e-01 -2.29259319071527967e-01 -5.82164548660619396e-01" Insertion="RightHand -2.52204435439310704e-01 -3.40038601582847655e-01 2.67528431742151407e-01" Cylinder1Position="RightForearm -5.11571765722084404e-01 2.73993580299500938e-01 8.35494916228934237e-01" Cylinder1Radius="2.19058843000000003e-01" Cylinder2Position="RightForearm 5.79648234277918228e-01 1.14685802994995232e-02 -7.19215083771068020e-01" Cylinder2Radius="2.36471261999999988e-01" CylinderQuaternion="RightForearm 7.07106781186546574e-01 7.07106781186548350e-01 -5.20417042793041897e-18 -3.46944695195361265e-18"/>
  <MUSCLE ActivationK="0.17" ActivationKinetics="false" CylinderBodyID="RightArm" FibreLength="0.7069" ForcePerUnitArea="300000" ID="RightElbowFlex" InsertionBodyID="RightForearm" OriginBodyID="RightArm" PCA="0.526818862" ParallelStrainAtFmax="0.6" SerialStrainAtFmax="0.059999999999999998" Strap="CylinderWrap" TendonLength="0.970332" Type="MinettiAlexander" VMaxFactor="8.4000000000000004" Origin="RightArm 2.71850934087410234e-01 1.92760680928472067e-01 5.32925451339382517e-01" Insertion="RightForearm -1.35161765722078109e-01 1.11873580299501119e-01 7.69284916228933802e-01" CylinderPosition="RightArm -1.29449065912590033e-01 -7.72293190715268446e-02 -9.70424548660622222e-01" CylinderRadius="2.22506900000000007e-01" CylinderQuaternion="RightArm 7.07106781186547795e-01 -7.07106781186547129e-01 -5.59448321002520041e-17 2.60208521396520941e-17"/>
  <MUSCLE ActivationK="0.17" ActivationKinetics="false" CylinderBodyID="RightForearm" FibreLength="0.708888" ForcePerUnitArea="300000" ID="RightElbowFlexWristExt" InsertionBodyID="RightHand" OriginBodyID="RightArm" PCA="0.437784546" ParallelStrainAtFmax="0.6" SerialStrainAtFmax="0.059999999999999998" Strap="TwoCylinderWrap" TendonLength="1.870875" Type="MinettiAlexander" VMaxFactor="8.4000000000000004" Origin="RightArm -1.44029065912590903e-01 -2.20699319071527511e-01 -6.51744548660621370e-01" Insertion="RightHand 2.47495564560687442e-01 -6.32086015828462605e-02 2.60836431742152319e-01" Cylinder1Position="RightForearm -5.11571765722084404e-01 2.73993580299500938e-01 8.35494916228934237e-01" Cylinder1Radius="2.22506900000000007e-01" Cylinder2Position="RightForearm 5.79648234277918228e-01 1.14685802994995232e-02 -7.19215083771068020e-01" Cylinder2Radius="2.31680933000000006e-01" CylinderQuaternion="RightForearm 7.07106781186548350e-01 -7.07106781186546574e-01 0.00000000000000000e+00 -1.21430643318376435e-17"/>
  <MUSCLE ActivationK="0.17" ActivationKinetics="false" FibreLength="1.531486" ForcePerUnitArea="300000" ID="RightHipExt" InsertionBodyID="RightThigh" OriginBodyID="Trunk" PCA="1.188820906" ParallelStrainAtFmax="0.6" SerialStrainAtFmax="0.059999999999999998" Strap="TwoPoint" TendonLength="2.4624235" Type="MinettiAlexander" VMaxFactor="8.4000000000000004" Origin="Trunk -7.04834684716654181e+00 -5.49965858746531144e-02 -6.69675104496314177e-01" Insertion="RightThigh -1.08008960113861935e-01 -1.28749925768571138e-01 2.84548309269638700e-01"/>
  <MUSCLE ActivationK="0.17" ActivationKinetics="false" CylinderBodyID="RightThigh" FibreLength="1.57787" ForcePerUnitArea="300000" ID="RightHipExtKneeFlex" InsertionBodyID="RightShank" OriginBodyID="Trunk" PCA="0.721171015" ParallelStrainAtFmax="0.6" SerialStrainAtFmax="0.059999999999999998" Strap="TwoCylinderWrap" TendonLength="1.5719055" Type="MinettiAlexander" VMaxFactor="8.4000000000000004" Origin="Trunk -3.68322684716654081e+00 -7.53550985874652079e-01 8.36114895503676903e-01" Insertion="RightShank -1.82655796985264102e-01 2.74081336602098102e-01 8.33291981340240295e-01" Cylinder1Position="RightThigh -1.03198960113856431e-01 3.42624574231428392e-01 1.08991830926964672e+00" Cylinder1Radius="2.73166923999999978e-01" Cylinder2Position="RightThigh 3.03810398861384945e-02 -2.25417925768569893e-01 -1.05008669073037542e+00" Cylinder2Radius="3.44218968000000014e-01" CylinderQuaternion="RightThigh 7.07106781186546129e-01 7.07106781186548905e-01 -2.97505076130022269e-16 -3.66894015169094553e-16"/>
  <MUSCLE ActivationK="0.17" ActivationKinetics="false" CylinderBodyID="Trunk" FibreLength="0.716566" ForcePerUnitArea="300000" ID="RightHipFlex" InsertionBodyID="RightThigh" OriginBodyID="Trunk" PCA="1.693877534" ParallelStrainAtFmax="0.6" SerialStrainAtFmax="0.059999999999999998" Strap="CylinderWrap" TendonLength="0.8264925" Type="MinettiAlexander" VMaxFactor="8.4000000000000004" Origin="Trunk -2.29272684716653607e+00 -1.73460998587465398e+00 1.01111489550368594e+00" Insertion="RightThigh 4.81210398861421917e-02 -4.16159925768572359e-01 7.27628309269644058e-01" CylinderPosition="Trunk -3.32006684716653044e+00 -6.55345485874653466e-01 5.24348955036844783e-02" CylinderRadius="3.02410548000000001e-01" CylinderQuaternion="Trunk 7.07106781186547795e-01 -7.07106781186547462e-01 -1.30104260698260532e-18 -8.67361737988403547e-19"/>
  <MUSCLE ActivationK="0.17" ActivationKinetics="false" CylinderBodyID="RightThigh" FibreLength="1.8013" ForcePerUnitArea="300000" ID="RightHipFlexKneeExt" InsertionBodyID="RightShank" OriginBodyID="Trunk" PCA="0.589603713" ParallelStrainAtFmax="0.6" SerialStrainAtFmax="0.059999999999999998" Strap="TwoCylinderWrap" TendonLength="1.657615" Type="MinettiAlexander" VMaxFactor="8.4000000000000004" Origin="Trunk -2.85399684716653868e+00 -1.41594998587465293e+00 7.50964895503684948e-01" Insertion="RightShank 4.23064203014739015e-01 -1.60308663397903089e-01 3.70771981340239198e-01" Cylinder1Position="RightThigh -1.03198960113856431e-01 3.42624574231428392e-01 1.08991830926964672e+00" Cylinder1Radius="3.02410548000000001e-01" Cylinder2Position="RightThigh 3.03810398861384945e-02 -2.25417925768569893e-01 -1.05008669073037542e+00" Cylinder2Radius="2.88037778999999994e-01" CylinderQuaternion="RightThigh 7.07106781186547684e-01 -7.07106781186547462e-01 3.00974523081975982e-16 8.06646416329215176e-17"/>
  <MUSCLE ActivationK="0.17" ActivationKinetics="false" CylinderBodyID="RightThigh" FibreLength="0.645492" ForcePerUnitArea="300000" ID="RightKneeExt" InsertionBodyID="RightShank" OriginBodyID="RightThigh" PCA="1.41029058" ParallelStrainAtFmax="0.6" SerialStrainAtFmax="0.059999999999999998" Strap="CylinderWrap" TendonLength="1.556599" Type="MinettiAlexander" VMaxFactor="8.4000000000000004" Origin="RightThigh 2.53481039886147341e-01 -5.27992576857155664e-03 5.51008309269643615e-01" Insertion="RightShank 5.22124203014738941e-01 2.12191336602096381e-01 5.58411981340239949e-01" CylinderPosition="RightThigh 3.03810398861384945e-02 -2.25417925768569893e-01 -1.05008669073037542e+00" CylinderRadius="2.88037778999999994e-01" CylinderQuaternion="RightThigh 7.07106781186547684e-01 -7.07106781186547462e-01 3.00974523081975982e-16 8.06646416329215176e-17"/>
  <MUSCLE ActivationK="0.17" ActivationKinetics="false" CylinderBodyID="RightThigh" FibreLength="0.758504" ForcePerUnitArea="300000" ID="RightKneeFlex" InsertionBodyID="RightShank" OriginBodyID="RightThigh" PCA="0.600083379" ParallelStrainAtFmax="0.6" SerialStrainAtFmax="0.059999999999999998" Strap="CylinderWrap" TendonLength="1.457655" Type="MinettiAlexander" VMaxFactor="8.4000000000000004" Origin="RightThigh -1.15558960113856746e-01 -1.36519925768570971e-01 7.81608309269648860e-01" Insertion="RightShank -5.29157969852606658e-02 1.07991336602098018e-01 6.78981981340241014e-01" CylinderPosition="RightThigh 3.03810398861384945e-02 -2.25417925768569893e-01 -1.05008669073037542e+00" CylinderRadius="3.44218968000000014e-01" CylinderQuaternion="RightThigh 7.07106781186546129e-01 7.07106781186548905e-01 -2.97505076130022269e-16 -3.66894015169094553e-16"/>
  <MUSCLE ActivationK="0.17" ActivationKinetics="false" CylinderBodyID="Trunk" FibreLength="0.645286" ForcePerUnitArea="300000" ID="RightShoulderExt" InsertionBodyID="RightArm" OriginBodyID="Trunk" PCA="2.308484943" ParallelStrainAtFmax="0.6" SerialStrainAtFmax="0.059999999999999998" Strap="TwoCylinderWrap" TendonLength="3.2158285" Type="MinettiAlexander" VMaxFactor="8.4000000000000004" Origin="Trunk 7.64723152833471032e-01 -1.10124998587465406e+00 1.27133489550367762e+00" Insertion="RightArm 2.91700934087412489e-01 -1.27559319071528232e-01 4.68645451339381625e-01" Cylinder1Position="Trunk 2.70599315283348574e+00 -1.26801998587464859e+00 3.20504895503682274e-01" Cylinder1Radius="5.00000000000000028e-02" Cylinder2Position="Trunk 2.95433815283348356e+00 -1.21694998587464975e+00 -8.39595104496318689e-01" Cylinder2Radius="3.08915671000000003e-01" CylinderQuaternion="Trunk 7.07106781186547795e-01 -7.07106781186547462e-01 -1.30104260698260532e-18 -8.67361737988403547e-19"/>
  <MUSCLE ActivationK="0.17" ActivationKinetics="false" CylinderBodyID="RightArm" FibreLength="1.312294" ForcePerUnitArea="300000" ID="RightShoulderExtElbowFlex" InsertionBodyID="RightForearm" OriginBodyID="Trunk" PCA="0.709460406" ParallelStrainAtFmax="0.6" SerialStrainAtFmax="0.059999999999999998" Strap="TwoCylinderWrap" TendonLength="1.3229565" Type="MinettiAlexander" VMaxFactor="8.4000000000000004" Origin="Trunk 3.35776315283348215e+00 -1.35467985874652808e-01 -5.05955104496322861e-01" Insertion="RightForearm -1.06061765722082882e-01 1.37133580299501290e-01 7.55384916228935110e-01" Cylinder1Position="RightArm 1.16759340874089124e-02 5.32206809284724580e-02 7.75705451339378294e-01" Cylinder1Radius="3.08915671000000003e-01" Cylinder2Position="RightArm -1.29449065912590033e-01 -7.72293190715268446e-02 -9.70424548660622222e-01" Cylinder2Radius="2.22506900000000007e-01" CylinderQuaternion="RightArm 7.07106781186547795e-01 -7.07106781186547129e-01 -5.59448321002520041e-17 2.60208521396520941e-17"/>
  <MUSCLE ActivationK="0.17" ActivationKinetics="false" CylinderBodyID="Trunk" FibreLength="0.869984" ForcePerUnitArea="300000" ID="RightShoulderFlex" InsertionBodyID="RightArm" OriginBodyID="Trunk" PCA="1.141502231" ParallelStrainAtFmax="0.6" SerialStrainAtFmax="0.059999999999999998" Strap="CylinderWrap" TendonLength="2.058351" Type="MinettiAlexander" VMaxFactor="8.4000000000000004" Origin="Trunk 7.07143152833470512e-01 -1.58848998587465151e+00 7.89564895503689246e-01" Insertion="RightArm -6.02790659125937156e-02 -3.17129319071527305e-01 3.01995451339383547e-01" CylinderPosition="Trunk 2.95433815283348356e+00 -1.21694998587464975e+00 -8.39595104496318689e-01" CylinderRadius="3.14676200999999989e-01" CylinderQuaternion="Trunk 7.07106781186547462e-01 7.07106781186547795e-01 -8.67361737988403547e-19 2.16840434497100887e-18"/>
  <MUSCLE ActivationK="0.17" ActivationKinetics="false" CylinderBodyID="RightArm" FibreLength="1.40108" ForcePerUnitArea="300000" ID="RightShoulderFlexElbowExt" InsertionBodyID="RightForearm" OriginBodyID="Trunk" PCA="0.553751769" ParallelStrainAtFmax="0.6" SerialStrainAtFmax="0.059999999999999998" Strap="TwoCylinderWrap" TendonLength="1.292402" Type="MinettiAlexander" VMaxFactor="8.4000000000000004" Origin="Trunk 2.68393315283347933e+00 -1.41111998587465415e+00 -2.85115104496319161e-01" Insertion="RightForearm -6.24111765722081047e-01 5.69135802995024281e-02 2.95664916228931818e-01" Cylinder1Position="RightArm 1.16759340874089124e-02 5.32206809284724580e-02 7.75705451339378294e-01" Cylinder1Radius="3.14676200999999989e-01" Cylinder2Position="RightArm -1.29449065912590033e-01 -7.72293190715268446e-02 -9.70424548660622222e-01" Cylinder2Radius="2.19058843000000003e-01" CylinderQuaternion="RightArm 7.07106781186547240e-01 7.07106781186547795e-01 2.60208521396520941e-17 1.11889664200504008e-16"/>
  <MUSCLE ActivationK="0.17" ActivationKinetics="false" CylinderBodyID="RightForearm" FibreLength="0.243942" ForcePerUnitArea="300000" ID="RightWristExt" InsertionBodyID="RightHand" OriginBodyID="RightForearm" PCA="1.017750814" ParallelStrainAtFmax="0.6" SerialStrainAtFmax="0.059999999999999998" Strap="CylinderWrap" TendonLength="1.5168885" Type="MinettiAlexander" VMaxFactor="8.4000000000000004" Origin="RightForearm -7.09176572207970146e-03 1.13483580299500231e-01 5.65304916228932752e-01" Insertion="RightHand 2.39965564560690348e-01 1.43021398417155721e-01 2.39859431742152851e-01" CylinderPosition="RightForearm 5.79648234277918228e-01 1.14685802994995232e-02 -7.19215083771068020e-01" CylinderRadius="2.31680933000000006e-01" CylinderQuaternion="RightForearm 7.07106781186548350e-01 -7.07106781186546574e-01 0.00000000000000000e+00 -1.21430643318376435e-17"/>
  <MUSCLE ActivationK="0.17" ActivationKinetics="false" CylinderBodyID="RightForearm" FibreLength="0.386006" ForcePerUnitArea="300000" ID="RightWristFlex" InsertionBodyID="RightHand" OriginBodyID="RightForearm" PCA="0.4287881" ParallelStrainAtFmax="0.6" SerialStrainAtFmax="0.059999999999999998" Strap="CylinderWrap" TendonLength="1.3426245" Type="MinettiAlexander" VMaxFactor="8.4000000000000004" Origin="RightForearm -6.64481765722081730e-01 -9.86464197004988247e-02 3.38704916228935393e-01" Insertion="RightHand -2.34744435439313670e-01 -1.51128601582847105e-01 2.21448431742153118e-01" CylinderPosition="RightForearm 5.79648234277918228e-01 1.14685802994995232e-02 -7.19215083771068020e-01" CylinderRadius="2.36471261999999988e-01" CylinderQuaternion="RightForearm 7.07106781186546574e-01 7.07106781186548350e-01 -5.20417042793041897e-18 -3.46944695195361265e-18"/>
  <DRIVER Type="BoxCar" ID="LeftHipFlexDriver" TargetID="LeftHipFlex" CycleTime="2.79999999999999982e+00" Delay="8.21351369546296645e-02" Width="1.04455010384172292e-01" Height="6.21976301904484385e-01"/>
  <DRIVER Type="BoxCar" ID="LeftHipFlexKneeExtDriver" TargetID="LeftHipFlexKneeExt" CycleTime="2.79999999999999982e+00" Delay="4.83091861726317018e-01" Width="9.44722363454680192e-01" Height="1.86293815151021037e-04"/>
  <DRIVER Type="BoxCar" ID="LeftHipExtDriver" TargetID="LeftHipExt" CycleTime="2.79999999999999982e+00" Delay="5.80131044435678533e-01" Width="4.27320730033476537e-01" Height="9.66776763204183154e-01"/>
  <DRIVER Type="BoxCar" ID="LeftHipExtKneeFlexDriver" TargetID="LeftHipExtKneeFlex" CycleTime="2.79999999999999982e+00" Delay="6.33202220316405162e-01" Width="3.57020311454105121e-04" Height="9.61841893208034482e-01"/>
  <DRIVER Type="BoxCar" ID="LeftKneeExtDriver" TargetID="LeftKneeExt" CycleTime="2.79999999999999982e+00" Delay="8.18380907189352635e-01" Width="2.78445642546577554e-01" Height="5.84001005768828962e-01"/>
  <DRIVER Type="BoxCar" ID="LeftKneeFlexDriver" TargetID="LeftKneeFlex" CycleTime="2.79999999999999982e+00" Delay="2.99907178625836712e-01" Width="2.12676597690897889e-01" Height="4.43136120122945565e-01"/>
  <DRIVER Type="BoxCar" ID="LeftAnkleFlexDriver" TargetID="LeftAnkleFlex" CycleTime="2.79999999999999982e+00" Delay="7.37414537865585973e-01" Width="1.06951437471694194e-01" Height="6.50968983779989518e-02"/>
  <DRIVER Type="BoxCar" ID="LeftAnkleExtKneeFlexDriver" TargetID="LeftAnkleExtKneeFlex" CycleTime="2.79999999999999982e+00" Delay="9.96680519791454222e-01" Width="4.92554950845519091e-01" Height="1.16442085144983790e-01"/>
  <DRIVER Type="BoxCar" ID="LeftAnkleExtDriver" TargetID="LeftAnkleExt" CycleTime="2.79999999999999982e+00" Delay="2.76301262094996947e-01" Width="3.64094262870630681e-01" Height="8.01196780296413308e-02"/>
  <DRIVER Type="BoxCar" ID="LeftShoulderExtDriver" TargetID="LeftShoulderExt" CycleTime="2.79999999999999982e+00" Delay="4.53258984676924104e-01" Width="2.06951750707584647e-03" Height="1.07795054719943648e-01"/>
  <DRIVER Type="BoxCar" ID="LeftShoulderFlexDriver" TargetID="LeftShoulderFlex" CycleTime="2.79999999999999982e+00" Delay="3.21413418707699322e-02" Width="1.49878089172424067e-01" Height="1.40941830519905748e-01"/>
  <DRIVER Type="BoxCar" ID="LeftShoulderExtElbowFlexDriver" TargetID="LeftShoulderExtElbowFlex" CycleTime="2.79999999999999982e+00" Delay="6.17114233535367013e-02" Width="1.34937118108946191e-02" Height="6.41173834519290914e-03"/>
  <DRIVER Type="BoxCar" ID="LeftShoulderFlexElbowExtDriver" TargetID="LeftShoulderFlexElbowExt" CycleTime="2.79999999999999982e+00" Delay="4.44331897054226210e-01" Width="7.57241423413049647e-02" Height="9.66731636700069563e-01"/>
  <DRIVER Type="BoxCar" ID="LeftElbowFlexDriver" TargetID="LeftElbowFlex" CycleTime="2.79999999999999982e+00" Delay="4.54423138959106854e-01" Width="5.00306244648442630e-02" Height="4.17033593730826491e-01"/>
  <DRIVER Type="BoxCar" ID="LeftElbowExtDriver" TargetID="LeftElbowExt" CycleTime="2.79999999999999982e+00" Delay="8.39556036211219769e-01" Width="1.21280002440322054e-01" Height="2.04684632754875695e-01"/>
  <DRIVER Type="BoxCar" ID="LeftWristFlexDriver" TargetID="LeftWristFlex" CycleTime="2.79999999999999982e+00" Delay="1.62736027232788238e-01" Width="1.83472161213750901e-02" Height="9.19377891598416597e-02"/>
  <DRIVER Type="BoxCar" ID="LeftWristExtDriver" TargetID="LeftWristExt" CycleTime="2.79999999999999982e+00" Delay="8.22227576022230400e-01" Width="1.87438173553877485e-01" Height="2.39366300512495772e-01"/>
  <DRIVER Type="BoxCar" ID="LeftElbowFlexWristExtDriver" TargetID="LeftElbowFlexWristExt" CycleTime="2.79999999999999982e+00" Delay="1.76776155859988904e-01" Width="3.41568470318401207e-01" Height="2.15361467657864875e-01"/>
  <DRIVER Type="BoxCar" ID="LeftElbowExtWristFlexDriver" TargetID="LeftElbowExtWristFlex" CycleTime="2.79999999999999982e+00" Delay="8.53984444654866337e-01" Width="1.09512231645726675e-02" Height="1.50080276994398132e-01"/>
  <DRIVER Type="BoxCar" ID="RightHipFlexDriver" TargetID="RightHipFlex" CycleTime="2.79999999999999982e+00" Delay="5.82135136954629706e-01" Width="1.04455010384172292e-01" Height="6.21976301904484385e-01"/>
  <DRIVER Type="BoxCar" ID="RightHipFlexKneeExtDriver" TargetID="RightHipFlexKneeExt" CycleTime="2.79999999999999982e+00" Delay="9.83091861726317018e-01" Width="9.44722363454680192e-01" Height="1.86293815151021037e-04"/>
  <DRIVER Type="BoxCar" ID="RightHipExtDriver" TargetID="RightHipExt" CycleTime="2.79999999999999982e+00" Delay="8.01310444356785334e-02" Width="4.27320730033476537e-01" Height="9.66776763204183154e-01"/>
  <DRIVER Type="BoxCar" ID="RightHipExtKneeFlexDriver" TargetID="RightHipExtKneeFlex" CycleTime="2.79999999999999982e+00" Delay="1.33202220316405162e-01" Width="3.57020311454105121e-04" Height="9.61841893208034482e-01"/>
  <DRIVER Type="BoxCar" ID="RightKneeExtDriver" TargetID="RightKneeExt" CycleTime="2.79999999999999982e+00" Delay="3.18380907189352635e-01" Width="2.78445642546577554e-01" Height="5.84001005768828962e-01"/>
  <DRIVER Type="BoxCar" ID="RightKneeFlexDriver" TargetID="RightKneeFlex" CycleTime="2.79999999999999982e+00" Delay="7.99907178625836712e-01" Width="2.12676597690897889e-01" Height="4.43136120122945565e-01"/>
  <DRIVER Type="BoxCar" ID="RightAnkleFlexDriver" TargetID="RightAnkleFlex" CycleTime="2.79999999999999982e+00" Delay="2.37414537865585973e-01" Width="1.06951437471694194e-01" Height="6.50968983779989518e-02"/>
  <DRIVER Type="BoxCar" ID="RightAnkleExtKneeFlexDriver" TargetID="RightAnkleExtKneeFlex" CycleTime="2.79999999999999982e+00" Delay="4.96680519791454222e-01" Width="4.92554950845519091e-01" Height="1.16442085144983790e-01"/>
  <DRIVER Type="BoxCar" ID="RightAnkleExtDriver" TargetID="RightAnkleExt" CycleTime="2.79999999999999982e+00" Delay="7.76301262094996947e-01" Width="3.64094262870630681e-01" Height="8.01196780296413308e-02"/>
  <DRIVER Type="BoxCar" ID="RightShoulderExtDriver" TargetID="RightShoulderExt" CycleTime="2.79999999999999982e+00" Delay="9.53258984676924159e-01" Width="2.06951750707584647e-03" Height="1.07795054719943648e-01"/>
  <DRIVER Type="BoxCar" ID="RightShoulderFlexDriver" TargetID="RightShoulderFlex" CycleTime="2.79999999999999982e+00" Delay="5.32141341870769891e-01" Width="1.49878089172424067e-01" Height="1.40941830519905748e-01"/>
  <DRIVER Type="BoxCar" ID="RightShoulderExtElbowFlexDriver" TargetID="RightShoulderExtElbowFlex" CycleTime="2.79999999999999982e+00" Delay="5.61711423353536743e-01" Width="1.34937118108946191e-02" Height="6.41173834519290914e-03"/>
  <DRIVER Type="BoxCar" ID="RightShoulderFlexElbowExtDriver" TargetID="RightShoulderFlexElbowExt" CycleTime="2.79999999999999982e+00" Delay="9.44331897054226266e-01" Width="7.57241423413049647e-02" Height="9.66731636700069563e-01"/>
  <DRIVER Type="BoxCar" ID="RightElbowFlexDriver" TargetID="RightElbowFlex" CycleTime="2.79999999999999982e+00" Delay="9.54423138959106909e-01" Width="5.00306244648442630e-02" Height="4.17033593730826491e-01"/>
  <DRIVER Type="BoxCar" ID="RightElbowExtDriver" TargetID="RightElbowExt" CycleTime="2.79999999999999982e+00" Delay="3.39556036211219769e-01" Width="1.21280002440322054e-01" Height="2.04684632754875695e-01"/>
  <DRIVER Type="BoxCar" ID="RightWristFlexDriver" TargetID="RightWristFlex" CycleTime="2.79999999999999982e+00" Delay="6.62736027232788238e-01" Width="1.83472161213750901e-02" Height="9.19377891598416597e-02"/>
  <DRIVER Type="BoxCar" ID="RightWristExtDriver" TargetID="RightWristExt" CycleTime="2.79999999999999982e+00" Delay="3.22227576022230400e-01" Width="1.87438173553877485e-01" Height="2.39366300512495772e-01"/>
  <DRIVER Type="BoxCar" ID="RightElbowFlexWristExtDriver" TargetID="RightElbowFlexWristExt" CycleTime="2.79999999999999982e+00" Delay="6.76776155859988959e-01" Width="3.41568470318401207e-01" Height="2.15361467657864875e-01"/>
  <DRIVER Type="BoxCar" ID="RightElbowExtWristFlexDriver" TargetID="RightElbowExtWristFlex" CycleTime="2.79999999999999982e+00" Delay="3.53984444654866337e-01" Width="1.09512231645726675e-02" Height="1.50080276994398132e-01"/>
</GAITSYMODE>
