# Supplementary material for: March of the Titans: The Locomotor Capabilities of Sauropod Dinosaurs
Source: PLoS One. 2013 Oct 30;8(10):e78733. doi: 10.1371/journal.pone.0078733 (PMC3864407; doi:10.1371/journal.pone.0078733)
Supplement: Data File S11 — GaitSym model specification file used to generate Movie S11. (XML) [file pone.0078733.s027.xml]

<?xml version="1.0"?>
<GAITSYMODE>
  <STATE SimulationTime="6.00009999999935495e+00" CycleFraction="2.00000000000000000e+00"/>
  <IOCONTROL OldStyleInputs="false" SanityCheckLeft="" SanityCheckRight="" SanityCheckAxis="Y"/>
  <GLOBAL AllowInternalCollisions="false" BMR="0" CFM="1e-10" ContactMaxCorrectingVel="100" ContactSurfaceLayer="0.001" DistanceTravelledBodyID="Trunk" ERP="0.2" FitnessType="DistanceTravelled" GravityVector="0.0 0.0 -9.81" IntegrationStepSize="1e-4" MechanicalEnergyLimit="0" MetabolicEnergyLimit="1.00000000000000000e+07" TimeLimit="0.00000000000000000e+00"/>
  <INTERFACE BodyAxisSize="0.1 0.1 0.1" BodyColour=".275 .725 .451 1.0" DrawingOrder="Environment Joint Muscle Geom Body" EnvironmentAxisSize="1 1 1" EnvironmentColour="0.5 0.5 1.0 1.0" GeomColour="0 0 1 1" JointAxisSize="0.05 0.05 0.05" JointColour="0 1 0 1" StrapColour="1 0 0 1" StrapCylinderColour="0 1 1 1" StrapCylinderLength="0.05" StrapForceColour="1 0 0 0.5" StrapForceRadius="0.01" StrapForceScale="0.000001" StrapRadius="0.005" TrackBodyID="Trunk"/>
  <ENVIRONMENT Plane="0 0 1 0"/>
  <BODY Clockwise="false" GraphicFile="LeftHumerus.obj" ID="LeftArm" Offset="-3.39701906591260938e+00 -1.27017068092847296e+00 -3.64084454866060847e+00" PositionHighBound="1000 20 10" PositionLowBound="-50 -20 -1.00000000000000006e-01" Scale="1.0" Mass="2.87886511217309817e+03" MOI="1.51881774237460081e+03 1.28127493163638701e+03 8.79467147156984879e+02 1.18153246306896335e+02 -6.64939124128528363e+01 -2.59103908205128590e+01" Density="-1" Position="World 2.46970223379406484e+00 1.28956932909174649e+00 3.52986379802779870e+00" Quaternion="World 9.40509142765169615e-01 1.89222635326747358e-02 3.39240970979105994e-01 2.52838049204944936e-04" LinearVelocity="2.42310545466050309e+00 -1.22829845480046163e+00 1.26390272999279112e-02" AngularVelocity="3.31447835989584272e-01 -2.28321953775444120e-01 -9.68363597392469556e-03"/>
  <BODY Clockwise="false" GraphicFile="LeftFoot.obj" ID="LeftFoot" Offset="2.97726148787360723e+00 -1.91340865327322729e+00 -5.88925739929745951e-01" PositionHighBound="1000 20 10" PositionLowBound="-50 -20 -1.00000000000000006e-01" Scale="1.0" Mass="9.76053778769090059e+02" MOI="2.19891891425343033e+02 1.96638313583607044e+02 1.90760509494453601e+02 1.48541370683299707e+01 4.44257777955307418e+01 -1.42700946604667522e+00" Density="-1" Position="World -5.00948145493156627e+00 2.12622261735297080e+00 7.24412161177341973e-01" Quaternion="World 9.69936431454668346e-01 1.88509488966202426e-02 2.42621542930213652e-01 -1.65757921172280200e-03" LinearVelocity="-1.96786732771052145e-02 -2.52769707382668463e-01 3.99295351939852106e-01" AngularVelocity="3.33924283083026074e-01 -2.79334562194649312e-02 -2.51441411643483137e-03"/>
  <BODY Clockwise="false" GraphicFile="LeftRadius+Ulna.obj" ID="LeftForearm" Offset="-3.77914176572207339e+00 -1.62139358029940106e+00 -1.83492508377106223e+00" PositionHighBound="1000 20 10" PositionLowBound="-50 -20 -1.00000000000000006e-01" Scale="1.0" Mass="4.28229772080454268e+02" MOI="7.76630543069758801e+01 1.25060962855903895e+02 6.80520310714964580e+01 -9.09941079520815954e+00 4.99388877956044936e+01 9.12861560228374813e+00" Density="-1" Position="World 1.60698319561431902e+00 1.70965670190981789e+00 1.91093809325346187e+00" Quaternion="World 9.38954999312484384e-01 1.89202637447796786e-02 3.43519167797540770e-01 3.37996457781543976e-04" LinearVelocity="1.71196734901181902e+00 -6.75881765782279320e-01 1.21211735182977676e-01" AngularVelocity="3.45298012041559022e-01 8.91189575871497941e-01 3.03651872188968226e-02"/>
  <BODY Clockwise="false" GraphicFile="LeftHand.obj" ID="LeftHand" Offset="-4.32019443543935555e+00 -1.75283139841706292e+00 -6.09846568257822796e-01" PositionHighBound="1000 20 10" PositionLowBound="-50 -20 -1.00000000000000006e-01" Scale="1.0" Mass="1.95727961781530439e+02" MOI="1.77441753059478273e+01 1.56481812801897409e+01 9.55533007798740641e+00 1.22051709737293579e+00 8.04779331761040440e-01 8.83354091805660796e-02" Density="-1" Position="World 1.41780137416519558e+00 1.89348606127909291e+00 5.15021687918191584e-01" Quaternion="World 9.91049231213520065e-01 1.85447192970509822e-02 1.32148923113786565e-01 -3.76521143513017980e-03" LinearVelocity="4.61346414570896812e-01 -1.99613541289937996e-01 3.53576613199836853e-01" AngularVelocity="3.45323959963539429e-01 8.93286159678141511e-01 3.04401536589796323e-02"/>
  <BODY Clockwise="false" GraphicFile="LeftTibia+Fibula.obj" ID="LeftShank" Offset="2.94612420301476075e+00 -1.49349133660207922e+00 -2.06707801865976304e+00" PositionHighBound="1000 20 10" PositionLowBound="-50 -20 -1.00000000000000006e-01" Scale="1.0" Mass="6.20181087795764938e+02" MOI="1.63550748577237783e+02 1.61332593283485977e+02 6.33413387978944655e+01 1.05328715668043982e+00 -3.23707932958904507e+01 2.81783206875586281e+01" Density="-1" Position="World -4.29159550011522928e+00 1.65154651999483781e+00 1.99781141092529402e+00" Quaternion="World 9.69936379984159713e-01 1.88521359062339897e-02 2.42621656670058888e-01 -1.65754929720408049e-03" LinearVelocity="-5.67756574795972788e-02 -6.79803566364380440e-01 2.61180538448265331e-01" AngularVelocity="3.33918079509965826e-01 -2.84433622260557191e-02 -2.53247933288370695e-03"/>
  <BODY Clockwise="false" GraphicFile="LeftFemur.obj" ID="LeftThigh" Offset="2.76251103988614055e+00 -9.97970074231429138e-01 -4.21866169073035557e+00" PositionHighBound="1000 20 10" PositionLowBound="-50 -20 -1.00000000000000006e-01" Scale="1.0" Mass="5.38667316593421219e+03" MOI="4.51287423253337693e+03 3.53576421393742567e+03 2.65903361343194774e+03 -3.18905216510765513e+02 5.09815414587105238e+01 3.07316592267948920e+02" Density="-1" Position="World -3.41725967334848679e+00 1.07727708204359640e+00 3.88578395836401347e+00" Quaternion="World 9.95077807029093320e-01 1.84036331218217046e-02 9.72726914791871983e-02 -4.41449187141723220e-03" LinearVelocity="1.05447561798127354e+00 -1.31989349831218661e+00 -1.01154286620000256e-01" AngularVelocity="3.47840048679692482e-01 1.09656042420317923e+00 3.77158850443434293e-02"/>
  <BODY Clockwise="false" GraphicFile="RightHumerus.obj" ID="RightArm" Offset="-3.39701906591259251e+00 1.27017068092847274e+00 -3.64084454866061957e+00" PositionHighBound="1000 20 10" PositionLowBound="-50 -20 -1.00000000000000006e-01" Scale="1.0" Mass="2.87886511217310272e+03" MOI="1.51881774237460104e+03 1.28127493163638837e+03 8.79467147156985789e+02 -1.18153246306896492e+02 -6.64939124128530636e+01 2.59103908205127063e+01" Density="-1" Position="World 2.70112765102578400e+00 -1.24691691535063898e+00 3.29138381368120214e+00" Quaternion="World 9.88498249868230872e-01 1.86126885324690711e-02 1.50043386276515117e-01 -3.42929551288422008e-03" LinearVelocity="1.87279696462773781e+00 -1.15111897430326215e+00 -5.85330841545039893e-01" AngularVelocity="3.41179638075038594e-01 5.58023069311367581e-01 1.84492357553008822e-02"/>
  <BODY Clockwise="false" GraphicFile="RightFoot.obj" ID="RightFoot" Offset="2.97726148787359568e+00 1.91340865327321152e+00 -5.88925739929740177e-01" PositionHighBound="1000 20 10" PositionLowBound="-50 -20 -1.00000000000000006e-01" Scale="1.0" Mass="9.76053778769089831e+02" MOI="2.19891891425342891e+02 1.96638313583607044e+02 1.90760509494453515e+02 -1.48541370683299316e+01 4.44257777955307418e+01 1.42700946604664769e+00" Density="-1" Position="World -2.39400713755038730e+00 -1.73492534340045546e+00 7.03495553049175437e-01" Quaternion="World 9.71667930660725987e-01 1.88431280220870898e-02 2.35591071325720131e-01 -1.79336651177841610e-03" LinearVelocity="-4.18283132196121177e-01 -2.62465675794059439e-01 -4.00854713347925051e-01" AngularVelocity="3.27218346358826018e-01 -5.69457657350350921e-01 -2.18954148075064942e-02"/>
  <BODY Clockwise="false" GraphicFile="RightRadius+Ulna.obj" ID="RightForearm" Offset="-3.77914176572208094e+00 1.62139358029950076e+00 -1.83492508377106778e+00" PositionHighBound="1000 20 10" PositionLowBound="-50 -20 -1.00000000000000006e-01" Scale="1.0" Mass="4.28229772080454723e+02" MOI="7.76630543069759369e+01 1.25060962855904066e+02 6.80520310714965433e+01 9.09941079520817730e+00 4.99388877956045079e+01 -9.12861560228377833e+00" Density="-1" Position="World 2.83646447969961635e+00 -1.53886046327599924e+00 1.58147336991195608e+00" Quaternion="World 9.99535508126801808e-01 1.77341882439491956e-02 -2.38871202941693464e-02 -6.60848281197768100e-03" LinearVelocity="9.23986701962425827e-01 -5.65234369039483098e-01 -7.60516804746516173e-01" AngularVelocity="3.41181598363810734e-01 5.58063361318015483e-01 1.84513255788752960e-02"/>
  <BODY Clockwise="false" GraphicFile="RightHand.obj" ID="RightHand" Offset="-4.32019443543931203e+00 1.75283139841715396e+00 -6.09846568257848221e-01" PositionHighBound="1000 20 10" PositionLowBound="-50 -20 -1.00000000000000006e-01" Scale="1.0" Mass="1.95727961781530524e+02" MOI="1.77441753059478309e+01 1.56481812801897320e+01 9.55533007798742595e+00 -1.22051709737293557e+00 8.04779331761040440e-01 -8.83354091805654551e-02" Density="-1" Position="World 3.64907312665400951e+00 -1.63889711813764838e+00 4.20672084076716302e-01" Quaternion="World 9.70824018717928339e-01 1.58897253081427964e-02 -2.39045107487692976e-01 -1.02799754961190749e-02" LinearVelocity="2.63865277751686444e-01 -1.53809849158583811e-01 -1.25426321209328551e+00" AngularVelocity="3.41558559753467050e-01 5.88481089633132060e-01 1.95397167963772718e-02"/>
  <BODY Clockwise="false" GraphicFile="RightTibia+Fibula.obj" ID="RightShank" Offset="2.94612420301473765e+00 1.49349133660209743e+00 -2.06707801865976082e+00" PositionHighBound="1000 20 10" PositionLowBound="-50 -20 -1.00000000000000006e-01" Scale="1.0" Mass="6.20181087795765620e+02" MOI="1.63550748577237925e+02 1.61332593283486034e+02 6.33413387978944868e+01 -1.05328715668042183e+00 -3.23707932958904223e+01 -2.81783206875585677e+01" Density="-1" Position="World -2.06242897275647863e+00 -1.37371780418093681e+00 2.23729997551705395e+00" Quaternion="World 9.99818487895557495e-01 1.78757444447966776e-02 -2.17586926703022387e-03 -6.22210701597080123e-03" LinearVelocity="5.94887382117887165e-01 -7.75005829212674024e-01 -6.48828681451242506e-01" AngularVelocity="3.53554127794856010e-01 1.55893264102531037e+00 5.42608023078570492e-02"/>
  <BODY Clockwise="false" GraphicFile="RightFemur.obj" ID="RightThigh" Offset="2.76251103988614144e+00 9.97970074231428472e-01 -4.21866169073036357e+00" PositionHighBound="1000 20 10" PositionLowBound="-50 -20 -1.00000000000000006e-01" Scale="1.0" Mass="5.38667316593421765e+03" MOI="4.51287423253337511e+03 3.53576421393742658e+03 2.65903361343194501e+03 3.18905216510765172e+02 5.09815414587102467e+01 -3.07316592267948920e+02" Density="-1" Position="World -2.54921053460403257e+00 -9.39863436024446441e-01 4.13813477279841635e+00" Quaternion="World 9.38764393953891108e-01 1.46683474718243209e-02 -3.44039531177981694e-01 -1.19604855112186072e-02" LinearVelocity="2.28064044414521305e+00 -1.41771483364373529e+00 -8.61324319030987495e-01" AngularVelocity="3.33720539631908342e-01 -4.43752488771726114e-02 -3.10388309056598873e-03"/>
  <BODY BadMesh="true" Clockwise="false" GraphicFile="AxialSkeleton.obj" ID="Trunk" Offset="-4.54356847166530076e-01 1.41253468419018452e-08 -5.25614510449631833e+00" PositionHighBound="1000 20 10" PositionLowBound="-50 -20 -1.00000000000000006e-01" Scale="1.0" Mass="6.22588273359001760e+04" MOI="8.83060513550759351e+04 1.28133655441847770e+06 1.25738215429867106e+06 2.20928257206566286e+03 -8.75171642811548081e+04 5.73495077502508707e+02" Density="-1" Position="World 0.00000000000000000e+00 0.00000000000000000e+00 4.90021015744012178e+00" Quaternion="World 9.99818442606784430e-01 1.78731898726582038e-02 -2.21503419519799303e-03 -6.22290371403605002e-03" LinearVelocity="2.24974096157261050e+00 -1.67993599258555815e+00 -4.34539815194051438e-01" AngularVelocity="3.33723788032244228e-01 -4.43764409516016547e-02 -3.10278761617966770e-03"/>
  <JOINT Body1ID="LeftShank" Body2ID="LeftFoot" ID="LeftAnkleJoint" ParamHiStop="30d" ParamLoStop="0d" Type="Hinge" HingeAnchor="LeftShank -2.64435796985246052e-01 2.14653663397922245e-01 -8.80903018659768833e-01" HingeAxis="LeftShank 4.57966997657877073e-16 -1.00000000000000022e+00 -3.46944695195361419e-17" Body2HingeAnchor="LeftFoot -2.33298082125642847e-01 -2.05263547107987915e-01 5.97245601231463530e-01" Body2HingeAxis="LeftFoot 6.29559443555971487e-07 -9.99999999997180811e-01 -2.28969547352159131e-06" StartAngleReference="-2.05996743918000659e-07"/>
  <JOINT Body1ID="LeftArm" Body2ID="LeftForearm" ID="LeftElbowJoint" ParamHiStop="40d" ParamLoStop="-20d" Type="Hinge" HingeAnchor="LeftArm -1.29449065912601802e-01 7.72293190715274691e-02 -9.70424548660627662e-01" HingeAxis="LeftArm 7.38992200766119822e-16 -1.00000000000000000e+00 1.17961196366422882e-16" Body2HingeAnchor="LeftForearm -5.11572899597647290e-01 -2.73992823484977943e-01 8.35497524818589188e-01" Body2HingeAxis="LeftForearm 2.29526799883431054e-06 -9.99999999997214561e-01 -5.50430629592951748e-07" StartAngleReference="9.10507995184179492e-03"/>
  <JOINT Body1ID="Trunk" Body2ID="LeftThigh" ID="LeftHipJoint" ParamHiStop="20d" ParamLoStop="-40d" Type="Hinge" HingeAnchor="Trunk -3.32006684716652911e+00 6.55345514125344142e-01 5.24348955036803774e-02" HingeAxis="Trunk 3.53720958773395822e-17 -1.00000000000000022e+00 -1.38777878078144568e-17" Body2HingeAnchor="LeftThigh -1.03197476586861833e-01 -3.42624190371899340e-01 1.08992437842163792e+00" Body2HingeAxis="LeftThigh 1.50634724983052942e-06 -9.99999999998859246e-01 1.11184458841118161e-07" StartAngleReference="1.99319348347218456e-01"/>
  <JOINT Body1ID="LeftThigh" Body2ID="LeftShank" ID="LeftKneeJoint" ParamHiStop="40d" ParamLoStop="-20d" Type="Hinge" HingeAnchor="LeftThigh 3.03810398861313335e-02 2.25417925768568783e-01 -1.05008669073035610e+00" HingeAxis="LeftThigh 1.20563281580388093e-16 -1.00000000000000022e+00 1.73472347597680709e-16" Body2HingeAnchor="LeftShank 2.13991722571861720e-01 -2.70103120734011326e-01 1.10149847452301208e+00" Body2HingeAxis="LeftShank -1.86068872231465177e-06 -9.99999999996364797e-01 -1.95157198409207089e-06" StartAngleReference="2.95335812847021373e-01"/>
  <JOINT Body1ID="Trunk" Body2ID="LeftArm" ID="LeftShoulderJoint" ParamHiStop="40d" ParamLoStop="-20d" Type="Hinge" HingeAnchor="Trunk 2.95433815283345602e+00 1.21695001412534554e+00 -8.39595104496314248e-01" HingeAxis="Trunk 3.53720958773395822e-17 -1.00000000000000022e+00 -1.38777878078144568e-17" Body2HingeAnchor="LeftArm 1.16771904794227277e-02 -5.32204591365798979e-02 7.75704798750241453e-01" Body2HingeAxis="LeftArm 5.89431572866477849e-07 -9.99999999994909960e-01 -3.13572638524842184e-06" StartAngleReference="6.96779944079172875e-01"/>
  <JOINT Body1ID="LeftForearm" Body2ID="LeftHand" ID="LeftWristJoint" ParamHiStop="5d" ParamLoStop="-25d" Type="Hinge" HingeAnchor="LeftForearm 5.79648234277949426e-01 -1.14685802994006700e-02 -7.19215083771075681e-01" HingeAxis="LeftForearm 5.23886489744995743e-16 -9.99999999999999889e-01 -1.04083408558608426e-16" Body2HingeAnchor="LeftHand 3.85950497746638393e-02 -1.42905554691322823e-01 5.05867629044388312e-01" Body2HingeAxis="LeftHand 2.42070025970389513e-07 -9.99999999999891864e-01 -3.97367101653833821e-07" StartAngleReference="-4.36333152593721574e-01"/>
  <JOINT Body1ID="RightShank" Body2ID="RightFoot" ID="RightAnkleJoint" ParamHiStop="0d" ParamLoStop="-30d" Type="Hinge" HingeAnchor="RightShank -2.64435796985269478e-01 -2.14653663397901484e-01 -8.80903018659760950e-01" HingeAxis="RightShank 4.53196508098940853e-17 9.99999999999999778e-01 2.77555756156289135e-17" Body2HingeAnchor="RightFoot -2.33299279950963390e-01 2.05263012247189958e-01 5.97254802519537997e-01" Body2HingeAxis="RightFoot 1.11275395360543872e-06 9.99999999998823164e-01 -1.05605295127458865e-06" StartAngleReference="-4.80092881649851866e-01"/>
  <JOINT Body1ID="RightArm" Body2ID="RightForearm" ID="RightElbowJoint" ParamHiStop="20d" ParamLoStop="-40d" Type="Hinge" HingeAnchor="RightArm -1.29449065912586259e-01 -7.72293190715238331e-02 -9.70424548660625774e-01" HingeAxis="RightArm -3.26128013483639734e-16 9.99999999999999889e-01 -6.93889390390722838e-17" Body2HingeAnchor="RightForearm -5.11571116490619815e-01 2.73992361614523672e-01 8.35493561571709620e-01" Body2HingeAxis="RightForearm 1.56098069437169036e-06 9.99999999998683275e-01 4.43504726083121525e-07" StartAngleReference="3.49065908714330075e-01"/>
  <JOINT Body1ID="Trunk" Body2ID="RightThigh" ID="RightHipJoint" ParamHiStop="40d" ParamLoStop="-20d" Type="Hinge" HingeAnchor="Trunk -3.32006684716652511e+00 -6.55345485874652467e-01 5.24348955036851652e-02" HingeAxis="Trunk -3.53720958773395822e-17 1.00000000000000022e+00 1.38777878078144568e-17" Body2HingeAnchor="RightThigh -1.03198939593947103e-01 3.42624440358748172e-01 1.08992002366498553e+00" Body2HingeAxis="RightThigh -7.34646270934835588e-07 9.99999999996040057e-01 -2.71668857034640387e-06" StartAngleReference="6.98131703346235755e-01"/>
  <JOINT Body1ID="RightThigh" Body2ID="RightShank" ID="RightKneeJoint" ParamHiStop="20d" ParamLoStop="-40d" Type="Hinge" HingeAnchor="RightThigh 3.03810398861260600e-02 -2.25417925768571559e-01 -1.05008669073038341e+00" HingeAxis="RightThigh 3.22658566531686120e-16 1.00000000000000000e+00 -6.90419943438769224e-16" Body2HingeAnchor="RightShank 2.13994303937176472e-01 2.70102815210741032e-01 1.10150258379738331e+00" Body2HingeAxis="RightShank -1.00115197120784769e-06 9.99999999997357558e-01 -2.06944800476560609e-06" StartAngleReference="-6.98210103881094390e-01"/>
  <JOINT Body1ID="Trunk" Body2ID="RightArm" ID="RightShoulderJoint" ParamHiStop="20d" ParamLoStop="-40d" Type="Hinge" HingeAnchor="Trunk 2.95433815283349466e+00 -1.21694998587465464e+00 -8.39595104496314582e-01" HingeAxis="Trunk -3.53720958773395822e-17 1.00000000000000022e+00 1.38777878078144568e-17" Body2HingeAnchor="RightArm 1.16775344401201520e-02 5.32202724022000848e-02 7.75703219186317794e-01" Body2HingeAxis="RightArm -5.23695620584241350e-07 9.99999999999483191e-01 -8.71499359164640275e-07" StartAngleReference="-3.05709542069309614e-01"/>
  <JOINT Body1ID="RightForearm" Body2ID="RightHand" ID="RightWristJoint" ParamHiStop="25d" ParamLoStop="-5d" Type="Hinge" HingeAnchor="RightForearm 5.79648234277919672e-01 1.14685802995005762e-02 -7.19215083771070685e-01" HingeAxis="RightForearm -1.73472347597680709e-17 1.00000000000000000e+00 -2.77555756156289135e-17" Body2HingeAnchor="RightHand 3.85944538112967528e-02 1.42905670982970523e-01 5.05869953988776544e-01" Body2HingeAxis="RightHand 4.74520460893440577e-07 9.99999999999791833e-01 4.37431417421585422e-07" StartAngleReference="4.35065511480254241e-01"/>
  <GEOM Abort="true" BodyID="Trunk" DampingConstant="1.00000000000000000e+06" ID="HeadContact" Mu="1.0" Radius="0.10000000000000001" SpringConstant="1.00000000000000000e+07" Type="Sphere" Position="Trunk 1.50842431528334906e+01 1.41253473570635002e-08 7.04364895503686306e-01" Quaternion="Trunk 1.00000000000000000e+00 -2.59998457225601998e-16 3.23363297943801697e-17 1.64798730217796674e-16"/>
  <GEOM Abort="false" BodyID="LeftFoot" DampingConstant="1.00000000000000000e+06" ID="LeftCaudalLateralFootContact" Mu="1.0" Radius="0.10000000000000001" SpringConstant="1.00000000000000000e+07" Type="Sphere" Position="LeftFoot -2.28398512126398417e-01 3.80781346726771885e-01 -3.95194739929752070e-01" Quaternion="LeftFoot 1.00000000000000000e+00 -3.03034507209698489e-16 -9.22738719200816293e-15 9.88792381306780044e-17"/>
  <GEOM Abort="false" BodyID="LeftHand" DampingConstant="1.00000000000000000e+06" ID="LeftCaudalLateralHandContact" Mu="1.0" Radius="0.10000000000000001" SpringConstant="1.00000000000000000e+07" Type="Sphere" Position="LeftHand -2.09594435439356547e-01 1.67028601582937392e-01 -2.82716568257824208e-01" Quaternion="LeftHand 1.00000000000000000e+00 -2.47631776195689163e-16 -3.71894897689684011e-15 1.09287578986538835e-16"/>
  <GEOM Abort="false" BodyID="LeftFoot" DampingConstant="1.00000000000000000e+06" ID="LeftCaudalMedialFootContact" Mu="1.0" Radius="0.10000000000000001" SpringConstant="1.00000000000000000e+07" Type="Sphere" Position="LeftFoot -1.42385121263996772e-02 -4.59608653273228307e-01 -3.89927439929754371e-01" Quaternion="LeftFoot 1.00000000000000000e+00 -3.03034507209698489e-16 -9.22738719200816293e-15 9.88792381306780044e-17"/>
  <GEOM Abort="false" BodyID="LeftHand" DampingConstant="1.00000000000000000e+06" ID="LeftCaudalMedialHandContact" Mu="1.0" Radius="0.10000000000000001" SpringConstant="1.00000000000000000e+07" Type="Sphere" Position="LeftHand 5.65564560643536107e-04 -2.57971398417064623e-01 -2.91821568257824349e-01" Quaternion="LeftHand 1.00000000000000000e+00 -2.47631776195689163e-16 -3.71894897689684011e-15 1.09287578986538835e-16"/>
  <GEOM Abort="false" BodyID="LeftFoot" DampingConstant="1.00000000000000000e+06" ID="LeftCranialLateralFootContact" Mu="1.0" Radius="0.10000000000000001" SpringConstant="1.00000000000000000e+07" Type="Sphere" Position="LeftFoot 8.22714878736045957e-02 8.20211346726772872e-01 -4.76871439929753227e-01" Quaternion="LeftFoot 1.00000000000000000e+00 -3.03034507209698489e-16 -9.22738719200816293e-15 9.88792381306780044e-17"/>
  <GEOM Abort="false" BodyID="LeftHand" DampingConstant="1.00000000000000000e+06" ID="LeftCranialLateralHandContact" Mu="1.0" Radius="0.10000000000000001" SpringConstant="1.00000000000000000e+07" Type="Sphere" Position="LeftHand 1.85075564560644945e-01 8.19186015829386216e-02 -4.05124568257824169e-01" Quaternion="LeftHand 1.00000000000000000e+00 -2.47631776195689163e-16 -3.71894897689684011e-15 1.09287578986538835e-16"/>
  <GEOM Abort="false" BodyID="LeftFoot" DampingConstant="1.00000000000000000e+06" ID="LeftCranialMedialFootContact" Mu="1.0" Radius="0.10000000000000001" SpringConstant="1.00000000000000000e+07" Type="Sphere" Position="LeftFoot 5.11531487873616908e-01 -6.09528653273224807e-01 -4.47938939929748536e-01" Quaternion="LeftFoot 1.00000000000000000e+00 -3.03034507209698489e-16 -9.22738719200816293e-15 9.88792381306780044e-17"/>
  <GEOM Abort="false" BodyID="LeftHand" DampingConstant="1.00000000000000000e+06" ID="LeftCranialMedialHandContact" Mu="1.0" Radius="0.10000000000000001" SpringConstant="1.00000000000000000e+07" Type="Sphere" Position="LeftHand 1.81585564560645230e-01 -1.47491398417064268e-01 -3.14545568257823482e-01" Quaternion="LeftHand 1.00000000000000000e+00 -2.47631776195689163e-16 -3.71894897689684011e-15 1.09287578986538835e-16"/>
  <GEOM Abort="false" BodyID="RightFoot" DampingConstant="1.00000000000000000e+06" ID="RightCaudalLateralFootContact" Mu="1.0" Radius="0.10000000000000001" SpringConstant="1.00000000000000000e+07" Type="Sphere" Position="RightFoot -2.28398512126408965e-01 -3.80781346726786207e-01 -3.95194739929745076e-01" Quaternion="RightFoot 1.00000000000000000e+00 -3.29705880652841898e-16 -8.54267963876567671e-15 9.36750677027475831e-17"/>
  <GEOM Abort="false" BodyID="RightHand" DampingConstant="1.00000000000000000e+06" ID="RightCaudalLateralHandContact" Mu="1.0" Radius="0.10000000000000001" SpringConstant="1.00000000000000000e+07" Type="Sphere" Position="RightHand -2.09594435439315052e-01 -1.67028601582847491e-01 -2.82716568257849465e-01" Quaternion="RightHand 1.00000000000000000e+00 -1.60028240658860430e-16 6.74685459410573262e-15 1.75207071073657492e-16"/>
  <GEOM Abort="false" BodyID="RightFoot" DampingConstant="1.00000000000000000e+06" ID="RightCaudalMedialFootContact" Mu="1.0" Radius="0.10000000000000001" SpringConstant="1.00000000000000000e+07" Type="Sphere" Position="RightFoot -1.42385121264073933e-02 4.59608653273212653e-01 -3.89927439929745434e-01" Quaternion="RightFoot 1.00000000000000000e+00 -3.29705880652841898e-16 -8.54267963876567671e-15 9.36750677027475831e-17"/>
  <GEOM Abort="false" BodyID="RightHand" DampingConstant="1.00000000000000000e+06" ID="RightCaudalMedialHandContact" Mu="1.0" Radius="0.10000000000000001" SpringConstant="1.00000000000000000e+07" Type="Sphere" Position="RightHand 5.65564560684683748e-04 2.57971398417156272e-01 -2.91821568257849662e-01" Quaternion="RightHand 1.00000000000000000e+00 -1.60028240658860430e-16 6.74685459410573262e-15 1.75207071073657492e-16"/>
  <GEOM Abort="false" BodyID="RightFoot" DampingConstant="1.00000000000000000e+06" ID="RightCranialLateralFootContact" Mu="1.0" Radius="0.10000000000000001" SpringConstant="1.00000000000000000e+07" Type="Sphere" Position="RightFoot 8.22714878735959221e-02 -8.20211346726788859e-01 -4.76871439929743679e-01" Quaternion="RightFoot 1.00000000000000000e+00 -3.29705880652841898e-16 -8.54267963876567671e-15 9.36750677027475831e-17"/>
  <GEOM Abort="false" BodyID="RightHand" DampingConstant="1.00000000000000000e+06" ID="RightCranialLateralHandContact" Mu="1.0" Radius="0.10000000000000001" SpringConstant="1.00000000000000000e+07" Type="Sphere" Position="RightHand 1.85075564560688771e-01 -8.19186015828451825e-02 -4.05124568257851037e-01" Quaternion="RightHand 1.00000000000000000e+00 -1.60028240658860430e-16 6.74685459410573262e-15 1.75207071073657492e-16"/>
  <GEOM Abort="false" BodyID="RightFoot" DampingConstant="1.00000000000000000e+06" ID="RightCranialMedialFootContact" Mu="1.0" Radius="0.10000000000000001" SpringConstant="1.00000000000000000e+07" Type="Sphere" Position="RightFoot 5.11531487873598367e-01 6.09528653273206600e-01 -4.47938939929743818e-01" Quaternion="RightFoot 1.00000000000000000e+00 -3.29705880652841898e-16 -8.54267963876567671e-15 9.36750677027475831e-17"/>
  <GEOM Abort="false" BodyID="RightHand" DampingConstant="1.00000000000000000e+06" ID="RightCranialMedialHandContact" Mu="1.0" Radius="0.10000000000000001" SpringConstant="1.00000000000000000e+07" Type="Sphere" Position="RightHand 1.81585564560689916e-01 1.47491398417155639e-01 -3.14545568257850294e-01" Quaternion="RightHand 1.00000000000000000e+00 -1.60028240658860430e-16 6.74685459410573262e-15 1.75207071073657492e-16"/>
  <GEOM Abort="true" BodyID="Trunk" DampingConstant="1.00000000000000000e+06" ID="TailContact" Mu="1.0" Radius="0.10000000000000001" SpringConstant="1.00000000000000000e+07" Type="Sphere" Position="Trunk -2.46332568471664999e+01 1.41253468366464574e-08 -1.64241510449631356e+00" Quaternion="Trunk 1.00000000000000000e+00 -2.59998457225601998e-16 3.23363297943801697e-17 1.64798730217796674e-16"/>
  <MUSCLE ActivationK="0.17" ActivationKinetics="false" CylinderBodyID="LeftShank" FibreLength="0.340424" ForcePerUnitArea="300000" ID="LeftAnkleExt" InsertionBodyID="LeftFoot" OriginBodyID="LeftShank" PCA="0.891370063" ParallelStrainAtFmax="0.6" SerialStrainAtFmax="0.059999999999999998" Strap="CylinderWrap" TendonLength="1.74649" Type="MinettiAlexander" VMaxFactor="8.4000000000000004" Origin="LeftShank -1.12435796985238229e-01 -1.34241336602078404e-01 5.85291981340239964e-01" Insertion="LeftFoot -3.14548512126394564e-01 -6.58865327322710054e-03 1.14069260070254905e-01" CylinderPosition="LeftShank -2.64435796985242055e-01 2.14653663397920719e-01 -8.80903018659765058e-01" CylinderRadius="3.35841855999999994e-01" CylinderQuaternion="LeftShank 7.07106781186547018e-01 7.07106781186548017e-01 -5.70290342727375086e-17 4.66206934168766722e-17"/>
  <MUSCLE ActivationK="0.17" ActivationKinetics="false" CylinderBodyID="LeftShank" FibreLength="1.069406" ForcePerUnitArea="300000" ID="LeftAnkleExtKneeFlex" InsertionBodyID="LeftFoot" OriginBodyID="LeftThigh" PCA="0.354687278" ParallelStrainAtFmax="0.6" SerialStrainAtFmax="0.059999999999999998" Strap="TwoCylinderWrap" TendonLength="1.8379795" Type="MinettiAlexander" VMaxFactor="8.4000000000000004" Origin="LeftThigh -1.20448960113856515e-01 3.86299257685712230e-02 -6.62171690730354867e-01" Insertion="LeftFoot -3.95988512126401182e-01 -2.76828653273227532e-01 1.11672260070252549e-01" Cylinder1Position="LeftShank 2.13994203014762685e-01 -2.70103336602080746e-01 1.10149698134024820e+00" Cylinder1Radius="3.44218968000000014e-01" Cylinder2Position="LeftShank -2.64435796985242055e-01 2.14653663397920719e-01 -8.80903018659765058e-01" Cylinder2Radius="3.35841855999999994e-01" CylinderQuaternion="LeftShank 7.07106781186547018e-01 7.07106781186548017e-01 -5.70290342727375086e-17 4.66206934168766722e-17"/>
  <MUSCLE ActivationK="0.17" ActivationKinetics="false" CylinderBodyID="LeftShank" FibreLength="0.30142" ForcePerUnitArea="300000" ID="LeftAnkleFlex" InsertionBodyID="LeftFoot" OriginBodyID="LeftShank" PCA="1.006714094" ParallelStrainAtFmax="0.6" SerialStrainAtFmax="0.059999999999999998" Strap="CylinderWrap" TendonLength="1.678087" Type="MinettiAlexander" VMaxFactor="8.4000000000000004" Origin="LeftShank 5.14984203014769215e-01 -1.66991336602080015e-01 5.06231981340236059e-01" Insertion="LeftFoot 2.37114878736064266e-02 -1.79538653273226018e-01 1.98903260070256022e-01" CylinderPosition="LeftShank -2.64435796985242055e-01 2.14653663397920719e-01 -8.80903018659765058e-01" CylinderRadius="2.60242423000000000e-01" CylinderQuaternion="LeftShank 7.07106781186548017e-01 -7.07106781186547018e-01 -4.66206934168766722e-17 -5.70290342727375086e-17"/>
  <MUSCLE ActivationK="0.17" ActivationKinetics="false" CylinderBodyID="LeftArm" FibreLength="0.656556" ForcePerUnitArea="300000" ID="LeftElbowExt" InsertionBodyID="LeftForearm" OriginBodyID="LeftArm" PCA="0.85082214" ParallelStrainAtFmax="0.6" SerialStrainAtFmax="0.059999999999999998" Strap="CylinderWrap" TendonLength="1.271636" Type="MinettiAlexander" VMaxFactor="8.4000000000000004" Origin="LeftArm -1.23969065912612531e-01 1.12829319071527254e-01 6.48065451339398857e-01" Insertion="LeftForearm -8.31161765722087664e-01 -2.40063580299402030e-01 4.66614916228944798e-01" CylinderPosition="LeftArm -1.29449065912611849e-01 7.72293190715261368e-02 -9.70424548660624331e-01" CylinderRadius="2.19058843000000003e-01" CylinderQuaternion="LeftArm 7.07106781186547351e-01 7.07106781186547795e-01 5.83842869883444138e-17 1.51788304147970621e-18"/>
  <MUSCLE ActivationK="0.17" ActivationKinetics="false" CylinderBodyID="LeftForearm" FibreLength="0.814456" ForcePerUnitArea="300000" ID="LeftElbowExtWristFlex" InsertionBodyID="LeftHand" OriginBodyID="LeftArm" PCA="0.444546519" ParallelStrainAtFmax="0.6" SerialStrainAtFmax="0.059999999999999998" Strap="TwoCylinderWrap" TendonLength="1.732291" Type="MinettiAlexander" VMaxFactor="8.4000000000000004" Origin="LeftArm -3.38609065912612972e-01 2.29259319071525830e-01 -5.82164548660618175e-01" Insertion="LeftHand -2.52204435439354557e-01 3.40038601582937028e-01 2.67528431742178274e-01" Cylinder1Position="LeftForearm -5.11571765722079519e-01 -2.73993580299400130e-01 8.35494916228949669e-01" Cylinder1Radius="2.19058843000000003e-01" Cylinder2Position="LeftForearm 5.79648234277935770e-01 -1.14685802994002779e-02 -7.19215083771073904e-01" Cylinder2Radius="2.36471261999999988e-01" CylinderQuaternion="LeftForearm 7.07106781186548128e-01 7.07106781186546907e-01 -4.33680868994201774e-18 1.24466409401335909e-16"/>
  <MUSCLE ActivationK="0.17" ActivationKinetics="false" CylinderBodyID="LeftArm" FibreLength="0.7069" ForcePerUnitArea="300000" ID="LeftElbowFlex" InsertionBodyID="LeftForearm" OriginBodyID="LeftArm" PCA="0.526818862" ParallelStrainAtFmax="0.6" SerialStrainAtFmax="0.059999999999999998" Strap="CylinderWrap" TendonLength="0.970332" Type="MinettiAlexander" VMaxFactor="8.4000000000000004" Origin="LeftArm 2.71850934087396912e-01 -1.92760680928472788e-01 5.32925451339400724e-01" Insertion="LeftForearm -1.35161765722075500e-01 -1.11873580299399950e-01 7.69284916228951787e-01" CylinderPosition="LeftArm -1.29449065912611849e-01 7.72293190715261368e-02 -9.70424548660624331e-01" CylinderRadius="2.22506900000000007e-01" CylinderQuaternion="LeftArm 7.07106781186547795e-01 -7.07106781186547351e-01 -1.51788304147970621e-18 5.83842869883444138e-17"/>
  <MUSCLE ActivationK="0.17" ActivationKinetics="false" CylinderBodyID="LeftForearm" FibreLength="0.708888" ForcePerUnitArea="300000" ID="LeftElbowFlexWristExt" InsertionBodyID="LeftHand" OriginBodyID="LeftArm" PCA="0.437784546" ParallelStrainAtFmax="0.6" SerialStrainAtFmax="0.059999999999999998" Strap="TwoCylinderWrap" TendonLength="1.870875" Type="MinettiAlexander" VMaxFactor="8.4000000000000004" Origin="LeftArm -1.44029065912613830e-01 2.20699319071527789e-01 -6.51744548660622147e-01" Insertion="LeftHand 2.47495564560643616e-01 6.32086015829372988e-02 2.60836431742179187e-01" Cylinder1Position="LeftForearm -5.11571765722079519e-01 -2.73993580299400130e-01 8.35494916228949669e-01" Cylinder1Radius="2.22506900000000007e-01" Cylinder2Position="LeftForearm 5.79648234277935770e-01 -1.14685802994002779e-02 -7.19215083771073904e-01" Cylinder2Radius="2.31680933000000006e-01" CylinderQuaternion="LeftForearm 7.07106781186546907e-01 -7.07106781186548128e-01 -1.24466409401335909e-16 -4.33680868994201774e-18"/>
  <MUSCLE ActivationK="0.17" ActivationKinetics="false" FibreLength="1.531486" ForcePerUnitArea="300000" ID="LeftHipExt" InsertionBodyID="LeftThigh" OriginBodyID="Trunk" PCA="1.188820906" ParallelStrainAtFmax="0.6" SerialStrainAtFmax="0.059999999999999998" Strap="TwoPoint" TendonLength="2.4624235" Type="MinettiAlexander" VMaxFactor="8.4000000000000004" Origin="Trunk -7.04834684716653470e+00 5.49966141253467947e-02 -6.69675104496316731e-01" Insertion="LeftThigh -1.08008960113861227e-01 1.28749925768572360e-01 2.84548309269642696e-01"/>
  <MUSCLE ActivationK="0.17" ActivationKinetics="false" CylinderBodyID="LeftThigh" FibreLength="1.57787" ForcePerUnitArea="300000" ID="LeftHipExtKneeFlex" InsertionBodyID="LeftShank" OriginBodyID="Trunk" PCA="0.721171015" ParallelStrainAtFmax="0.6" SerialStrainAtFmax="0.059999999999999998" Strap="TwoCylinderWrap" TendonLength="1.5719055" Type="MinettiAlexander" VMaxFactor="8.4000000000000004" Origin="Trunk -3.68322684716654569e+00 7.53551014125348861e-01 8.36114895503682343e-01" Insertion="LeftShank -1.82655796985240093e-01 -2.74081336602078285e-01 8.33291981340247956e-01" Cylinder1Position="LeftThigh -1.03198960113861399e-01 -3.42624574231429890e-01 1.08991830926964473e+00" Cylinder1Radius="2.73166923999999978e-01" Cylinder2Position="LeftThigh 3.03810398861441011e-02 2.25417925768572447e-01 -1.05008669073036254e+00" Cylinder2Radius="3.44218968000000014e-01" CylinderQuaternion="LeftThigh 7.07106781186548350e-01 7.07106781186546796e-01 -1.04083408558608426e-17 -1.56558793706906840e-16"/>
  <MUSCLE ActivationK="0.17" ActivationKinetics="false" CylinderBodyID="Trunk" FibreLength="0.716566" ForcePerUnitArea="300000" ID="LeftHipFlex" InsertionBodyID="LeftThigh" OriginBodyID="Trunk" PCA="1.693877534" ParallelStrainAtFmax="0.6" SerialStrainAtFmax="0.059999999999999998" Strap="CylinderWrap" TendonLength="0.8264925" Type="MinettiAlexander" VMaxFactor="8.4000000000000004" Origin="Trunk -2.29272684716654629e+00 1.73461001412534221e+00 1.01111489550367040e+00" Insertion="LeftThigh 4.81210398861402350e-02 4.16159925768569916e-01 7.27628309269646834e-01" CylinderPosition="Trunk -3.32006684716653000e+00 6.55345514125345474e-01 5.24348955036815639e-02" CylinderRadius="3.02410548000000001e-01" CylinderQuaternion="Trunk 7.07106781186547240e-01 -7.07106781186547795e-01 -8.67361737988403547e-18 8.67361737988403547e-18"/>
  <MUSCLE ActivationK="0.17" ActivationKinetics="false" CylinderBodyID="LeftThigh" FibreLength="1.8013" ForcePerUnitArea="300000" ID="LeftHipFlexKneeExt" InsertionBodyID="LeftShank" OriginBodyID="Trunk" PCA="0.589603713" ParallelStrainAtFmax="0.6" SerialStrainAtFmax="0.059999999999999998" Strap="TwoCylinderWrap" TendonLength="1.657615" Type="MinettiAlexander" VMaxFactor="8.4000000000000004" Origin="Trunk -2.85399684716653557e+00 1.41595001412534027e+00 7.50964895503687280e-01" Insertion="LeftShank 4.23064203014765661e-01 1.60308663397919660e-01 3.70771981340239920e-01" Cylinder1Position="LeftThigh -1.03198960113861399e-01 -3.42624574231429890e-01 1.08991830926964473e+00" Cylinder1Radius="3.02410548000000001e-01" Cylinder2Position="LeftThigh 3.03810398861441011e-02 2.25417925768572447e-01 -1.05008669073036254e+00" Cylinder2Radius="2.88037778999999994e-01" CylinderQuaternion="LeftThigh 7.07106781186546685e-01 -7.07106781186548572e-01 1.20996962449382295e-16 5.85469173142172394e-17"/>
  <MUSCLE ActivationK="0.17" ActivationKinetics="false" CylinderBodyID="LeftThigh" FibreLength="0.645492" ForcePerUnitArea="300000" ID="LeftKneeExt" InsertionBodyID="LeftShank" OriginBodyID="LeftThigh" PCA="1.41029058" ParallelStrainAtFmax="0.6" SerialStrainAtFmax="0.059999999999999998" Strap="CylinderWrap" TendonLength="1.556599" Type="MinettiAlexander" VMaxFactor="8.4000000000000004" Origin="LeftThigh 2.53481039886139903e-01 5.27992576857162776e-03 5.51008309269650498e-01" Insertion="LeftShank 5.22124203014764032e-01 -2.12191336602080421e-01 5.58411981340242614e-01" CylinderPosition="LeftThigh 3.03810398861441011e-02 2.25417925768572447e-01 -1.05008669073036254e+00" CylinderRadius="2.88037778999999994e-01" CylinderQuaternion="LeftThigh 7.07106781186546685e-01 -7.07106781186548572e-01 1.20996962449382295e-16 5.85469173142172394e-17"/>
  <MUSCLE ActivationK="0.17" ActivationKinetics="false" CylinderBodyID="LeftThigh" FibreLength="0.758504" ForcePerUnitArea="300000" ID="LeftKneeFlex" InsertionBodyID="LeftShank" OriginBodyID="LeftThigh" PCA="0.600083379" ParallelStrainAtFmax="0.6" SerialStrainAtFmax="0.059999999999999998" Strap="CylinderWrap" TendonLength="1.457655" Type="MinettiAlexander" VMaxFactor="8.4000000000000004" Origin="LeftThigh -1.15558960113860174e-01 1.36519925768569861e-01 7.81608309269643975e-01" Insertion="LeftShank -5.29157969852355192e-02 -1.07991336602077978e-01 6.78981981340238905e-01" CylinderPosition="LeftThigh 3.03810398861441011e-02 2.25417925768572447e-01 -1.05008669073036254e+00" CylinderRadius="3.44218968000000014e-01" CylinderQuaternion="LeftThigh 7.07106781186548350e-01 7.07106781186546796e-01 -1.04083408558608426e-17 -1.56558793706906840e-16"/>
  <MUSCLE ActivationK="0.17" ActivationKinetics="false" CylinderBodyID="Trunk" FibreLength="0.645286" ForcePerUnitArea="300000" ID="LeftShoulderExt" InsertionBodyID="LeftArm" OriginBodyID="Trunk" PCA="2.308484943" ParallelStrainAtFmax="0.6" SerialStrainAtFmax="0.059999999999999998" Strap="TwoCylinderWrap" TendonLength="3.2158285" Type="MinettiAlexander" VMaxFactor="8.4000000000000004" Origin="Trunk 7.64723152833471587e-01 1.10125001412534607e+00 1.27133489550367651e+00" Insertion="LeftArm 2.91700934087391672e-01 1.27559319071525595e-01 4.68645451339397501e-01" Cylinder1Position="Trunk 2.70599315283347019e+00 1.26802001412534526e+00 3.20504895503675113e-01" Cylinder1Radius="5.00000000000000028e-02" Cylinder2Position="Trunk 2.95433815283346490e+00 1.21695001412534820e+00 -8.39595104496316469e-01" Cylinder2Radius="3.08915671000000003e-01" CylinderQuaternion="Trunk 7.07106781186547240e-01 -7.07106781186547795e-01 -8.67361737988403547e-18 8.67361737988403547e-18"/>
  <MUSCLE ActivationK="0.17" ActivationKinetics="false" CylinderBodyID="LeftArm" FibreLength="1.312294" ForcePerUnitArea="300000" ID="LeftShoulderExtElbowFlex" InsertionBodyID="LeftForearm" OriginBodyID="Trunk" PCA="0.709460406" ParallelStrainAtFmax="0.6" SerialStrainAtFmax="0.059999999999999998" Strap="TwoCylinderWrap" TendonLength="1.3229565" Type="MinettiAlexander" VMaxFactor="8.4000000000000004" Origin="Trunk 3.35776315283346793e+00 1.35468014125346425e-01 -5.05955104496316310e-01" Insertion="LeftForearm -1.06061765722076151e-01 -1.37133580299401037e-01 7.55384916228950876e-01" Cylinder1Position="LeftArm 1.16759340873943129e-02 -5.32206809284704041e-02 7.75705451339404495e-01" Cylinder1Radius="3.08915671000000003e-01" Cylinder2Position="LeftArm -1.29449065912611849e-01 7.72293190715261368e-02 -9.70424548660624331e-01" Cylinder2Radius="2.22506900000000007e-01" CylinderQuaternion="LeftArm 7.07106781186547795e-01 -7.07106781186547351e-01 -1.51788304147970621e-18 5.83842869883444138e-17"/>
  <MUSCLE ActivationK="0.17" ActivationKinetics="false" CylinderBodyID="Trunk" FibreLength="0.869984" ForcePerUnitArea="300000" ID="LeftShoulderFlex" InsertionBodyID="LeftArm" OriginBodyID="Trunk" PCA="1.141502231" ParallelStrainAtFmax="0.6" SerialStrainAtFmax="0.059999999999999998" Strap="CylinderWrap" TendonLength="2.058351" Type="MinettiAlexander" VMaxFactor="8.4000000000000004" Origin="Trunk 7.07143152833471622e-01 1.58849001412534396e+00 7.89564895503679365e-01" Insertion="LeftArm -6.02790659126111877e-02 3.17129319071525251e-01 3.01995451339396648e-01" CylinderPosition="Trunk 2.95433815283346490e+00 1.21695001412534820e+00 -8.39595104496316469e-01" CylinderRadius="3.14676200999999989e-01" CylinderQuaternion="Trunk 7.07106781186547795e-01 7.07106781186547240e-01 8.67361737988403547e-18 8.67361737988403547e-18"/>
  <MUSCLE ActivationK="0.17" ActivationKinetics="false" CylinderBodyID="LeftArm" FibreLength="1.40108" ForcePerUnitArea="300000" ID="LeftShoulderFlexElbowExt" InsertionBodyID="LeftForearm" OriginBodyID="Trunk" PCA="0.553751769" ParallelStrainAtFmax="0.6" SerialStrainAtFmax="0.059999999999999998" Strap="TwoCylinderWrap" TendonLength="1.292402" Type="MinettiAlexander" VMaxFactor="8.4000000000000004" Origin="Trunk 2.68393315283347134e+00 1.41112001412534882e+00 -2.85115104496314720e-01" Insertion="LeftForearm -6.24111765722078826e-01 -5.69135802994008150e-02 2.95664916228942642e-01" Cylinder1Position="LeftArm 1.16759340873943129e-02 -5.32206809284704041e-02 7.75705451339404495e-01" Cylinder1Radius="3.14676200999999989e-01" Cylinder2Position="LeftArm -1.29449065912611849e-01 7.72293190715261368e-02 -9.70424548660624331e-01" Cylinder2Radius="2.19058843000000003e-01" CylinderQuaternion="LeftArm 7.07106781186547351e-01 7.07106781186547795e-01 5.83842869883444138e-17 1.51788304147970621e-18"/>
  <MUSCLE ActivationK="0.17" ActivationKinetics="false" CylinderBodyID="LeftForearm" FibreLength="0.243942" ForcePerUnitArea="300000" ID="LeftWristExt" InsertionBodyID="LeftHand" OriginBodyID="LeftForearm" PCA="1.017750814" ParallelStrainAtFmax="0.6" SerialStrainAtFmax="0.059999999999999998" Strap="CylinderWrap" TendonLength="1.5168885" Type="MinettiAlexander" VMaxFactor="8.4000000000000004" Origin="LeftForearm -7.09176572207270706e-03 -1.13483580299403031e-01 5.65304916228946297e-01" Insertion="LeftHand 2.39965564560646105e-01 -1.43021398417063850e-01 2.39859431742177887e-01" CylinderPosition="LeftForearm 5.79648234277935770e-01 -1.14685802994002779e-02 -7.19215083771073904e-01" CylinderRadius="2.31680933000000006e-01" CylinderQuaternion="LeftForearm 7.07106781186546907e-01 -7.07106781186548128e-01 -1.24466409401335909e-16 -4.33680868994201774e-18"/>
  <MUSCLE ActivationK="0.17" ActivationKinetics="false" CylinderBodyID="LeftForearm" FibreLength="0.386006" ForcePerUnitArea="300000" ID="LeftWristFlex" InsertionBodyID="LeftHand" OriginBodyID="LeftForearm" PCA="0.4287881" ParallelStrainAtFmax="0.6" SerialStrainAtFmax="0.059999999999999998" Strap="CylinderWrap" TendonLength="1.3426245" Type="MinettiAlexander" VMaxFactor="8.4000000000000004" Origin="LeftForearm -6.64481765722082063e-01 9.86464197005984672e-02 3.38704916228938946e-01" Insertion="LeftHand -2.34744435439354943e-01 1.51128601582937949e-01 2.21448431742180013e-01" CylinderPosition="LeftForearm 5.79648234277935770e-01 -1.14685802994002779e-02 -7.19215083771073904e-01" CylinderRadius="2.36471261999999988e-01" CylinderQuaternion="LeftForearm 7.07106781186548128e-01 7.07106781186546907e-01 -4.33680868994201774e-18 1.24466409401335909e-16"/>
  <MUSCLE ActivationK="0.17" ActivationKinetics="false" CylinderBodyID="RightShank" FibreLength="0.340424" ForcePerUnitArea="300000" ID="RightAnkleExt" InsertionBodyID="RightFoot" OriginBodyID="RightShank" PCA="0.891370063" ParallelStrainAtFmax="0.6" SerialStrainAtFmax="0.059999999999999998" Strap="CylinderWrap" TendonLength="1.74649" Type="MinettiAlexander" VMaxFactor="8.4000000000000004" Origin="RightShank -1.12435796985263653e-01 1.34241336602095529e-01 5.85291981340241407e-01" Insertion="RightFoot -3.14548512126403612e-01 6.58865327321094853e-03 1.14069260070261996e-01" CylinderPosition="RightShank -2.64435796985262705e-01 -2.14653663397900790e-01 -8.80903018659758397e-01" CylinderRadius="3.35841855999999994e-01" CylinderQuaternion="RightShank 7.07106781186548461e-01 7.07106781186546685e-01 -5.20417042793042128e-18 1.54390389361935831e-16"/>
  <MUSCLE ActivationK="0.17" ActivationKinetics="false" CylinderBodyID="RightShank" FibreLength="1.069406" ForcePerUnitArea="300000" ID="RightAnkleExtKneeFlex" InsertionBodyID="RightFoot" OriginBodyID="RightThigh" PCA="0.354687278" ParallelStrainAtFmax="0.6" SerialStrainAtFmax="0.059999999999999998" Strap="TwoCylinderWrap" TendonLength="1.8379795" Type="MinettiAlexander" VMaxFactor="8.4000000000000004" Origin="RightThigh -1.20448960113860581e-01 -3.86299257685720487e-02 -6.62171690730371409e-01" Insertion="RightFoot -3.95988512126404846e-01 2.76828653273212377e-01 1.11672260070261653e-01" Cylinder1Position="RightShank 2.13994203014738371e-01 2.70103336602098287e-01 1.10149698134024088e+00" Cylinder1Radius="3.44218968000000014e-01" Cylinder2Position="RightShank -2.64435796985262705e-01 -2.14653663397900790e-01 -8.80903018659758397e-01" Cylinder2Radius="3.35841855999999994e-01" CylinderQuaternion="RightShank 7.07106781186548461e-01 7.07106781186546685e-01 -5.20417042793042128e-18 1.54390389361935831e-16"/>
  <MUSCLE ActivationK="0.17" ActivationKinetics="false" CylinderBodyID="RightShank" FibreLength="0.30142" ForcePerUnitArea="300000" ID="RightAnkleFlex" InsertionBodyID="RightFoot" OriginBodyID="RightShank" PCA="1.006714094" ParallelStrainAtFmax="0.6" SerialStrainAtFmax="0.059999999999999998" Strap="CylinderWrap" TendonLength="1.678087" Type="MinettiAlexander" VMaxFactor="8.4000000000000004" Origin="RightShank 5.14984203014739017e-01 1.66991336602096641e-01 5.06231981340238057e-01" Insertion="RightFoot 2.37114878735934648e-02 1.79538653273212057e-01 1.98903260070260157e-01" CylinderPosition="RightShank -2.64435796985262705e-01 -2.14653663397900790e-01 -8.80903018659758397e-01" CylinderRadius="2.60242423000000000e-01" CylinderQuaternion="RightShank 7.07106781186547129e-01 -7.07106781186548017e-01 -8.06646416329215422e-17 3.46944695195361496e-18"/>
  <MUSCLE ActivationK="0.17" ActivationKinetics="false" CylinderBodyID="RightArm" FibreLength="0.656556" ForcePerUnitArea="300000" ID="RightElbowExt" InsertionBodyID="RightForearm" OriginBodyID="RightArm" PCA="0.85082214" ParallelStrainAtFmax="0.6" SerialStrainAtFmax="0.059999999999999998" Strap="CylinderWrap" TendonLength="1.271636" Type="MinettiAlexander" VMaxFactor="8.4000000000000004" Origin="RightArm -1.23969065912591270e-01 -1.12829319071527309e-01 6.48065451339382093e-01" Insertion="RightForearm -8.31161765722083556e-01 2.40063580299499257e-01 4.66614916228931864e-01" CylinderPosition="RightArm -1.29449065912589034e-01 -7.72293190715272748e-02 -9.70424548660621000e-01" CylinderRadius="2.19058843000000003e-01" CylinderQuaternion="RightArm 7.07106781186548017e-01 7.07106781186547240e-01 2.12503625807158869e-17 5.94142790522056430e-17"/>
  <MUSCLE ActivationK="0.17" ActivationKinetics="false" CylinderBodyID="RightForearm" FibreLength="0.814456" ForcePerUnitArea="300000" ID="RightElbowExtWristFlex" InsertionBodyID="RightHand" OriginBodyID="RightArm" PCA="0.444546519" ParallelStrainAtFmax="0.6" SerialStrainAtFmax="0.059999999999999998" Strap="TwoCylinderWrap" TendonLength="1.732291" Type="MinettiAlexander" VMaxFactor="8.4000000000000004" Origin="RightArm -3.38609065912596985e-01 -2.29259319071527357e-01 -5.82164548660618952e-01" Insertion="RightHand -2.52204435439311980e-01 -3.40038601582847266e-01 2.67528431742153017e-01" Cylinder1Position="RightForearm -5.11571765722082517e-01 2.73993580299499218e-01 8.35494916228934015e-01" Cylinder1Radius="2.19058843000000003e-01" Cylinder2Position="RightForearm 5.79648234277917340e-01 1.14685802994991468e-02 -7.19215083771068908e-01" Cylinder2Radius="2.36471261999999988e-01" CylinderQuaternion="RightForearm 7.07106781186546129e-01 7.07106781186548905e-01 -6.07153216591882637e-18 -2.77555756156289197e-17"/>
  <MUSCLE ActivationK="0.17" ActivationKinetics="false" CylinderBodyID="RightArm" FibreLength="0.7069" ForcePerUnitArea="300000" ID="RightElbowFlex" InsertionBodyID="RightForearm" OriginBodyID="RightArm" PCA="0.526818862" ParallelStrainAtFmax="0.6" SerialStrainAtFmax="0.059999999999999998" Strap="CylinderWrap" TendonLength="0.970332" Type="MinettiAlexander" VMaxFactor="8.4000000000000004" Origin="RightArm 2.71850934087408014e-01 1.92760680928471928e-01 5.32925451339383516e-01" Insertion="RightForearm -1.35161765722077609e-01 1.11873580299501202e-01 7.69284916228934579e-01" CylinderPosition="RightArm -1.29449065912589034e-01 -7.72293190715272748e-02 -9.70424548660621000e-01" CylinderRadius="2.22506900000000007e-01" CylinderQuaternion="RightArm 7.07106781186547684e-01 -7.07106781186547573e-01 -2.60208521396520987e-18 -4.33680868994201697e-18"/>
  <MUSCLE ActivationK="0.17" ActivationKinetics="false" CylinderBodyID="RightForearm" FibreLength="0.708888" ForcePerUnitArea="300000" ID="RightElbowFlexWristExt" InsertionBodyID="RightHand" OriginBodyID="RightArm" PCA="0.437784546" ParallelStrainAtFmax="0.6" SerialStrainAtFmax="0.059999999999999998" Strap="TwoCylinderWrap" TendonLength="1.870875" Type="MinettiAlexander" VMaxFactor="8.4000000000000004" Origin="RightArm -1.44029065912590543e-01 -2.20699319071526179e-01 -6.51744548660622480e-01" Insertion="RightHand 2.47495564560687165e-01 -6.32086015828460246e-02 2.60836431742153652e-01" Cylinder1Position="RightForearm -5.11571765722082517e-01 2.73993580299499218e-01 8.35494916228934015e-01" Cylinder1Radius="2.22506900000000007e-01" Cylinder2Position="RightForearm 5.79648234277917340e-01 1.14685802994991468e-02 -7.19215083771068908e-01" Cylinder2Radius="2.31680933000000006e-01" CylinderQuaternion="RightForearm 7.07106781186548905e-01 -7.07106781186546129e-01 2.77555756156289197e-17 -6.07153216591882637e-18"/>
  <MUSCLE ActivationK="0.17" ActivationKinetics="false" FibreLength="1.531486" ForcePerUnitArea="300000" ID="RightHipExt" InsertionBodyID="RightThigh" OriginBodyID="Trunk" PCA="1.188820906" ParallelStrainAtFmax="0.6" SerialStrainAtFmax="0.059999999999999998" Strap="TwoPoint" TendonLength="2.4624235" Type="MinettiAlexander" VMaxFactor="8.4000000000000004" Origin="Trunk -7.04834684716653026e+00 -5.49965858746531214e-02 -6.69675104496315288e-01" Insertion="RightThigh -1.08008960113863281e-01 -1.28749925768571194e-01 2.84548309269638700e-01"/>
  <MUSCLE ActivationK="0.17" ActivationKinetics="false" CylinderBodyID="RightThigh" FibreLength="1.57787" ForcePerUnitArea="300000" ID="RightHipExtKneeFlex" InsertionBodyID="RightShank" OriginBodyID="Trunk" PCA="0.721171015" ParallelStrainAtFmax="0.6" SerialStrainAtFmax="0.059999999999999998" Strap="TwoCylinderWrap" TendonLength="1.5719055" Type="MinettiAlexander" VMaxFactor="8.4000000000000004" Origin="Trunk -3.68322684716653237e+00 -7.53550985874652857e-01 8.36114895503675792e-01" Insertion="RightShank -1.82655796985264046e-01 2.74081336602098435e-01 8.33291981340240739e-01" Cylinder1Position="RightThigh -1.03198960113857319e-01 3.42624574231428669e-01 1.08991830926965161e+00" Cylinder1Radius="2.73166923999999978e-01" Cylinder2Position="RightThigh 3.03810398861390496e-02 -2.25417925768569893e-01 -1.05008669073038141e+00" Cylinder2Radius="3.44218968000000014e-01" CylinderQuaternion="RightThigh 7.07106781186545685e-01 7.07106781186549349e-01 -2.41993924898764540e-16 -3.58220397789210566e-16"/>
  <MUSCLE ActivationK="0.17" ActivationKinetics="false" CylinderBodyID="Trunk" FibreLength="0.716566" ForcePerUnitArea="300000" ID="RightHipFlex" InsertionBodyID="RightThigh" OriginBodyID="Trunk" PCA="1.693877534" ParallelStrainAtFmax="0.6" SerialStrainAtFmax="0.059999999999999998" Strap="CylinderWrap" TendonLength="0.8264925" Type="MinettiAlexander" VMaxFactor="8.4000000000000004" Origin="Trunk -2.29272684716652941e+00 -1.73460998587465376e+00 1.01111489550368416e+00" Insertion="RightThigh 4.81210398861405819e-02 -4.16159925768572136e-01 7.27628309269646834e-01" CylinderPosition="Trunk -3.32006684716652556e+00 -6.55345485874653577e-01 5.24348955036835901e-02" CylinderRadius="3.02410548000000001e-01" CylinderQuaternion="Trunk 7.07106781186547240e-01 -7.07106781186547795e-01 -8.67361737988403547e-18 8.67361737988403547e-18"/>
  <MUSCLE ActivationK="0.17" ActivationKinetics="false" CylinderBodyID="RightThigh" FibreLength="1.8013" ForcePerUnitArea="300000" ID="RightHipFlexKneeExt" InsertionBodyID="RightShank" OriginBodyID="Trunk" PCA="0.589603713" ParallelStrainAtFmax="0.6" SerialStrainAtFmax="0.059999999999999998" Strap="TwoCylinderWrap" TendonLength="1.657615" Type="MinettiAlexander" VMaxFactor="8.4000000000000004" Origin="Trunk -2.85399684716652979e+00 -1.41594998587465204e+00 7.50964895503685614e-01" Insertion="RightShank 4.23064203014739293e-01 -1.60308663397902451e-01 3.70771981340238532e-01" Cylinder1Position="RightThigh -1.03198960113857319e-01 3.42624574231428669e-01 1.08991830926965161e+00" Cylinder1Radius="3.02410548000000001e-01" Cylinder2Position="RightThigh 3.03810398861390496e-02 -2.25417925768569893e-01 -1.05008669073038141e+00" Cylinder2Radius="2.88037778999999994e-01" CylinderQuaternion="RightThigh 7.07106781186547129e-01 -7.07106781186548017e-01 3.04443970033929596e-16 6.76542155630954644e-17"/>
  <MUSCLE ActivationK="0.17" ActivationKinetics="false" CylinderBodyID="RightThigh" FibreLength="0.645492" ForcePerUnitArea="300000" ID="RightKneeExt" InsertionBodyID="RightShank" OriginBodyID="RightThigh" PCA="1.41029058" ParallelStrainAtFmax="0.6" SerialStrainAtFmax="0.059999999999999998" Strap="CylinderWrap" TendonLength="1.556599" Type="MinettiAlexander" VMaxFactor="8.4000000000000004" Origin="RightThigh 2.53481039886147563e-01 -5.27992576857157225e-03 5.51008309269645502e-01" Insertion="RightShank 5.22124203014738275e-01 2.12191336602097047e-01 5.58411981340240282e-01" CylinderPosition="RightThigh 3.03810398861390496e-02 -2.25417925768569893e-01 -1.05008669073038141e+00" CylinderRadius="2.88037778999999994e-01" CylinderQuaternion="RightThigh 7.07106781186547129e-01 -7.07106781186548017e-01 3.04443970033929596e-16 6.76542155630954644e-17"/>
  <MUSCLE ActivationK="0.17" ActivationKinetics="false" CylinderBodyID="RightThigh" FibreLength="0.758504" ForcePerUnitArea="300000" ID="RightKneeFlex" InsertionBodyID="RightShank" OriginBodyID="RightThigh" PCA="0.600083379" ParallelStrainAtFmax="0.6" SerialStrainAtFmax="0.059999999999999998" Strap="CylinderWrap" TendonLength="1.457655" Type="MinettiAlexander" VMaxFactor="8.4000000000000004" Origin="RightThigh -1.15558960113857911e-01 -1.36519925768569722e-01 7.81608309269652191e-01" Insertion="RightShank -5.29157969852597776e-02 1.07991336602098018e-01 6.78981981340241347e-01" CylinderPosition="RightThigh 3.03810398861390496e-02 -2.25417925768569893e-01 -1.05008669073038141e+00" CylinderRadius="3.44218968000000014e-01" CylinderQuaternion="RightThigh 7.07106781186545685e-01 7.07106781186549349e-01 -2.41993924898764540e-16 -3.58220397789210566e-16"/>
  <MUSCLE ActivationK="0.17" ActivationKinetics="false" CylinderBodyID="Trunk" FibreLength="0.645286" ForcePerUnitArea="300000" ID="RightShoulderExt" InsertionBodyID="RightArm" OriginBodyID="Trunk" PCA="2.308484943" ParallelStrainAtFmax="0.6" SerialStrainAtFmax="0.059999999999999998" Strap="TwoCylinderWrap" TendonLength="3.2158285" Type="MinettiAlexander" VMaxFactor="8.4000000000000004" Origin="Trunk 7.64723152833470365e-01 -1.10124998587465406e+00 1.27133489550367651e+00" Insertion="RightArm 2.91700934087412378e-01 -1.27559319071527122e-01 4.68645451339382402e-01" Cylinder1Position="Trunk 2.70599315283348085e+00 -1.26801998587464704e+00 3.20504895503681109e-01" Cylinder1Radius="5.00000000000000028e-02" Cylinder2Position="Trunk 2.95433815283348000e+00 -1.21694998587465109e+00 -8.39595104496317912e-01" Cylinder2Radius="3.08915671000000003e-01" CylinderQuaternion="Trunk 7.07106781186547240e-01 -7.07106781186547795e-01 -8.67361737988403547e-18 8.67361737988403547e-18"/>
  <MUSCLE ActivationK="0.17" ActivationKinetics="false" CylinderBodyID="RightArm" FibreLength="1.312294" ForcePerUnitArea="300000" ID="RightShoulderExtElbowFlex" InsertionBodyID="RightForearm" OriginBodyID="Trunk" PCA="0.709460406" ParallelStrainAtFmax="0.6" SerialStrainAtFmax="0.059999999999999998" Strap="TwoCylinderWrap" TendonLength="1.3229565" Type="MinettiAlexander" VMaxFactor="8.4000000000000004" Origin="Trunk 3.35776315283347726e+00 -1.35467985874653002e-01 -5.05955104496321639e-01" Insertion="RightForearm -1.06061765722083590e-01 1.37133580299501706e-01 7.55384916228934000e-01" Cylinder1Position="RightArm 1.16759340874084128e-02 5.32206809284718474e-02 7.75705451339378182e-01" Cylinder1Radius="3.08915671000000003e-01" Cylinder2Position="RightArm -1.29449065912589034e-01 -7.72293190715272748e-02 -9.70424548660621000e-01" Cylinder2Radius="2.22506900000000007e-01" CylinderQuaternion="RightArm 7.07106781186547684e-01 -7.07106781186547573e-01 -2.60208521396520987e-18 -4.33680868994201697e-18"/>
  <MUSCLE ActivationK="0.17" ActivationKinetics="false" CylinderBodyID="Trunk" FibreLength="0.869984" ForcePerUnitArea="300000" ID="RightShoulderFlex" InsertionBodyID="RightArm" OriginBodyID="Trunk" PCA="1.141502231" ParallelStrainAtFmax="0.6" SerialStrainAtFmax="0.059999999999999998" Strap="CylinderWrap" TendonLength="2.058351" Type="MinettiAlexander" VMaxFactor="8.4000000000000004" Origin="Trunk 7.07143152833468402e-01 -1.58848998587465084e+00 7.89564895503692799e-01" Insertion="RightArm -6.02790659125951103e-02 -3.17129319071528470e-01 3.01995451339381715e-01" CylinderPosition="Trunk 2.95433815283348000e+00 -1.21694998587465109e+00 -8.39595104496317912e-01" CylinderRadius="3.14676200999999989e-01" CylinderQuaternion="Trunk 7.07106781186547795e-01 7.07106781186547240e-01 8.67361737988403547e-18 8.67361737988403547e-18"/>
  <MUSCLE ActivationK="0.17" ActivationKinetics="false" CylinderBodyID="RightArm" FibreLength="1.40108" ForcePerUnitArea="300000" ID="RightShoulderFlexElbowExt" InsertionBodyID="RightForearm" OriginBodyID="Trunk" PCA="0.553751769" ParallelStrainAtFmax="0.6" SerialStrainAtFmax="0.059999999999999998" Strap="TwoCylinderWrap" TendonLength="1.292402" Type="MinettiAlexander" VMaxFactor="8.4000000000000004" Origin="Trunk 2.68393315283347134e+00 -1.41111998587465370e+00 -2.85115104496321436e-01" Insertion="RightForearm -6.24111765722082490e-01 5.69135802995029833e-02 2.95664916228931762e-01" Cylinder1Position="RightArm 1.16759340874084128e-02 5.32206809284718474e-02 7.75705451339378182e-01" Cylinder1Radius="3.14676200999999989e-01" Cylinder2Position="RightArm -1.29449065912589034e-01 -7.72293190715272748e-02 -9.70424548660621000e-01" Cylinder2Radius="2.19058843000000003e-01" CylinderQuaternion="RightArm 7.07106781186548017e-01 7.07106781186547240e-01 2.12503625807158869e-17 5.94142790522056430e-17"/>
  <MUSCLE ActivationK="0.17" ActivationKinetics="false" CylinderBodyID="RightForearm" FibreLength="0.243942" ForcePerUnitArea="300000" ID="RightWristExt" InsertionBodyID="RightHand" OriginBodyID="RightForearm" PCA="1.017750814" ParallelStrainAtFmax="0.6" SerialStrainAtFmax="0.059999999999999998" Strap="CylinderWrap" TendonLength="1.5168885" Type="MinettiAlexander" VMaxFactor="8.4000000000000004" Origin="RightForearm -7.09176572207937186e-03 1.13483580299500564e-01 5.65304916228931864e-01" Insertion="RightHand 2.39965564560690042e-01 1.43021398417156692e-01 2.39859431742154156e-01" CylinderPosition="RightForearm 5.79648234277917340e-01 1.14685802994991468e-02 -7.19215083771068908e-01" CylinderRadius="2.31680933000000006e-01" CylinderQuaternion="RightForearm 7.07106781186548905e-01 -7.07106781186546129e-01 2.77555756156289197e-17 -6.07153216591882637e-18"/>
  <MUSCLE ActivationK="0.17" ActivationKinetics="false" CylinderBodyID="RightForearm" FibreLength="0.386006" ForcePerUnitArea="300000" ID="RightWristFlex" InsertionBodyID="RightHand" OriginBodyID="RightForearm" PCA="0.4287881" ParallelStrainAtFmax="0.6" SerialStrainAtFmax="0.059999999999999998" Strap="CylinderWrap" TendonLength="1.3426245" Type="MinettiAlexander" VMaxFactor="8.4000000000000004" Origin="RightForearm -6.64481765722082174e-01 -9.86464197004987692e-02 3.38704916228936059e-01" Insertion="RightHand -2.34744435439314114e-01 -1.51128601582847633e-01 2.21448431742153784e-01" CylinderPosition="RightForearm 5.79648234277917340e-01 1.14685802994991468e-02 -7.19215083771068908e-01" CylinderRadius="2.36471261999999988e-01" CylinderQuaternion="RightForearm 7.07106781186546129e-01 7.07106781186548905e-01 -6.07153216591882637e-18 -2.77555756156289197e-17"/>
  <DRIVER Type="BoxCar" ID="LeftHipFlexDriver" TargetID="LeftHipFlex" CycleTime="3.00000000000000000e+00" Delay="1.18761523619533738e-01" Width="1.47281809087673798e-01" Height="4.58276177467168089e-01"/>
  <DRIVER Type="BoxCar" ID="LeftHipFlexKneeExtDriver" TargetID="LeftHipFlexKneeExt" CycleTime="3.00000000000000000e+00" Delay="8.79868029372301352e-01" Width="2.07012043248276878e-01" Height="4.78618039738299382e-03"/>
  <DRIVER Type="BoxCar" ID="LeftHipExtDriver" TargetID="LeftHipExt" CycleTime="3.00000000000000000e+00" Delay="5.62352633941635927e-01" Width="4.31612059677248638e-01" Height="9.69520167376752506e-01"/>
  <DRIVER Type="BoxCar" ID="LeftHipExtKneeFlexDriver" TargetID="LeftHipExtKneeFlex" CycleTime="3.00000000000000000e+00" Delay="6.13798040952298202e-02" Width="2.42038728856689062e-01" Height="5.36091048514264271e-02"/>
  <DRIVER Type="BoxCar" ID="LeftKneeExtDriver" TargetID="LeftKneeExt" CycleTime="3.00000000000000000e+00" Delay="8.17371519455908246e-01" Width="2.60058031368492426e-01" Height="6.21430691821805548e-01"/>
  <DRIVER Type="BoxCar" ID="LeftKneeFlexDriver" TargetID="LeftKneeFlex" CycleTime="3.00000000000000000e+00" Delay="2.87275741610626967e-01" Width="1.84475107337944200e-01" Height="3.57205171213491490e-01"/>
  <DRIVER Type="BoxCar" ID="LeftAnkleFlexDriver" TargetID="LeftAnkleFlex" CycleTime="3.00000000000000000e+00" Delay="2.67803154107315478e-01" Width="6.47530763155615419e-03" Height="4.91188914814368882e-01"/>
  <DRIVER Type="BoxCar" ID="LeftAnkleExtKneeFlexDriver" TargetID="LeftAnkleExtKneeFlex" CycleTime="3.00000000000000000e+00" Delay="9.94775872747185708e-01" Width="4.90446139748611953e-01" Height="1.99548283341247024e-01"/>
  <DRIVER Type="BoxCar" ID="LeftAnkleExtDriver" TargetID="LeftAnkleExt" CycleTime="3.00000000000000000e+00" Delay="4.28772795852742639e-01" Width="1.71815318177976267e-01" Height="1.74254054624438298e-01"/>
  <DRIVER Type="BoxCar" ID="LeftShoulderExtDriver" TargetID="LeftShoulderExt" CycleTime="3.00000000000000000e+00" Delay="9.60480989866458801e-01" Width="1.27074331596539730e-02" Height="2.24699865955068190e-01"/>
  <DRIVER Type="BoxCar" ID="LeftShoulderFlexDriver" TargetID="LeftShoulderFlex" CycleTime="3.00000000000000000e+00" Delay="1.48276759505308713e-02" Width="1.57567856062177131e-01" Height="1.98339754108124211e-01"/>
  <DRIVER Type="BoxCar" ID="LeftShoulderExtElbowFlexDriver" TargetID="LeftShoulderExtElbowFlex" CycleTime="3.00000000000000000e+00" Delay="5.68180337111658051e-01" Width="3.93558378623693472e-02" Height="9.96694372015559729e-03"/>
  <DRIVER Type="BoxCar" ID="LeftShoulderFlexElbowExtDriver" TargetID="LeftShoulderFlexElbowExt" CycleTime="3.00000000000000000e+00" Delay="4.33134702204440392e-01" Width="1.42096380900627539e-01" Height="8.80682290504597787e-01"/>
  <DRIVER Type="BoxCar" ID="LeftElbowFlexDriver" TargetID="LeftElbowFlex" CycleTime="3.00000000000000000e+00" Delay="4.16219375314204942e-01" Width="8.09656264675064630e-02" Height="2.25809711383489348e-01"/>
  <DRIVER Type="BoxCar" ID="LeftElbowExtDriver" TargetID="LeftElbowExt" CycleTime="3.00000000000000000e+00" Delay="9.66152122649101774e-01" Width="3.27739611939518311e-02" Height="6.58031028297582782e-02"/>
  <DRIVER Type="BoxCar" ID="LeftWristFlexDriver" TargetID="LeftWristFlex" CycleTime="3.00000000000000000e+00" Delay="1.77403165965497739e-01" Width="2.18097204287464527e-02" Height="3.76513782484502180e-01"/>
  <DRIVER Type="BoxCar" ID="LeftWristExtDriver" TargetID="LeftWristExt" CycleTime="3.00000000000000000e+00" Delay="8.07748368425492247e-01" Width="1.34854833568431559e-01" Height="2.75203212099756844e-01"/>
  <DRIVER Type="BoxCar" ID="LeftElbowFlexWristExtDriver" TargetID="LeftElbowFlexWristExt" CycleTime="3.00000000000000000e+00" Delay="9.20342203387013114e-01" Width="3.61785848143965638e-01" Height="1.66463779829972014e-01"/>
  <DRIVER Type="BoxCar" ID="LeftElbowExtWristFlexDriver" TargetID="LeftElbowExtWristFlex" CycleTime="3.00000000000000000e+00" Delay="8.95719192856949120e-01" Width="8.15361184378108061e-02" Height="7.60272310696794434e-02"/>
  <DRIVER Type="BoxCar" ID="RightHipFlexDriver" TargetID="RightHipFlex" CycleTime="3.00000000000000000e+00" Delay="6.18761523619533738e-01" Width="1.47281809087673798e-01" Height="4.58276177467168089e-01"/>
  <DRIVER Type="BoxCar" ID="RightHipFlexKneeExtDriver" TargetID="RightHipFlexKneeExt" CycleTime="3.00000000000000000e+00" Delay="3.79868029372301352e-01" Width="2.07012043248276878e-01" Height="4.78618039738299382e-03"/>
  <DRIVER Type="BoxCar" ID="RightHipExtDriver" TargetID="RightHipExt" CycleTime="3.00000000000000000e+00" Delay="6.23526339416359265e-02" Width="4.31612059677248638e-01" Height="9.69520167376752506e-01"/>
  <DRIVER Type="BoxCar" ID="RightHipExtKneeFlexDriver" TargetID="RightHipExtKneeFlex" CycleTime="3.00000000000000000e+00" Delay="5.61379804095229806e-01" Width="2.42038728856689062e-01" Height="5.36091048514264271e-02"/>
  <DRIVER Type="BoxCar" ID="RightKneeExtDriver" TargetID="RightKneeExt" CycleTime="3.00000000000000000e+00" Delay="3.17371519455908246e-01" Width="2.60058031368492426e-01" Height="6.21430691821805548e-01"/>
  <DRIVER Type="BoxCar" ID="RightKneeFlexDriver" TargetID="RightKneeFlex" CycleTime="3.00000000000000000e+00" Delay="7.87275741610626967e-01" Width="1.84475107337944200e-01" Height="3.57205171213491490e-01"/>
  <DRIVER Type="BoxCar" ID="RightAnkleFlexDriver" TargetID="RightAnkleFlex" CycleTime="3.00000000000000000e+00" Delay="7.67803154107315478e-01" Width="6.47530763155615419e-03" Height="4.91188914814368882e-01"/>
  <DRIVER Type="BoxCar" ID="RightAnkleExtKneeFlexDriver" TargetID="RightAnkleExtKneeFlex" CycleTime="3.00000000000000000e+00" Delay="4.94775872747185708e-01" Width="4.90446139748611953e-01" Height="1.99548283341247024e-01"/>
  <DRIVER Type="BoxCar" ID="RightAnkleExtDriver" TargetID="RightAnkleExt" CycleTime="3.00000000000000000e+00" Delay="9.28772795852742639e-01" Width="1.71815318177976267e-01" Height="1.74254054624438298e-01"/>
  <DRIVER Type="BoxCar" ID="RightShoulderExtDriver" TargetID="RightShoulderExt" CycleTime="3.00000000000000000e+00" Delay="4.60480989866458801e-01" Width="1.27074331596539730e-02" Height="2.24699865955068190e-01"/>
  <DRIVER Type="BoxCar" ID="RightShoulderFlexDriver" TargetID="RightShoulderFlex" CycleTime="3.00000000000000000e+00" Delay="5.14827675950530916e-01" Width="1.57567856062177131e-01" Height="1.98339754108124211e-01"/>
  <DRIVER Type="BoxCar" ID="RightShoulderExtElbowFlexDriver" TargetID="RightShoulderExtElbowFlex" CycleTime="3.00000000000000000e+00" Delay="6.81803371116580514e-02" Width="3.93558378623693472e-02" Height="9.96694372015559729e-03"/>
  <DRIVER Type="BoxCar" ID="RightShoulderFlexElbowExtDriver" TargetID="RightShoulderFlexElbowExt" CycleTime="3.00000000000000000e+00" Delay="9.33134702204440392e-01" Width="1.42096380900627539e-01" Height="8.80682290504597787e-01"/>
  <DRIVER Type="BoxCar" ID="RightElbowFlexDriver" TargetID="RightElbowFlex" CycleTime="3.00000000000000000e+00" Delay="9.16219375314204942e-01" Width="8.09656264675064630e-02" Height="2.25809711383489348e-01"/>
  <DRIVER Type="BoxCar" ID="RightElbowExtDriver" TargetID="RightElbowExt" CycleTime="3.00000000000000000e+00" Delay="4.66152122649101774e-01" Width="3.27739611939518311e-02" Height="6.58031028297582782e-02"/>
  <DRIVER Type="BoxCar" ID="RightWristFlexDriver" TargetID="RightWristFlex" CycleTime="3.00000000000000000e+00" Delay="6.77403165965497767e-01" Width="2.18097204287464527e-02" Height="3.76513782484502180e-01"/>
  <DRIVER Type="BoxCar" ID="RightWristExtDriver" TargetID="RightWristExt" CycleTime="3.00000000000000000e+00" Delay="3.07748368425492247e-01" Width="1.34854833568431559e-01" Height="2.75203212099756844e-01"/>
  <DRIVER Type="BoxCar" ID="RightElbowFlexWristExtDriver" TargetID="RightElbowFlexWristExt" CycleTime="3.00000000000000000e+00" Delay="4.20342203387013114e-01" Width="3.61785848143965638e-01" Height="1.66463779829972014e-01"/>
  <DRIVER Type="BoxCar" ID="RightElbowExtWristFlexDriver" TargetID="RightElbowExtWristFlex" CycleTime="3.00000000000000000e+00" Delay="3.95719192856949120e-01" Width="8.15361184378108061e-02" Height="7.60272310696794434e-02"/>
</GAITSYMODE>
