# Supplementary material for: March of the Titans: The Locomotor Capabilities of Sauropod Dinosaurs
Source: PLoS One. 2013 Oct 30;8(10):e78733. doi: 10.1371/journal.pone.0078733 (PMC3864407; doi:10.1371/journal.pone.0078733)
Supplement: Data File S12 — GaitSym model specification file used to generate Movie S12. (XML) [file pone.0078733.s028.xml]

<?xml version="1.0"?>
<GAITSYMODE>
  <STATE SimulationTime="6.40009999999842272e+00" CycleFraction="2.00000000000000000e+00"/>
  <IOCONTROL OldStyleInputs="false" SanityCheckLeft="" SanityCheckRight="" SanityCheckAxis="Y"/>
  <GLOBAL AllowInternalCollisions="false" BMR="0" CFM="1e-10" ContactMaxCorrectingVel="100" ContactSurfaceLayer="0.001" DistanceTravelledBodyID="Trunk" ERP="0.2" FitnessType="DistanceTravelled" GravityVector="0.0 0.0 -9.81" IntegrationStepSize="1e-4" MechanicalEnergyLimit="0" MetabolicEnergyLimit="1.00000000000000000e+07" TimeLimit="0.00000000000000000e+00"/>
  <INTERFACE BodyAxisSize="0.1 0.1 0.1" BodyColour=".275 .725 .451 1.0" DrawingOrder="Environment Joint Muscle Geom Body" EnvironmentAxisSize="1 1 1" EnvironmentColour="0.5 0.5 1.0 1.0" GeomColour="0 0 1 1" JointAxisSize="0.05 0.05 0.05" JointColour="0 1 0 1" StrapColour="1 0 0 1" StrapCylinderColour="0 1 1 1" StrapCylinderLength="0.05" StrapForceColour="1 0 0 0.5" StrapForceRadius="0.01" StrapForceScale="0.000001" StrapRadius="0.005" TrackBodyID="Trunk"/>
  <ENVIRONMENT Plane="0 0 1 0"/>
  <BODY Clockwise="false" GraphicFile="LeftHumerus.obj" ID="LeftArm" Offset="-3.39701906591260938e+00 -1.27017068092847296e+00 -3.64084454866060847e+00" PositionHighBound="1000 20 10" PositionLowBound="-50 -20 -1.00000000000000006e-01" Scale="1.0" Mass="2.87886511217309817e+03" MOI="1.51881774237460081e+03 1.28127493163638701e+03 8.79467147156984879e+02 1.18153246306896335e+02 -6.64939124128528363e+01 -2.59103908205128590e+01" Density="-1" Position="World 2.47399333382716335e+00 1.27659960486885216e+00 3.52946565969113468e+00" Quaternion="World 9.40299067957627410e-01 2.00890511940604310e-02 3.39748130679246640e-01 -2.30228584174726981e-03" LinearVelocity="2.23844887050717789e+00 -1.22775391524278032e+00 1.30456030577500465e-01" AngularVelocity="3.25212548821257053e-01 -3.32173081593830133e-01 -1.26347733475004279e-02"/>
  <BODY Clockwise="false" GraphicFile="LeftFoot.obj" ID="LeftFoot" Offset="2.97726148787360723e+00 -1.91340865327322729e+00 -5.88925739929745951e-01" PositionHighBound="1000 20 10" PositionLowBound="-50 -20 -1.00000000000000006e-01" Scale="1.0" Mass="9.76053778769090059e+02" MOI="2.19891891425343033e+02 1.96638313583607044e+02 1.90760509494453601e+02 1.48541370683299707e+01 4.44257777955307418e+01 -1.42700946604667522e+00" Density="-1" Position="World -4.98486129677380418e+00 2.15633804811553809e+00 7.22593372201755013e-01" Quaternion="World 9.71646125176106823e-01 1.97197799563857586e-02 2.35573648261815677e-01 -4.47145986761828332e-03" LinearVelocity="-6.10895962046797136e-02 -2.52556043671780028e-01 4.29365699519483224e-01" AngularVelocity="3.29677985027914844e-01 -8.38491291652077170e-02 -3.63738398542749275e-03"/>
  <BODY Clockwise="false" GraphicFile="LeftRadius+Ulna.obj" ID="LeftForearm" Offset="-3.77914176572207339e+00 -1.62139358029940106e+00 -1.83492508377106223e+00" PositionHighBound="1000 20 10" PositionLowBound="-50 -20 -1.00000000000000006e-01" Scale="1.0" Mass="4.28229772080454268e+02" MOI="7.76630543069758801e+01 1.25060962855903895e+02 6.80520310714964580e+01 -9.09941079520815954e+00 4.99388877956044936e+01 9.12861560228374813e+00" Density="-1" Position="World 1.61314469807996019e+00 1.70223926869216724e+00 1.91154496627193060e+00" Quaternion="World 9.38998804721400848e-01 2.00970277156552087e-02 3.43325493900313694e-01 -2.22698156307189277e-03" LinearVelocity="1.65965351229600810e+00 -6.76743965367417988e-01 1.54557226967209471e-01" AngularVelocity="3.46038611182373057e-01 8.25165205619614595e-01 2.92932675181698798e-02"/>
  <BODY Clockwise="false" GraphicFile="LeftHand.obj" ID="LeftHand" Offset="-4.32019443543935555e+00 -1.75283139841706292e+00 -6.09846568257822796e-01" PositionHighBound="1000 20 10" PositionLowBound="-50 -20 -1.00000000000000006e-01" Scale="1.0" Mass="1.95727961781530439e+02" MOI="1.77441753059478273e+01 1.56481812801897409e+01 9.55533007798740641e+00 1.22051709737293579e+00 8.04779331761040440e-01 8.83354091805660796e-02" Density="-1" Position="World 1.42541567429021931e+00 1.88775284041291536e+00 5.15654407456989650e-01" Quaternion="World 9.91050024038494404e-01 1.91384162293180941e-02 1.31950775728894021e-01 -6.52408323645368993e-03" LinearVelocity="5.02370528656234772e-01 -1.99205637224724286e-01 3.73603351409837026e-01" AngularVelocity="3.46038611922362183e-01 8.25165205456244166e-01 2.92932672407857260e-02"/>
  <BODY Clockwise="false" GraphicFile="LeftTibia+Fibula.obj" ID="LeftShank" Offset="2.94612420301476075e+00 -1.49349133660207922e+00 -2.06707801865976304e+00" PositionHighBound="1000 20 10" PositionLowBound="-50 -20 -1.00000000000000006e-01" Scale="1.0" Mass="6.20181087795764938e+02" MOI="1.63550748577237783e+02 1.61332593283485977e+02 6.33413387978944655e+01 1.05328715668043982e+00 -3.23707932958904507e+01 2.81783206875586281e+01" Density="-1" Position="World -4.28842258977209934e+00 1.67702050141666348e+00 2.00617102793335489e+00" Quaternion="World 9.71665675857398159e-01 1.97206874553646078e-02 2.35492888934546812e-01 -4.47304238017859866e-03" LinearVelocity="-2.12158388337304049e-01 -6.78962961938548326e-01 3.69936398179417092e-01" AngularVelocity="3.28545842633245100e-01 -1.46768187578163067e-01 -5.91680204024663814e-03"/>
  <BODY Clockwise="false" GraphicFile="LeftFemur.obj" ID="LeftThigh" Offset="2.76251103988614055e+00 -9.97970074231429138e-01 -4.21866169073035557e+00" PositionHighBound="1000 20 10" PositionLowBound="-50 -20 -1.00000000000000006e-01" Scale="1.0" Mass="5.38667316593421219e+03" MOI="4.51287423253337693e+03 3.53576421393742567e+03 2.65903361343194774e+03 -3.18905216510765513e+02 5.09815414587105238e+01 3.07316592267948920e+02" Density="-1" Position="World -3.42081171607891843e+00 1.09674363277539810e+00 3.90249831143466963e+00" Quaternion="World 9.94610910862906317e-01 1.89334856562612466e-02 1.01686671201185866e-01 -7.10492880936051344e-03" LinearVelocity="8.00085770012133324e-01 -1.32213190379681622e+00 7.78268556058551580e-02" AngularVelocity="3.51043067741999060e-01 1.10316181019294612e+00 3.93691728954334921e-02"/>
  <BODY Clockwise="false" GraphicFile="RightHumerus.obj" ID="RightArm" Offset="-3.39701906591259251e+00 1.27017068092847274e+00 -3.64084454866061957e+00" PositionHighBound="1000 20 10" PositionLowBound="-50 -20 -1.00000000000000006e-01" Scale="1.0" Mass="2.87886511217310272e+03" MOI="1.51881774237460104e+03 1.28127493163638837e+03 8.79467147156985789e+02 -1.18153246306896492e+02 -6.64939124128530636e+01 2.59103908205127063e+01" Density="-1" Position="World 2.68313217102516077e+00 -1.26097761476313042e+00 3.29215517399017665e+00" Quaternion="World 9.87573598326761726e-01 1.92940683597730943e-02 1.55850592125445914e-01 -6.05968218707709280e-03" LinearVelocity="1.69630175737927580e+00 -1.14989778643238161e+00 -4.24801114471862085e-01" AngularVelocity="3.39630580702829254e-01 4.69082694328750049e-01 1.63953027044757838e-02"/>
  <BODY Clockwise="false" GraphicFile="RightFoot.obj" ID="RightFoot" Offset="2.97726148787359568e+00 1.91340865327321152e+00 -5.88925739929740177e-01" PositionHighBound="1000 20 10" PositionLowBound="-50 -20 -1.00000000000000006e-01" Scale="1.0" Mass="9.76053778769089831e+02" MOI="2.19891891425342891e+02 1.96638313583607044e+02 1.90760509494453515e+02 -1.48541370683299316e+01 4.44257777955307418e+01 1.42700946604664769e+00" Density="-1" Position="World -2.46725903721388384e+00 -1.71841170976399527e+00 7.09618323642890569e-01" Quaternion="World 9.67049650737147215e-01 1.98070413703808033e-02 2.53783082022281448e-01 -4.09895115679297529e-03" LinearVelocity="9.94858298511313466e-01 -2.66875691961021178e-01 -9.07592526146661416e-01" AngularVelocity="3.55338733782515626e-01 1.34177270573780127e+00 4.80238184388994682e-02"/>
  <BODY Clockwise="false" GraphicFile="RightRadius+Ulna.obj" ID="RightForearm" Offset="-3.77914176572208094e+00 1.62139358029950076e+00 -1.83492508377106778e+00" PositionHighBound="1000 20 10" PositionLowBound="-50 -20 -1.00000000000000006e-01" Scale="1.0" Mass="4.28229772080454723e+02" MOI="7.76630543069759369e+01 1.25060962855904066e+02 6.80520310714965433e+01 9.09941079520817730e+00 4.99388877956045079e+01 -9.12861560228377833e+00" Density="-1" Position="World 2.79667795182590062e+00 -1.55248502031618840e+00 1.58058686393794967e+00" Quaternion="World 9.99633318377399216e-01 1.79486062195654342e-02 -1.80076101380956428e-02 -9.31677528325670391e-03" LinearVelocity="8.98169923568927997e-01 -5.66736845619125296e-01 -5.77129267240651944e-01" AngularVelocity="3.39630699091859389e-01 4.69141601297557276e-01 1.63967517986352250e-02"/>
  <BODY Clockwise="false" GraphicFile="RightHand.obj" ID="RightHand" Offset="-4.32019443543931203e+00 1.75283139841715396e+00 -6.09846568257848221e-01" PositionHighBound="1000 20 10" PositionLowBound="-50 -20 -1.00000000000000006e-01" Scale="1.0" Mass="1.95727961781530524e+02" MOI="1.77441753059478309e+01 1.56481812801897320e+01 9.55533007798742595e+00 -1.22051709737293557e+00 8.04779331761040440e-01 -8.83354091805654551e-02" Density="-1" Position="World 3.59460597954255867e+00 -1.65595661391247573e+00 4.10036234578883885e-01" Quaternion="World 9.72272561161268367e-01 1.55191877841470427e-02 -2.32974517537742010e-01 -1.29651764926041434e-02" LinearVelocity="2.78685084510089831e-01 -1.53725124708989191e-01 -1.01657150831052689e+00" AngularVelocity="3.42396456837827712e-01 6.22852233565828084e-01 2.19659850748627310e-02"/>
  <BODY Clockwise="false" GraphicFile="RightTibia+Fibula.obj" ID="RightShank" Offset="2.94612420301473765e+00 1.49349133660209743e+00 -2.06707801865976082e+00" PositionHighBound="1000 20 10" PositionLowBound="-50 -20 -1.00000000000000006e-01" Scale="1.0" Mass="6.20181087795765620e+02" MOI="1.63550748577237925e+02 1.61332593283486034e+02 6.33413387978944868e+01 -1.05328715668042183e+00 -3.23707932958904223e+01 -2.81783206875585677e+01" Density="-1" Position="World -2.09984885910479058e+00 -1.36016537310388097e+00 2.23766941561527188e+00" Quaternion="World 9.99789760312712050e-01 1.81467455731584744e-02 3.37009541019420373e-03 -8.93158753408577338e-03" LinearVelocity="1.88534657290421936e+00 -7.84387485382653793e-01 -9.21632064140093687e-01" AngularVelocity="3.31966164047704126e-01 4.30134379876844636e-02 9.59093158098677651e-04"/>
  <BODY Clockwise="false" GraphicFile="RightFemur.obj" ID="RightThigh" Offset="2.76251103988614144e+00 9.97970074231428472e-01 -4.21866169073036357e+00" PositionHighBound="1000 20 10" PositionLowBound="-50 -20 -1.00000000000000006e-01" Scale="1.0" Mass="5.38667316593421765e+03" MOI="4.51287423253337511e+03 3.53576421393742658e+03 2.65903361343194501e+03 3.18905216510765172e+02 5.09815414587102467e+01 -3.07316592267948920e+02" Density="-1" Position="World -2.56301159106643528e+00 -9.25021891620868564e-01 4.14414085877047444e+00" Quaternion="World 9.40647710345718147e-01 1.39961439069718786e-02 -3.38781468570557076e-01 -1.45982714822661831e-02" LinearVelocity="1.96693751343622503e+00 -1.41771318077691810e+00 -7.57240921684203316e-01" AngularVelocity="3.31965895509977738e-01 4.30196521551804920e-02 9.59322421618553195e-04"/>
  <BODY BadMesh="true" Clockwise="false" GraphicFile="AxialSkeleton.obj" ID="Trunk" Offset="-4.54356847166530076e-01 1.41253468419018452e-08 -5.25614510449631833e+00" PositionHighBound="1000 20 10" PositionLowBound="-50 -20 -1.00000000000000006e-01" Scale="1.0" Mass="6.22588273359001760e+04" MOI="8.83060513550759351e+04 1.28133655441847770e+06 1.25738215429867106e+06 2.20928257206566286e+03 -8.75171642811548081e+04 5.73495077502508707e+02" Density="-1" Position="World 0.00000000000000000e+00 0.00000000000000000e+00 4.90653239625238591e+00" Quaternion="World 9.99795078607372933e-01 1.81043899738988594e-02 -9.27126660752229854e-04 -9.00956671016057802e-03" LinearVelocity="2.00290443285263908e+00 -1.67920150505097054e+00 -2.62552081904151080e-01" AngularVelocity="3.30350394909426137e-01 -4.66813352006688609e-02 -2.29119049726072069e-03"/>
  <JOINT Body1ID="LeftShank" Body2ID="LeftFoot" ID="LeftAnkleJoint" ParamHiStop="30d" ParamLoStop="0d" Type="Hinge" HingeAnchor="LeftShank -2.64435796985247495e-01 2.14653663397922106e-01 -8.80903018659771275e-01" HingeAxis="LeftShank 6.59194920871186696e-16 -9.99999999999999889e-01 -9.02056207507939689e-17" Body2HingeAnchor="LeftFoot -2.33298055160898382e-01 -2.05263569341642083e-01 5.97245427862530320e-01" Body2HingeAxis="LeftFoot 7.12438249374225396e-07 -9.99999999996719735e-01 -2.46022696616388092e-06" StartAngleReference="1.66232794306621877e-04"/>
  <JOINT Body1ID="LeftArm" Body2ID="LeftForearm" ID="LeftElbowJoint" ParamHiStop="40d" ParamLoStop="-20d" Type="Hinge" HingeAnchor="LeftArm -1.29449065912608074e-01 7.72293190715268446e-02 -9.70424548660637654e-01" HingeAxis="LeftArm 9.71445146547011973e-16 -9.99999999999999667e-01 1.38777878078144568e-16" Body2HingeAnchor="LeftForearm -5.11573198079369629e-01 -2.73992767179741414e-01 8.35498348831676396e-01" Body2HingeAxis="LeftForearm 2.68321588650990983e-06 -9.99999999996324496e-01 -3.88247718641210326e-07" StartAngleReference="7.61418731397376682e-03"/>
  <JOINT Body1ID="Trunk" Body2ID="LeftThigh" ID="LeftHipJoint" ParamHiStop="20d" ParamLoStop="-40d" Type="Hinge" HingeAnchor="Trunk -3.32006684716652556e+00 6.55345514125343365e-01 5.24348955036792741e-02" HingeAxis="Trunk 1.05289583475498549e-16 -9.99999999999999889e-01 5.55111512312578270e-17" Body2HingeAnchor="LeftThigh -1.03197451995428569e-01 -3.42624234163770136e-01 1.08992634109139863e+00" Body2HingeAxis="LeftThigh 1.95773947978677976e-06 -9.99999999998042455e-01 2.86356338148607836e-07" StartAngleReference="2.05621880534602536e-01"/>
  <JOINT Body1ID="LeftThigh" Body2ID="LeftShank" ID="LeftKneeJoint" ParamHiStop="40d" ParamLoStop="-20d" Type="Hinge" HingeAnchor="LeftThigh 3.03810398861285580e-02 2.25417925768569144e-01 -1.05008669073035299e+00" HingeAxis="LeftThigh 2.02962646689286430e-16 -9.99999999999999889e-01 1.66533453693773481e-16" Body2HingeAnchor="LeftShank 2.13991227049988297e-01 -2.70103157408850880e-01 1.10149971091409649e+00" Body2HingeAxis="LeftShank -2.34401613867507574e-06 -9.99999999994887645e-01 -2.17489301945761326e-06" StartAngleReference="2.71783255455361139e-01"/>
  <JOINT Body1ID="Trunk" Body2ID="LeftArm" ID="LeftShoulderJoint" ParamHiStop="40d" ParamLoStop="-20d" Type="Hinge" HingeAnchor="Trunk 2.95433815283345291e+00 1.21695001412534398e+00 -8.39595104496314137e-01" HingeAxis="Trunk 1.05289583475498549e-16 -9.99999999999999889e-01 5.55111512312578270e-17" Body2HingeAnchor="LeftArm 1.16771093631408140e-02 -5.32204920063711895e-02 7.75705033518226839e-01" Body2HingeAxis="LeftArm 5.81984484753633735e-07 -9.99999999993853250e-01 -3.45748356591832340e-06" StartAngleReference="6.95300652632131255e-01"/>
  <JOINT Body1ID="LeftForearm" Body2ID="LeftHand" ID="LeftWristJoint" ParamHiStop="5d" ParamLoStop="-25d" Type="Hinge" HingeAnchor="LeftForearm 5.79648234277955532e-01 -1.14685802994008643e-02 -7.19215083771077013e-01" HingeAxis="LeftForearm 7.73686670285655964e-16 -9.99999999999999889e-01 -1.35308431126190953e-16" Body2HingeAnchor="LeftHand 3.85949121582563476e-02 -1.42905533795427364e-01 5.05868524835642486e-01" Body2HingeAxis="LeftHand 2.51944086851821347e-07 -9.99999999999880096e-01 -4.19847730338818170e-07" StartAngleReference="-4.36332314238330854e-01"/>
  <JOINT Body1ID="RightShank" Body2ID="RightFoot" ID="RightAnkleJoint" ParamHiStop="0d" ParamLoStop="-30d" Type="Hinge" HingeAnchor="RightShank -2.64435796985269311e-01 -2.14653663397901595e-01 -8.80903018659760839e-01" HingeAxis="RightShank 1.65882932390282178e-17 1.00000000000000022e+00 0.00000000000000000e+00" Body2HingeAnchor="RightFoot -2.33298925140866753e-01 2.05262526234762127e-01 5.97255009724251051e-01" Body2HingeAxis="RightFoot 1.79044286528415308e-06 9.99999999996360578e-01 -2.01818872170439478e-06" StartAngleReference="-5.06544708201292271e-01"/>
  <JOINT Body1ID="RightArm" Body2ID="RightForearm" ID="RightElbowJoint" ParamHiStop="20d" ParamLoStop="-40d" Type="Hinge" HingeAnchor="RightArm -1.29449065912582484e-01 -7.72293190715242772e-02 -9.70424548660626218e-01" HingeAxis="RightArm -4.54497550705923459e-16 9.99999999999999667e-01 -8.32667268468867405e-17" Body2HingeAnchor="RightForearm -5.11570659787394466e-01 2.73991615014853529e-01 8.35492188757110177e-01" Body2HingeAxis="RightForearm 2.46008233226722474e-06 9.99999999996965094e-01 1.32039498224045815e-07" StartAngleReference="3.49065896555038113e-01"/>
  <JOINT Body1ID="Trunk" Body2ID="RightThigh" ID="RightHipJoint" ParamHiStop="40d" ParamLoStop="-20d" Type="Hinge" HingeAnchor="Trunk -3.32006684716653044e+00 -6.55345485874653799e-01 5.24348955036838121e-02" HingeAxis="Trunk -1.05289583475498549e-16 9.99999999999999889e-01 -5.55111512312578270e-17" Body2HingeAnchor="RightThigh -1.03199404636400760e-01 3.42624226416055166e-01 1.08991928906595303e+00" Body2HingeAxis="RightThigh -1.45442186979052868e-06 9.99999999990646038e-01 -4.07337111548930486e-06" StartAngleReference="6.89535531428733028e-01"/>
  <JOINT Body1ID="RightThigh" Body2ID="RightShank" ID="RightKneeJoint" ParamHiStop="20d" ParamLoStop="-40d" Type="Hinge" HingeAnchor="RightThigh 3.03810398861261710e-02 -2.25417925768573280e-01 -1.05008669073038718e+00" HingeAxis="RightThigh 3.81639164714897561e-16 9.99999999999999889e-01 -9.78384040450919201e-16" Body2HingeAnchor="RightShank 2.13994583777730840e-01 2.70102398029298640e-01 1.10150214932163637e+00" Body2HingeAxis="RightShank -1.31664669435682322e-06 9.99999999992857491e-01 -3.54278045577860468e-06" StartAngleReference="-6.98131744346333294e-01"/>
  <JOINT Body1ID="Trunk" Body2ID="RightArm" ID="RightShoulderJoint" ParamHiStop="20d" ParamLoStop="-40d" Type="Hinge" HingeAnchor="Trunk 2.95433815283349732e+00 -1.21694998587465664e+00 -8.39595104496312694e-01" HingeAxis="Trunk -1.05289583475498549e-16 9.99999999999999889e-01 -5.55111512312578270e-17" Body2HingeAnchor="RightArm 1.16785337491765451e-02 5.32196872111514591e-02 7.75701866833341636e-01" Body2HingeAxis="RightArm -2.96462664511193408e-07 9.99999999998082312e-01 -1.93571017260973921e-06" StartAngleReference="-3.14896199741413529e-01"/>
  <JOINT Body1ID="RightForearm" Body2ID="RightHand" ID="RightWristJoint" ParamHiStop="25d" ParamLoStop="-5d" Type="Hinge" HingeAnchor="RightForearm 5.79648234277920338e-01 1.14685802995004860e-02 -7.19215083771070907e-01" HingeAxis="RightForearm -8.89045781438113636e-18 9.99999999999999889e-01 -5.55111512312578270e-17" Body2HingeAnchor="RightHand 3.85936897512646482e-02 1.42905108027738731e-01 5.05868897218710423e-01" Body2HingeAxis="RightHand 3.94801301761837919e-07 9.99999999999735323e-01 6.10824861912995232e-07" StartAngleReference="4.34343975028193552e-01"/>
  <GEOM Abort="true" BodyID="Trunk" DampingConstant="1.00000000000000000e+06" ID="HeadContact" Mu="1.0" Radius="0.10000000000000001" SpringConstant="1.00000000000000000e+07" Type="Sphere" Position="Trunk 1.50842431528335048e+01 1.41253472495106447e-08 7.04364895503685196e-01" Quaternion="Trunk 1.00000000000000000e+00 -3.71384983855437001e-16 4.69730591229344796e-17 2.32452945780892151e-16"/>
  <GEOM Abort="false" BodyID="LeftFoot" DampingConstant="1.00000000000000000e+06" ID="LeftCaudalLateralFootContact" Mu="1.0" Radius="0.10000000000000001" SpringConstant="1.00000000000000000e+07" Type="Sphere" Position="LeftFoot -2.28398512126400804e-01 3.80781346726771885e-01 -3.95194739929753514e-01" Quaternion="LeftFoot 1.00000000000000000e+00 -4.39535560725623596e-16 -1.08716339966910578e-14 1.34441069388202574e-16"/>
  <GEOM Abort="false" BodyID="LeftHand" DampingConstant="1.00000000000000000e+06" ID="LeftCaudalLateralHandContact" Mu="1.0" Radius="0.10000000000000001" SpringConstant="1.00000000000000000e+07" Type="Sphere" Position="LeftHand -2.09594435439356852e-01 1.67028601582937530e-01 -2.82716568257824041e-01" Quaternion="LeftHand 1.00000000000000000e+00 -3.52690966709534691e-16 -4.88628235095767217e-15 1.57859836313889470e-16"/>
  <GEOM Abort="false" BodyID="LeftFoot" DampingConstant="1.00000000000000000e+06" ID="LeftCaudalMedialFootContact" Mu="1.0" Radius="0.10000000000000001" SpringConstant="1.00000000000000000e+07" Type="Sphere" Position="LeftFoot -1.42385121263988168e-02 -4.59608653273228696e-01 -3.89927439929754316e-01" Quaternion="LeftFoot 1.00000000000000000e+00 -4.39535560725623596e-16 -1.08716339966910578e-14 1.34441069388202574e-16"/>
  <GEOM Abort="false" BodyID="LeftHand" DampingConstant="1.00000000000000000e+06" ID="LeftCaudalMedialHandContact" Mu="1.0" Radius="0.10000000000000001" SpringConstant="1.00000000000000000e+07" Type="Sphere" Position="LeftHand 5.65564560643702641e-04 -2.57971398417065179e-01 -2.91821568257824571e-01" Quaternion="LeftHand 1.00000000000000000e+00 -3.52690966709534691e-16 -4.88628235095767217e-15 1.57859836313889470e-16"/>
  <GEOM Abort="false" BodyID="LeftFoot" DampingConstant="1.00000000000000000e+06" ID="LeftCranialLateralFootContact" Mu="1.0" Radius="0.10000000000000001" SpringConstant="1.00000000000000000e+07" Type="Sphere" Position="LeftFoot 8.22714878736043737e-02 8.20211346726773871e-01 -4.76871439929754004e-01" Quaternion="LeftFoot 1.00000000000000000e+00 -4.39535560725623596e-16 -1.08716339966910578e-14 1.34441069388202574e-16"/>
  <GEOM Abort="false" BodyID="LeftHand" DampingConstant="1.00000000000000000e+06" ID="LeftCranialLateralHandContact" Mu="1.0" Radius="0.10000000000000001" SpringConstant="1.00000000000000000e+07" Type="Sphere" Position="LeftHand 1.85075564560645556e-01 8.19186015829384689e-02 -4.05124568257823781e-01" Quaternion="LeftHand 1.00000000000000000e+00 -3.52690966709534691e-16 -4.88628235095767217e-15 1.57859836313889470e-16"/>
  <GEOM Abort="false" BodyID="LeftFoot" DampingConstant="1.00000000000000000e+06" ID="LeftCranialMedialFootContact" Mu="1.0" Radius="0.10000000000000001" SpringConstant="1.00000000000000000e+07" Type="Sphere" Position="LeftFoot 5.11531487873614799e-01 -6.09528653273225030e-01 -4.47938939929750313e-01" Quaternion="LeftFoot 1.00000000000000000e+00 -4.39535560725623596e-16 -1.08716339966910578e-14 1.34441069388202574e-16"/>
  <GEOM Abort="false" BodyID="LeftHand" DampingConstant="1.00000000000000000e+06" ID="LeftCranialMedialHandContact" Mu="1.0" Radius="0.10000000000000001" SpringConstant="1.00000000000000000e+07" Type="Sphere" Position="LeftHand 1.81585564560645507e-01 -1.47491398417063491e-01 -3.14545568257823482e-01" Quaternion="LeftHand 1.00000000000000000e+00 -3.52690966709534691e-16 -4.88628235095767217e-15 1.57859836313889470e-16"/>
  <GEOM Abort="false" BodyID="RightFoot" DampingConstant="1.00000000000000000e+06" ID="RightCaudalLateralFootContact" Mu="1.0" Radius="0.10000000000000001" SpringConstant="1.00000000000000000e+07" Type="Sphere" Position="RightFoot -2.28398512126408715e-01 -3.80781346726786263e-01 -3.95194739929745298e-01" Quaternion="RightFoot 1.00000000000000000e+00 -4.35198752035681480e-16 -1.05840629229664307e-14 1.28369537222283725e-16"/>
  <GEOM Abort="false" BodyID="RightHand" DampingConstant="1.00000000000000000e+06" ID="RightCaudalLateralHandContact" Mu="1.0" Radius="0.10000000000000001" SpringConstant="1.00000000000000000e+07" Type="Sphere" Position="RightHand -2.09594435439316190e-01 -1.67028601582847325e-01 -2.82716568257849798e-01" Quaternion="RightHand 1.00000000000000000e+00 -2.41560244029770388e-16 8.06960834959236095e-15 2.72351585728358714e-16"/>
  <GEOM Abort="false" BodyID="RightFoot" DampingConstant="1.00000000000000000e+06" ID="RightCaudalMedialFootContact" Mu="1.0" Radius="0.10000000000000001" SpringConstant="1.00000000000000000e+07" Type="Sphere" Position="RightFoot -1.42385121264075321e-02 4.59608653273213374e-01 -3.89927439929745989e-01" Quaternion="RightFoot 1.00000000000000000e+00 -4.35198752035681480e-16 -1.05840629229664307e-14 1.28369537222283725e-16"/>
  <GEOM Abort="false" BodyID="RightHand" DampingConstant="1.00000000000000000e+06" ID="RightCaudalMedialHandContact" Mu="1.0" Radius="0.10000000000000001" SpringConstant="1.00000000000000000e+07" Type="Sphere" Position="RightHand 5.65564560684878037e-04 2.57971398417155773e-01 -2.91821568257850106e-01" Quaternion="RightHand 1.00000000000000000e+00 -2.41560244029770388e-16 8.06960834959236095e-15 2.72351585728358714e-16"/>
  <GEOM Abort="false" BodyID="RightFoot" DampingConstant="1.00000000000000000e+06" ID="RightCranialLateralFootContact" Mu="1.0" Radius="0.10000000000000001" SpringConstant="1.00000000000000000e+07" Type="Sphere" Position="RightFoot 8.22714878735983368e-02 -8.20211346726788637e-01 -4.76871439929743790e-01" Quaternion="RightFoot 1.00000000000000000e+00 -4.35198752035681480e-16 -1.05840629229664307e-14 1.28369537222283725e-16"/>
  <GEOM Abort="false" BodyID="RightHand" DampingConstant="1.00000000000000000e+06" ID="RightCranialLateralHandContact" Mu="1.0" Radius="0.10000000000000001" SpringConstant="1.00000000000000000e+07" Type="Sphere" Position="RightHand 1.85075564560689299e-01 -8.19186015828447800e-02 -4.05124568257851703e-01" Quaternion="RightHand 1.00000000000000000e+00 -2.41560244029770388e-16 8.06960834959236095e-15 2.72351585728358714e-16"/>
  <GEOM Abort="false" BodyID="RightFoot" DampingConstant="1.00000000000000000e+06" ID="RightCranialMedialFootContact" Mu="1.0" Radius="0.10000000000000001" SpringConstant="1.00000000000000000e+07" Type="Sphere" Position="RightFoot 5.11531487873601143e-01 6.09528653273207599e-01 -4.47938939929744540e-01" Quaternion="RightFoot 1.00000000000000000e+00 -4.35198752035681480e-16 -1.05840629229664307e-14 1.28369537222283725e-16"/>
  <GEOM Abort="false" BodyID="RightHand" DampingConstant="1.00000000000000000e+06" ID="RightCranialMedialHandContact" Mu="1.0" Radius="0.10000000000000001" SpringConstant="1.00000000000000000e+07" Type="Sphere" Position="RightHand 1.81585564560691748e-01 1.47491398417156167e-01 -3.14545568257850905e-01" Quaternion="RightHand 1.00000000000000000e+00 -2.41560244029770388e-16 8.06960834959236095e-15 2.72351585728358714e-16"/>
  <GEOM Abort="true" BodyID="Trunk" DampingConstant="1.00000000000000000e+06" ID="TailContact" Mu="1.0" Radius="0.10000000000000001" SpringConstant="1.00000000000000000e+07" Type="Sphere" Position="Trunk -2.46332568471665141e+01 1.41253468921576086e-08 -1.64241510449631489e+00" Quaternion="Trunk 1.00000000000000000e+00 -3.71384983855437001e-16 4.69730591229344796e-17 2.32452945780892151e-16"/>
  <MUSCLE ActivationK="0.17" ActivationKinetics="false" CylinderBodyID="LeftShank" FibreLength="0.340424" ForcePerUnitArea="300000" ID="LeftAnkleExt" InsertionBodyID="LeftFoot" OriginBodyID="LeftShank" PCA="0.891370063" ParallelStrainAtFmax="0.6" SerialStrainAtFmax="0.059999999999999998" Strap="CylinderWrap" TendonLength="1.74649" Type="MinettiAlexander" VMaxFactor="8.4000000000000004" Origin="LeftShank -1.12435796985238784e-01 -1.34241336602078154e-01 5.85291981340242073e-01" Insertion="LeftFoot -3.14548512126396007e-01 -6.58865327322771116e-03 1.14069260070254419e-01" CylinderPosition="LeftShank -2.64435796985243998e-01 2.14653663397920857e-01 -8.80903018659767723e-01" CylinderRadius="3.35841855999999994e-01" CylinderQuaternion="LeftShank 7.07106781186547795e-01 7.07106781186547462e-01 -3.03576608295941242e-17 4.25007251614317738e-17"/>
  <MUSCLE ActivationK="0.17" ActivationKinetics="false" CylinderBodyID="LeftShank" FibreLength="1.069406" ForcePerUnitArea="300000" ID="LeftAnkleExtKneeFlex" InsertionBodyID="LeftFoot" OriginBodyID="LeftThigh" PCA="0.354687278" ParallelStrainAtFmax="0.6" SerialStrainAtFmax="0.059999999999999998" Strap="TwoCylinderWrap" TendonLength="1.8379795" Type="MinettiAlexander" VMaxFactor="8.4000000000000004" Origin="LeftThigh -1.20448960113855502e-01 3.86299257685712855e-02 -6.62171690730354645e-01" Insertion="LeftFoot -3.95988512126403347e-01 -2.76828653273226477e-01 1.11672260070252521e-01" Cylinder1Position="LeftShank 2.13994203014763851e-01 -2.70103336602080024e-01 1.10149698134024909e+00" Cylinder1Radius="3.44218968000000014e-01" Cylinder2Position="LeftShank -2.64435796985243998e-01 2.14653663397920857e-01 -8.80903018659767723e-01" Cylinder2Radius="3.35841855999999994e-01" CylinderQuaternion="LeftShank 7.07106781186547795e-01 7.07106781186547462e-01 -3.03576608295941242e-17 4.25007251614317738e-17"/>
  <MUSCLE ActivationK="0.17" ActivationKinetics="false" CylinderBodyID="LeftShank" FibreLength="0.30142" ForcePerUnitArea="300000" ID="LeftAnkleFlex" InsertionBodyID="LeftFoot" OriginBodyID="LeftShank" PCA="1.006714094" ParallelStrainAtFmax="0.6" SerialStrainAtFmax="0.059999999999999998" Strap="CylinderWrap" TendonLength="1.678087" Type="MinettiAlexander" VMaxFactor="8.4000000000000004" Origin="LeftShank 5.14984203014769881e-01 -1.66991336602079904e-01 5.06231981340238057e-01" Insertion="LeftFoot 2.37114878736019441e-02 -1.79538653273226323e-01 1.98903260070254329e-01" CylinderPosition="LeftShank -2.64435796985243998e-01 2.14653663397920857e-01 -8.80903018659767723e-01" CylinderRadius="2.60242423000000000e-01" CylinderQuaternion="LeftShank 7.07106781186547462e-01 -7.07106781186547795e-01 -4.25007251614317738e-17 -3.03576608295941242e-17"/>
  <MUSCLE ActivationK="0.17" ActivationKinetics="false" CylinderBodyID="LeftArm" FibreLength="0.656556" ForcePerUnitArea="300000" ID="LeftElbowExt" InsertionBodyID="LeftForearm" OriginBodyID="LeftArm" PCA="0.85082214" ParallelStrainAtFmax="0.6" SerialStrainAtFmax="0.059999999999999998" Strap="CylinderWrap" TendonLength="1.271636" Type="MinettiAlexander" VMaxFactor="8.4000000000000004" Origin="LeftArm -1.23969065912611809e-01 1.12829319071527615e-01 6.48065451339400855e-01" Insertion="LeftForearm -8.31161765722090884e-01 -2.40063580299402418e-01 4.66614916228945686e-01" CylinderPosition="LeftArm -1.29449065912612071e-01 7.72293190715260397e-02 -9.70424548660627551e-01" CylinderRadius="2.19058843000000003e-01" CylinderQuaternion="LeftArm 7.07106781186547573e-01 7.07106781186547462e-01 -5.78963960107259121e-17 -9.32413868337533351e-18"/>
  <MUSCLE ActivationK="0.17" ActivationKinetics="false" CylinderBodyID="LeftForearm" FibreLength="0.814456" ForcePerUnitArea="300000" ID="LeftElbowExtWristFlex" InsertionBodyID="LeftHand" OriginBodyID="LeftArm" PCA="0.444546519" ParallelStrainAtFmax="0.6" SerialStrainAtFmax="0.059999999999999998" Strap="TwoCylinderWrap" TendonLength="1.732291" Type="MinettiAlexander" VMaxFactor="8.4000000000000004" Origin="LeftArm -3.38609065912615248e-01 2.29259319071525525e-01 -5.82164548660621062e-01" Insertion="LeftHand -2.52204435439354946e-01 3.40038601582938027e-01 2.67528431742178219e-01" Cylinder1Position="LeftForearm -5.11571765722082072e-01 -2.73993580299400186e-01 8.35494916228952778e-01" Cylinder1Radius="2.19058843000000003e-01" Cylinder2Position="LeftForearm 5.79648234277938545e-01 -1.14685802993997887e-02 -7.19215083771076569e-01" Cylinder2Radius="2.36471261999999988e-01" CylinderQuaternion="LeftForearm 7.07106781186548017e-01 7.07106781186547018e-01 1.43114686768086554e-17 -3.64291929955129428e-17"/>
  <MUSCLE ActivationK="0.17" ActivationKinetics="false" CylinderBodyID="LeftArm" FibreLength="0.7069" ForcePerUnitArea="300000" ID="LeftElbowFlex" InsertionBodyID="LeftForearm" OriginBodyID="LeftArm" PCA="0.526818862" ParallelStrainAtFmax="0.6" SerialStrainAtFmax="0.059999999999999998" Strap="CylinderWrap" TendonLength="0.970332" Type="MinettiAlexander" VMaxFactor="8.4000000000000004" Origin="LeftArm 2.71850934087399243e-01 -1.92760680928473205e-01 5.32925451339402168e-01" Insertion="LeftForearm -1.35161765722075389e-01 -1.11873580299399700e-01 7.69284916228955229e-01" CylinderPosition="LeftArm -1.29449065912612071e-01 7.72293190715260397e-02 -9.70424548660627551e-01" CylinderRadius="2.22506900000000007e-01" CylinderQuaternion="LeftArm 7.07106781186547462e-01 -7.07106781186547573e-01 9.32413868337533351e-18 -5.78963960107259121e-17"/>
  <MUSCLE ActivationK="0.17" ActivationKinetics="false" CylinderBodyID="LeftForearm" FibreLength="0.708888" ForcePerUnitArea="300000" ID="LeftElbowFlexWristExt" InsertionBodyID="LeftHand" OriginBodyID="LeftArm" PCA="0.437784546" ParallelStrainAtFmax="0.6" SerialStrainAtFmax="0.059999999999999998" Strap="TwoCylinderWrap" TendonLength="1.870875" Type="MinettiAlexander" VMaxFactor="8.4000000000000004" Origin="LeftArm -1.44029065912614884e-01 2.20699319071527733e-01 -6.51744548660624368e-01" Insertion="LeftHand 2.47495564560644143e-01 6.32086015829370212e-02 2.60836431742179742e-01" Cylinder1Position="LeftForearm -5.11571765722082072e-01 -2.73993580299400186e-01 8.35494916228952778e-01" Cylinder1Radius="2.22506900000000007e-01" Cylinder2Position="LeftForearm 5.79648234277938545e-01 -1.14685802993997887e-02 -7.19215083771076569e-01" Cylinder2Radius="2.31680933000000006e-01" CylinderQuaternion="LeftForearm 7.07106781186547018e-01 -7.07106781186548017e-01 3.64291929955129428e-17 1.43114686768086554e-17"/>
  <MUSCLE ActivationK="0.17" ActivationKinetics="false" FibreLength="1.531486" ForcePerUnitArea="300000" ID="LeftHipExt" InsertionBodyID="LeftThigh" OriginBodyID="Trunk" PCA="1.188820906" ParallelStrainAtFmax="0.6" SerialStrainAtFmax="0.059999999999999998" Strap="TwoPoint" TendonLength="2.4624235" Type="MinettiAlexander" VMaxFactor="8.4000000000000004" Origin="Trunk -7.04834684716654536e+00 5.49966141253469751e-02 -6.69675104496314511e-01" Insertion="LeftThigh -1.08008960113860436e-01 1.28749925768572665e-01 2.84548309269643473e-01"/>
  <MUSCLE ActivationK="0.17" ActivationKinetics="false" CylinderBodyID="LeftThigh" FibreLength="1.57787" ForcePerUnitArea="300000" ID="LeftHipExtKneeFlex" InsertionBodyID="LeftShank" OriginBodyID="Trunk" PCA="0.721171015" ParallelStrainAtFmax="0.6" SerialStrainAtFmax="0.059999999999999998" Strap="TwoCylinderWrap" TendonLength="1.5719055" Type="MinettiAlexander" VMaxFactor="8.4000000000000004" Origin="Trunk -3.68322684716654836e+00 7.53551014125348195e-01 8.36114895503684230e-01" Insertion="LeftShank -1.82655796985244812e-01 -2.74081336602077452e-01 8.33291981340248289e-01" Cylinder1Position="LeftThigh -1.03198960113862009e-01 -3.42624574231429224e-01 1.08991830926964561e+00" Cylinder1Radius="2.73166923999999978e-01" Cylinder2Position="LeftThigh 3.03810398861444619e-02 2.25417925768572197e-01 -1.05008669073036187e+00" Cylinder2Radius="3.44218968000000014e-01" CylinderQuaternion="LeftThigh 7.07106781186548683e-01 7.07106781186546685e-01 -6.93889390390722715e-17 -5.46437894932694111e-17"/>
  <MUSCLE ActivationK="0.17" ActivationKinetics="false" CylinderBodyID="Trunk" FibreLength="0.716566" ForcePerUnitArea="300000" ID="LeftHipFlex" InsertionBodyID="LeftThigh" OriginBodyID="Trunk" PCA="1.693877534" ParallelStrainAtFmax="0.6" SerialStrainAtFmax="0.059999999999999998" Strap="CylinderWrap" TendonLength="0.8264925" Type="MinettiAlexander" VMaxFactor="8.4000000000000004" Origin="Trunk -2.29272684716654807e+00 1.73461001412534355e+00 1.01111489550367062e+00" Insertion="LeftThigh 4.81210398861414423e-02 4.16159925768568639e-01 7.27628309269643836e-01" CylinderPosition="Trunk -3.32006684716652911e+00 6.55345514125345918e-01 5.24348955036816333e-02" CylinderRadius="3.02410548000000001e-01" CylinderQuaternion="Trunk 7.07106781186547351e-01 -7.07106781186547906e-01 -3.46944695195361342e-18 0.00000000000000000e+00"/>
  <MUSCLE ActivationK="0.17" ActivationKinetics="false" CylinderBodyID="LeftThigh" FibreLength="1.8013" ForcePerUnitArea="300000" ID="LeftHipFlexKneeExt" InsertionBodyID="LeftShank" OriginBodyID="Trunk" PCA="0.589603713" ParallelStrainAtFmax="0.6" SerialStrainAtFmax="0.059999999999999998" Strap="TwoCylinderWrap" TendonLength="1.657615" Type="MinettiAlexander" VMaxFactor="8.4000000000000004" Origin="Trunk -2.85399684716653423e+00 1.41595001412534116e+00 7.50964895503684726e-01" Insertion="LeftShank 4.23064203014765439e-01 1.60308663397920187e-01 3.70771981340242252e-01" Cylinder1Position="LeftThigh -1.03198960113862009e-01 -3.42624574231429224e-01 1.08991830926964561e+00" Cylinder1Radius="3.02410548000000001e-01" Cylinder2Position="LeftThigh 3.03810398861444619e-02 2.25417925768572197e-01 -1.05008669073036187e+00" Cylinder2Radius="2.88037778999999994e-01" CylinderQuaternion="LeftThigh 7.07106781186546240e-01 -7.07106781186548683e-01 1.09287578986538798e-16 -1.73472347597680632e-18"/>
  <MUSCLE ActivationK="0.17" ActivationKinetics="false" CylinderBodyID="LeftThigh" FibreLength="0.645492" ForcePerUnitArea="300000" ID="LeftKneeExt" InsertionBodyID="LeftShank" OriginBodyID="LeftThigh" PCA="1.41029058" ParallelStrainAtFmax="0.6" SerialStrainAtFmax="0.059999999999999998" Strap="CylinderWrap" TendonLength="1.556599" Type="MinettiAlexander" VMaxFactor="8.4000000000000004" Origin="LeftThigh 2.53481039886140236e-01 5.27992576857158613e-03 5.51008309269649277e-01" Insertion="LeftShank 5.22124203014765809e-01 -2.12191336602079561e-01 5.58411981340242947e-01" CylinderPosition="LeftThigh 3.03810398861444619e-02 2.25417925768572197e-01 -1.05008669073036187e+00" CylinderRadius="2.88037778999999994e-01" CylinderQuaternion="LeftThigh 7.07106781186546240e-01 -7.07106781186548683e-01 1.09287578986538798e-16 -1.73472347597680632e-18"/>
  <MUSCLE ActivationK="0.17" ActivationKinetics="false" CylinderBodyID="LeftThigh" FibreLength="0.758504" ForcePerUnitArea="300000" ID="LeftKneeFlex" InsertionBodyID="LeftShank" OriginBodyID="LeftThigh" PCA="0.600083379" ParallelStrainAtFmax="0.6" SerialStrainAtFmax="0.059999999999999998" Strap="CylinderWrap" TendonLength="1.457655" Type="MinettiAlexander" VMaxFactor="8.4000000000000004" Origin="LeftThigh -1.15558960113858716e-01 1.36519925768569028e-01 7.81608309269641199e-01" Insertion="LeftShank -5.29157969852344090e-02 -1.07991336602077229e-01 6.78981981340240792e-01" CylinderPosition="LeftThigh 3.03810398861444619e-02 2.25417925768572197e-01 -1.05008669073036187e+00" CylinderRadius="3.44218968000000014e-01" CylinderQuaternion="LeftThigh 7.07106781186548683e-01 7.07106781186546685e-01 -6.93889390390722715e-17 -5.46437894932694111e-17"/>
  <MUSCLE ActivationK="0.17" ActivationKinetics="false" CylinderBodyID="Trunk" FibreLength="0.645286" ForcePerUnitArea="300000" ID="LeftShoulderExt" InsertionBodyID="LeftArm" OriginBodyID="Trunk" PCA="2.308484943" ParallelStrainAtFmax="0.6" SerialStrainAtFmax="0.059999999999999998" Strap="TwoCylinderWrap" TendonLength="3.2158285" Type="MinettiAlexander" VMaxFactor="8.4000000000000004" Origin="Trunk 7.64723152833473141e-01 1.10125001412534784e+00 1.27133489550367651e+00" Insertion="LeftArm 2.91700934087393116e-01 1.27559319071525734e-01 4.68645451339398833e-01" Cylinder1Position="Trunk 2.70599315283347286e+00 1.26802001412534526e+00 3.20504895503676945e-01" Cylinder1Radius="5.00000000000000028e-02" Cylinder2Position="Trunk 2.95433815283346490e+00 1.21695001412534842e+00 -8.39595104496317690e-01" Cylinder2Radius="3.08915671000000003e-01" CylinderQuaternion="Trunk 7.07106781186547351e-01 -7.07106781186547906e-01 -3.46944695195361342e-18 0.00000000000000000e+00"/>
  <MUSCLE ActivationK="0.17" ActivationKinetics="false" CylinderBodyID="LeftArm" FibreLength="1.312294" ForcePerUnitArea="300000" ID="LeftShoulderExtElbowFlex" InsertionBodyID="LeftForearm" OriginBodyID="Trunk" PCA="0.709460406" ParallelStrainAtFmax="0.6" SerialStrainAtFmax="0.059999999999999998" Strap="TwoCylinderWrap" TendonLength="1.3229565" Type="MinettiAlexander" VMaxFactor="8.4000000000000004" Origin="Trunk 3.35776315283346705e+00 1.35468014125346536e-01 -5.05955104496312646e-01" Insertion="LeftForearm -1.06061765722076817e-01 -1.37133580299400537e-01 7.55384916228954317e-01" Cylinder1Position="LeftArm 1.16759340873960893e-02 -5.32206809284696616e-02 7.75705451339405272e-01" Cylinder1Radius="3.08915671000000003e-01" Cylinder2Position="LeftArm -1.29449065912612071e-01 7.72293190715260397e-02 -9.70424548660627551e-01" Cylinder2Radius="2.22506900000000007e-01" CylinderQuaternion="LeftArm 7.07106781186547462e-01 -7.07106781186547573e-01 9.32413868337533351e-18 -5.78963960107259121e-17"/>
  <MUSCLE ActivationK="0.17" ActivationKinetics="false" CylinderBodyID="Trunk" FibreLength="0.869984" ForcePerUnitArea="300000" ID="LeftShoulderFlex" InsertionBodyID="LeftArm" OriginBodyID="Trunk" PCA="1.141502231" ParallelStrainAtFmax="0.6" SerialStrainAtFmax="0.059999999999999998" Strap="CylinderWrap" TendonLength="2.058351" Type="MinettiAlexander" VMaxFactor="8.4000000000000004" Origin="Trunk 7.07143152833472510e-01 1.58849001412534485e+00 7.89564895503683029e-01" Insertion="LeftArm -6.02790659126105771e-02 3.17129319071525806e-01 3.01995451339396814e-01" CylinderPosition="Trunk 2.95433815283346490e+00 1.21695001412534842e+00 -8.39595104496317690e-01" CylinderRadius="3.14676200999999989e-01" CylinderQuaternion="Trunk 7.07106781186547906e-01 7.07106781186547351e-01 0.00000000000000000e+00 3.46944695195361342e-18"/>
  <MUSCLE ActivationK="0.17" ActivationKinetics="false" CylinderBodyID="LeftArm" FibreLength="1.40108" ForcePerUnitArea="300000" ID="LeftShoulderFlexElbowExt" InsertionBodyID="LeftForearm" OriginBodyID="Trunk" PCA="0.553751769" ParallelStrainAtFmax="0.6" SerialStrainAtFmax="0.059999999999999998" Strap="TwoCylinderWrap" TendonLength="1.292402" Type="MinettiAlexander" VMaxFactor="8.4000000000000004" Origin="Trunk 2.68393315283347356e+00 1.41112001412534616e+00 -2.85115104496313054e-01" Insertion="LeftForearm -6.24111765722080269e-01 -5.69135802994004819e-02 2.95664916228942865e-01" Cylinder1Position="LeftArm 1.16759340873960893e-02 -5.32206809284696616e-02 7.75705451339405272e-01" Cylinder1Radius="3.14676200999999989e-01" Cylinder2Position="LeftArm -1.29449065912612071e-01 7.72293190715260397e-02 -9.70424548660627551e-01" Cylinder2Radius="2.19058843000000003e-01" CylinderQuaternion="LeftArm 7.07106781186547573e-01 7.07106781186547462e-01 -5.78963960107259121e-17 -9.32413868337533351e-18"/>
  <MUSCLE ActivationK="0.17" ActivationKinetics="false" CylinderBodyID="LeftForearm" FibreLength="0.243942" ForcePerUnitArea="300000" ID="LeftWristExt" InsertionBodyID="LeftHand" OriginBodyID="LeftForearm" PCA="1.017750814" ParallelStrainAtFmax="0.6" SerialStrainAtFmax="0.059999999999999998" Strap="CylinderWrap" TendonLength="1.5168885" Type="MinettiAlexander" VMaxFactor="8.4000000000000004" Origin="LeftForearm -7.09176572207331768e-03 -1.13483580299402850e-01 5.65304916228947851e-01" Insertion="LeftHand 2.39965564560646244e-01 -1.43021398417063517e-01 2.39859431742177942e-01" CylinderPosition="LeftForearm 5.79648234277938545e-01 -1.14685802993997887e-02 -7.19215083771076569e-01" CylinderRadius="2.31680933000000006e-01" CylinderQuaternion="LeftForearm 7.07106781186547018e-01 -7.07106781186548017e-01 3.64291929955129428e-17 1.43114686768086554e-17"/>
  <MUSCLE ActivationK="0.17" ActivationKinetics="false" CylinderBodyID="LeftForearm" FibreLength="0.386006" ForcePerUnitArea="300000" ID="LeftWristFlex" InsertionBodyID="LeftHand" OriginBodyID="LeftForearm" PCA="0.4287881" ParallelStrainAtFmax="0.6" SerialStrainAtFmax="0.059999999999999998" Strap="CylinderWrap" TendonLength="1.3426245" Type="MinettiAlexander" VMaxFactor="8.4000000000000004" Origin="LeftForearm -6.64481765722084727e-01 9.86464197005989668e-02 3.38704916228940611e-01" Insertion="LeftHand -2.34744435439355192e-01 1.51128601582937283e-01 2.21448431742180235e-01" CylinderPosition="LeftForearm 5.79648234277938545e-01 -1.14685802993997887e-02 -7.19215083771076569e-01" CylinderRadius="2.36471261999999988e-01" CylinderQuaternion="LeftForearm 7.07106781186548017e-01 7.07106781186547018e-01 1.43114686768086554e-17 -3.64291929955129428e-17"/>
  <MUSCLE ActivationK="0.17" ActivationKinetics="false" CylinderBodyID="RightShank" FibreLength="0.340424" ForcePerUnitArea="300000" ID="RightAnkleExt" InsertionBodyID="RightFoot" OriginBodyID="RightShank" PCA="0.891370063" ParallelStrainAtFmax="0.6" SerialStrainAtFmax="0.059999999999999998" Strap="CylinderWrap" TendonLength="1.74649" Type="MinettiAlexander" VMaxFactor="8.4000000000000004" Origin="RightShank -1.12435796985263556e-01 1.34241336602095002e-01 5.85291981340239853e-01" Insertion="RightFoot -3.14548512126402890e-01 6.58865327321076291e-03 1.14069260070262704e-01" CylinderPosition="RightShank -2.64435796985262150e-01 -2.14653663397900873e-01 -8.80903018659758619e-01" CylinderRadius="3.35841855999999994e-01" CylinderQuaternion="RightShank 7.07106781186549238e-01 7.07106781186546018e-01 6.07153216591882329e-18 1.41379963292109754e-16"/>
  <MUSCLE ActivationK="0.17" ActivationKinetics="false" CylinderBodyID="RightShank" FibreLength="1.069406" ForcePerUnitArea="300000" ID="RightAnkleExtKneeFlex" InsertionBodyID="RightFoot" OriginBodyID="RightThigh" PCA="0.354687278" ParallelStrainAtFmax="0.6" SerialStrainAtFmax="0.059999999999999998" Strap="TwoCylinderWrap" TendonLength="1.8379795" Type="MinettiAlexander" VMaxFactor="8.4000000000000004" Origin="RightThigh -1.20448960113859915e-01 -3.86299257685716463e-02 -6.62171690730375073e-01" Insertion="RightFoot -3.95988512126405734e-01 2.76828653273212100e-01 1.11672260070261847e-01" Cylinder1Position="RightShank 2.13994203014739204e-01 2.70103336602098509e-01 1.10149698134024421e+00" Cylinder1Radius="3.44218968000000014e-01" Cylinder2Position="RightShank -2.64435796985262150e-01 -2.14653663397900873e-01 -8.80903018659758619e-01" Cylinder2Radius="3.35841855999999994e-01" CylinderQuaternion="RightShank 7.07106781186549238e-01 7.07106781186546018e-01 6.07153216591882329e-18 1.41379963292109754e-16"/>
  <MUSCLE ActivationK="0.17" ActivationKinetics="false" CylinderBodyID="RightShank" FibreLength="0.30142" ForcePerUnitArea="300000" ID="RightAnkleFlex" InsertionBodyID="RightFoot" OriginBodyID="RightShank" PCA="1.006714094" ParallelStrainAtFmax="0.6" SerialStrainAtFmax="0.059999999999999998" Strap="CylinderWrap" TendonLength="1.678087" Type="MinettiAlexander" VMaxFactor="8.4000000000000004" Origin="RightShank 5.14984203014739794e-01 1.66991336602096113e-01 5.06231981340239501e-01" Insertion="RightFoot 2.37114878735935619e-02 1.79538653273213222e-01 1.98903260070260351e-01" CylinderPosition="RightShank -2.64435796985262150e-01 -2.14653663397900873e-01 -8.80903018659758619e-01" CylinderRadius="2.60242423000000000e-01" CylinderQuaternion="RightShank 7.07106781186546574e-01 -7.07106781186548683e-01 -8.23993651088983247e-17 -3.46944695195361342e-18"/>
  <MUSCLE ActivationK="0.17" ActivationKinetics="false" CylinderBodyID="RightArm" FibreLength="0.656556" ForcePerUnitArea="300000" ID="RightElbowExt" InsertionBodyID="RightForearm" OriginBodyID="RightArm" PCA="0.85082214" ParallelStrainAtFmax="0.6" SerialStrainAtFmax="0.059999999999999998" Strap="CylinderWrap" TendonLength="1.271636" Type="MinettiAlexander" VMaxFactor="8.4000000000000004" Origin="RightArm -1.23969065912591048e-01 -1.12829319071526879e-01 6.48065451339384646e-01" Insertion="RightForearm -8.31161765722084334e-01 2.40063580299499424e-01 4.66614916228932697e-01" CylinderPosition="RightArm -1.29449065912589312e-01 -7.72293190715264422e-02 -9.70424548660621111e-01" CylinderRadius="2.19058843000000003e-01" CylinderQuaternion="RightArm 7.07106781186548017e-01 7.07106781186547129e-01 6.76542155630954644e-17 -7.80625564189563038e-18"/>
  <MUSCLE ActivationK="0.17" ActivationKinetics="false" CylinderBodyID="RightForearm" FibreLength="0.814456" ForcePerUnitArea="300000" ID="RightElbowExtWristFlex" InsertionBodyID="RightHand" OriginBodyID="RightArm" PCA="0.444546519" ParallelStrainAtFmax="0.6" SerialStrainAtFmax="0.059999999999999998" Strap="TwoCylinderWrap" TendonLength="1.732291" Type="MinettiAlexander" VMaxFactor="8.4000000000000004" Origin="RightArm -3.38609065912598095e-01 -2.29259319071526663e-01 -5.82164548660620285e-01" Insertion="RightHand -2.52204435439312480e-01 -3.40038601582846656e-01 2.67528431742153294e-01" Cylinder1Position="RightForearm -5.11571765722080740e-01 2.73993580299498662e-01 8.35494916228934459e-01" Cylinder1Radius="2.19058843000000003e-01" Cylinder2Position="RightForearm 5.79648234277918006e-01 1.14685802994988796e-02 -7.19215083771068575e-01" Cylinder2Radius="2.36471261999999988e-01" CylinderQuaternion="RightForearm 7.07106781186545907e-01 7.07106781186549127e-01 -6.07153216591882329e-18 -1.73472347597680679e-17"/>
  <MUSCLE ActivationK="0.17" ActivationKinetics="false" CylinderBodyID="RightArm" FibreLength="0.7069" ForcePerUnitArea="300000" ID="RightElbowFlex" InsertionBodyID="RightForearm" OriginBodyID="RightArm" PCA="0.526818862" ParallelStrainAtFmax="0.6" SerialStrainAtFmax="0.059999999999999998" Strap="CylinderWrap" TendonLength="0.970332" Type="MinettiAlexander" VMaxFactor="8.4000000000000004" Origin="RightArm 2.71850934087406959e-01 1.92760680928472733e-01 5.32925451339384404e-01" Insertion="RightForearm -1.35161765722078053e-01 1.11873580299501563e-01 7.69284916228934579e-01" CylinderPosition="RightArm -1.29449065912589312e-01 -7.72293190715264422e-02 -9.70424548660621111e-01" CylinderRadius="2.22506900000000007e-01" CylinderQuaternion="RightArm 7.07106781186547906e-01 -7.07106781186547018e-01 2.68882138776404976e-17 4.51028103753969660e-17"/>
  <MUSCLE ActivationK="0.17" ActivationKinetics="false" CylinderBodyID="RightForearm" FibreLength="0.708888" ForcePerUnitArea="300000" ID="RightElbowFlexWristExt" InsertionBodyID="RightHand" OriginBodyID="RightArm" PCA="0.437784546" ParallelStrainAtFmax="0.6" SerialStrainAtFmax="0.059999999999999998" Strap="TwoCylinderWrap" TendonLength="1.870875" Type="MinettiAlexander" VMaxFactor="8.4000000000000004" Origin="RightArm -1.44029065912589044e-01 -2.20699319071525901e-01 -6.51744548660624590e-01" Insertion="RightHand 2.47495564560688053e-01 -6.32086015828452752e-02 2.60836431742154429e-01" Cylinder1Position="RightForearm -5.11571765722080740e-01 2.73993580299498662e-01 8.35494916228934459e-01" Cylinder1Radius="2.22506900000000007e-01" Cylinder2Position="RightForearm 5.79648234277918006e-01 1.14685802994988796e-02 -7.19215083771068575e-01" Cylinder2Radius="2.31680933000000006e-01" CylinderQuaternion="RightForearm 7.07106781186549127e-01 -7.07106781186545907e-01 1.73472347597680679e-17 -6.07153216591882329e-18"/>
  <MUSCLE ActivationK="0.17" ActivationKinetics="false" FibreLength="1.531486" ForcePerUnitArea="300000" ID="RightHipExt" InsertionBodyID="RightThigh" OriginBodyID="Trunk" PCA="1.188820906" ParallelStrainAtFmax="0.6" SerialStrainAtFmax="0.059999999999999998" Strap="TwoPoint" TendonLength="2.4624235" Type="MinettiAlexander" VMaxFactor="8.4000000000000004" Origin="Trunk -7.04834684716653026e+00 -5.49965858746530589e-02 -6.69675104496313955e-01" Insertion="RightThigh -1.08008960113863031e-01 -1.28749925768571083e-01 2.84548309269639144e-01"/>
  <MUSCLE ActivationK="0.17" ActivationKinetics="false" CylinderBodyID="RightThigh" FibreLength="1.57787" ForcePerUnitArea="300000" ID="RightHipExtKneeFlex" InsertionBodyID="RightShank" OriginBodyID="Trunk" PCA="0.721171015" ParallelStrainAtFmax="0.6" SerialStrainAtFmax="0.059999999999999998" Strap="TwoCylinderWrap" TendonLength="1.5719055" Type="MinettiAlexander" VMaxFactor="8.4000000000000004" Origin="Trunk -3.68322684716653326e+00 -7.53550985874652857e-01 8.36114895503676347e-01" Insertion="RightShank -1.82655796985263408e-01 2.74081336602098491e-01 8.33291981340241406e-01" Cylinder1Position="RightThigh -1.03198960113858429e-01 3.42624574231428836e-01 1.08991830926965649e+00" Cylinder1Radius="2.73166923999999978e-01" Cylinder2Position="RightThigh 3.03810398861403819e-02 -2.25417925768570171e-01 -1.05008669073038452e+00" Cylinder2Radius="3.44218968000000014e-01" CylinderQuaternion="RightThigh 7.07106781186546018e-01 7.07106781186549016e-01 -7.30318583386235491e-16 -2.46330733588706509e-16"/>
  <MUSCLE ActivationK="0.17" ActivationKinetics="false" CylinderBodyID="Trunk" FibreLength="0.716566" ForcePerUnitArea="300000" ID="RightHipFlex" InsertionBodyID="RightThigh" OriginBodyID="Trunk" PCA="1.693877534" ParallelStrainAtFmax="0.6" SerialStrainAtFmax="0.059999999999999998" Strap="CylinderWrap" TendonLength="0.8264925" Type="MinettiAlexander" VMaxFactor="8.4000000000000004" Origin="Trunk -2.29272684716653208e+00 -1.73460998587465398e+00 1.01111489550368550e+00" Insertion="RightThigh 4.81210398861401933e-02 -4.16159925768571970e-01 7.27628309269648277e-01" CylinderPosition="Trunk -3.32006684716652822e+00 -6.55345485874654576e-01 5.24348955036818484e-02" CylinderRadius="3.02410548000000001e-01" CylinderQuaternion="Trunk 7.07106781186547351e-01 -7.07106781186547906e-01 -3.46944695195361342e-18 0.00000000000000000e+00"/>
  <MUSCLE ActivationK="0.17" ActivationKinetics="false" CylinderBodyID="RightThigh" FibreLength="1.8013" ForcePerUnitArea="300000" ID="RightHipFlexKneeExt" InsertionBodyID="RightShank" OriginBodyID="Trunk" PCA="0.589603713" ParallelStrainAtFmax="0.6" SerialStrainAtFmax="0.059999999999999998" Strap="TwoCylinderWrap" TendonLength="1.657615" Type="MinettiAlexander" VMaxFactor="8.4000000000000004" Origin="Trunk -2.85399684716652757e+00 -1.41594998587465248e+00 7.50964895503687391e-01" Insertion="RightShank 4.23064203014738072e-01 -1.60308663397903201e-01 3.70771981340238088e-01" Cylinder1Position="RightThigh -1.03198960113858429e-01 3.42624574231428836e-01 1.08991830926965649e+00" Cylinder1Radius="3.02410548000000001e-01" Cylinder2Position="RightThigh 3.03810398861403819e-02 -2.25417925768570171e-01 -1.05008669073038452e+00" Cylinder2Radius="2.88037778999999994e-01" CylinderQuaternion="RightThigh 7.07106781186546574e-01 -7.07106781186548683e-01 3.45209971719384513e-16 -7.63278329429794998e-17"/>
  <MUSCLE ActivationK="0.17" ActivationKinetics="false" CylinderBodyID="RightThigh" FibreLength="0.645492" ForcePerUnitArea="300000" ID="RightKneeExt" InsertionBodyID="RightShank" OriginBodyID="RightThigh" PCA="1.41029058" ParallelStrainAtFmax="0.6" SerialStrainAtFmax="0.059999999999999998" Strap="CylinderWrap" TendonLength="1.556599" Type="MinettiAlexander" VMaxFactor="8.4000000000000004" Origin="RightThigh 2.53481039886147563e-01 -5.27992576857173185e-03 5.51008309269645391e-01" Insertion="RightShank 5.22124203014739052e-01 2.12191336602096547e-01 5.58411981340237507e-01" CylinderPosition="RightThigh 3.03810398861403819e-02 -2.25417925768570171e-01 -1.05008669073038452e+00" CylinderRadius="2.88037778999999994e-01" CylinderQuaternion="RightThigh 7.07106781186546574e-01 -7.07106781186548683e-01 3.45209971719384513e-16 -7.63278329429794998e-17"/>
  <MUSCLE ActivationK="0.17" ActivationKinetics="false" CylinderBodyID="RightThigh" FibreLength="0.758504" ForcePerUnitArea="300000" ID="RightKneeFlex" InsertionBodyID="RightShank" OriginBodyID="RightThigh" PCA="0.600083379" ParallelStrainAtFmax="0.6" SerialStrainAtFmax="0.059999999999999998" Strap="CylinderWrap" TendonLength="1.457655" Type="MinettiAlexander" VMaxFactor="8.4000000000000004" Origin="RightThigh -1.15558960113855524e-01 -1.36519925768570138e-01 7.81608309269656298e-01" Insertion="RightShank -5.29157969852598123e-02 1.07991336602098323e-01 6.78981981340242124e-01" CylinderPosition="RightThigh 3.03810398861403819e-02 -2.25417925768570171e-01 -1.05008669073038452e+00" CylinderRadius="3.44218968000000014e-01" CylinderQuaternion="RightThigh 7.07106781186546018e-01 7.07106781186549016e-01 -7.30318583386235491e-16 -2.46330733588706509e-16"/>
  <MUSCLE ActivationK="0.17" ActivationKinetics="false" CylinderBodyID="Trunk" FibreLength="0.645286" ForcePerUnitArea="300000" ID="RightShoulderExt" InsertionBodyID="RightArm" OriginBodyID="Trunk" PCA="2.308484943" ParallelStrainAtFmax="0.6" SerialStrainAtFmax="0.059999999999999998" Strap="TwoCylinderWrap" TendonLength="3.2158285" Type="MinettiAlexander" VMaxFactor="8.4000000000000004" Origin="Trunk 7.64723152833471254e-01 -1.10124998587465517e+00 1.27133489550367940e+00" Insertion="RightArm 2.91700934087411767e-01 -1.27559319071526789e-01 4.68645451339381347e-01" Cylinder1Position="Trunk 2.70599315283348352e+00 -1.26801998587464682e+00 3.20504895503682496e-01" Cylinder1Radius="5.00000000000000028e-02" Cylinder2Position="Trunk 2.95433815283347823e+00 -1.21694998587465064e+00 -8.39595104496315359e-01" Cylinder2Radius="3.08915671000000003e-01" CylinderQuaternion="Trunk 7.07106781186547351e-01 -7.07106781186547906e-01 -3.46944695195361342e-18 0.00000000000000000e+00"/>
  <MUSCLE ActivationK="0.17" ActivationKinetics="false" CylinderBodyID="RightArm" FibreLength="1.312294" ForcePerUnitArea="300000" ID="RightShoulderExtElbowFlex" InsertionBodyID="RightForearm" OriginBodyID="Trunk" PCA="0.709460406" ParallelStrainAtFmax="0.6" SerialStrainAtFmax="0.059999999999999998" Strap="TwoCylinderWrap" TendonLength="1.3229565" Type="MinettiAlexander" VMaxFactor="8.4000000000000004" Origin="Trunk 3.35776315283348126e+00 -1.35467985874652863e-01 -5.05955104496322527e-01" Insertion="RightForearm -1.06061765722083368e-01 1.37133580299501873e-01 7.55384916228936221e-01" Cylinder1Position="RightArm 1.16759340874106332e-02 5.32206809284715004e-02 7.75705451339379404e-01" Cylinder1Radius="3.08915671000000003e-01" Cylinder2Position="RightArm -1.29449065912589312e-01 -7.72293190715264422e-02 -9.70424548660621111e-01" Cylinder2Radius="2.22506900000000007e-01" CylinderQuaternion="RightArm 7.07106781186547906e-01 -7.07106781186547018e-01 2.68882138776404976e-17 4.51028103753969660e-17"/>
  <MUSCLE ActivationK="0.17" ActivationKinetics="false" CylinderBodyID="Trunk" FibreLength="0.869984" ForcePerUnitArea="300000" ID="RightShoulderFlex" InsertionBodyID="RightArm" OriginBodyID="Trunk" PCA="1.141502231" ParallelStrainAtFmax="0.6" SerialStrainAtFmax="0.059999999999999998" Strap="CylinderWrap" TendonLength="2.058351" Type="MinettiAlexander" VMaxFactor="8.4000000000000004" Origin="Trunk 7.07143152833468958e-01 -1.58848998587465129e+00 7.89564895503690356e-01" Insertion="RightArm -6.02790659125931466e-02 -3.17129319071528859e-01 3.01995451339380827e-01" CylinderPosition="Trunk 2.95433815283347823e+00 -1.21694998587465064e+00 -8.39595104496315359e-01" CylinderRadius="3.14676200999999989e-01" CylinderQuaternion="Trunk 7.07106781186547906e-01 7.07106781186547351e-01 0.00000000000000000e+00 3.46944695195361342e-18"/>
  <MUSCLE ActivationK="0.17" ActivationKinetics="false" CylinderBodyID="RightArm" FibreLength="1.40108" ForcePerUnitArea="300000" ID="RightShoulderFlexElbowExt" InsertionBodyID="RightForearm" OriginBodyID="Trunk" PCA="0.553751769" ParallelStrainAtFmax="0.6" SerialStrainAtFmax="0.059999999999999998" Strap="TwoCylinderWrap" TendonLength="1.292402" Type="MinettiAlexander" VMaxFactor="8.4000000000000004" Origin="Trunk 2.68393315283347311e+00 -1.41111998587465459e+00 -2.85115104496319660e-01" Insertion="RightForearm -6.24111765722081269e-01 5.69135802995032192e-02 2.95664916228932262e-01" Cylinder1Position="RightArm 1.16759340874106332e-02 5.32206809284715004e-02 7.75705451339379404e-01" Cylinder1Radius="3.14676200999999989e-01" Cylinder2Position="RightArm -1.29449065912589312e-01 -7.72293190715264422e-02 -9.70424548660621111e-01" Cylinder2Radius="2.19058843000000003e-01" CylinderQuaternion="RightArm 7.07106781186548017e-01 7.07106781186547129e-01 6.76542155630954644e-17 -7.80625564189563038e-18"/>
  <MUSCLE ActivationK="0.17" ActivationKinetics="false" CylinderBodyID="RightForearm" FibreLength="0.243942" ForcePerUnitArea="300000" ID="RightWristExt" InsertionBodyID="RightHand" OriginBodyID="RightForearm" PCA="1.017750814" ParallelStrainAtFmax="0.6" SerialStrainAtFmax="0.059999999999999998" Strap="CylinderWrap" TendonLength="1.5168885" Type="MinettiAlexander" VMaxFactor="8.4000000000000004" Origin="RightForearm -7.09176572208094352e-03 1.13483580299500314e-01 5.65304916228929977e-01" Insertion="RightHand 2.39965564560688960e-01 1.43021398417157358e-01 2.39859431742155238e-01" CylinderPosition="RightForearm 5.79648234277918006e-01 1.14685802994988796e-02 -7.19215083771068575e-01" CylinderRadius="2.31680933000000006e-01" CylinderQuaternion="RightForearm 7.07106781186549127e-01 -7.07106781186545907e-01 1.73472347597680679e-17 -6.07153216591882329e-18"/>
  <MUSCLE ActivationK="0.17" ActivationKinetics="false" CylinderBodyID="RightForearm" FibreLength="0.386006" ForcePerUnitArea="300000" ID="RightWristFlex" InsertionBodyID="RightHand" OriginBodyID="RightForearm" PCA="0.4287881" ParallelStrainAtFmax="0.6" SerialStrainAtFmax="0.059999999999999998" Strap="CylinderWrap" TendonLength="1.3426245" Type="MinettiAlexander" VMaxFactor="8.4000000000000004" Origin="RightForearm -6.64481765722081619e-01 -9.86464197004985749e-02 3.38704916228935560e-01" Insertion="RightHand -2.34744435439315197e-01 -1.51128601582847133e-01 2.21448431742154506e-01" CylinderPosition="RightForearm 5.79648234277918006e-01 1.14685802994988796e-02 -7.19215083771068575e-01" CylinderRadius="2.36471261999999988e-01" CylinderQuaternion="RightForearm 7.07106781186545907e-01 7.07106781186549127e-01 -6.07153216591882329e-18 -1.73472347597680679e-17"/>
  <DRIVER Type="BoxCar" ID="LeftHipFlexDriver" TargetID="LeftHipFlex" CycleTime="3.20000000000000018e+00" Delay="1.16551800100855266e-01" Width="1.37640959354206033e-01" Height="3.54166624901837146e-01"/>
  <DRIVER Type="BoxCar" ID="LeftHipFlexKneeExtDriver" TargetID="LeftHipFlexKneeExt" CycleTime="3.20000000000000018e+00" Delay="9.56243355474260537e-01" Width="2.04040525050418975e-01" Height="4.45675176778400489e-03"/>
  <DRIVER Type="BoxCar" ID="LeftHipExtDriver" TargetID="LeftHipExt" CycleTime="3.20000000000000018e+00" Delay="5.66436002803495930e-01" Width="4.22375455846010661e-01" Height="8.78333092524264059e-01"/>
  <DRIVER Type="BoxCar" ID="LeftHipExtKneeFlexDriver" TargetID="LeftHipExtKneeFlex" CycleTime="3.20000000000000018e+00" Delay="8.96636466114949293e-01" Width="1.56197165423082124e-01" Height="1.25150433322720016e-02"/>
  <DRIVER Type="BoxCar" ID="LeftKneeExtDriver" TargetID="LeftKneeExt" CycleTime="3.20000000000000018e+00" Delay="8.06442458673233831e-01" Width="2.70981766421482806e-01" Height="7.81389387048535666e-01"/>
  <DRIVER Type="BoxCar" ID="LeftKneeFlexDriver" TargetID="LeftKneeFlex" CycleTime="3.20000000000000018e+00" Delay="3.34447337507323000e-02" Width="5.14338927540560209e-01" Height="3.58655030041981349e-02"/>
  <DRIVER Type="BoxCar" ID="LeftAnkleFlexDriver" TargetID="LeftAnkleFlex" CycleTime="3.20000000000000018e+00" Delay="3.53362518531010972e-01" Width="3.37951214057577887e-01" Height="2.44884854894256848e-03"/>
  <DRIVER Type="BoxCar" ID="LeftAnkleExtKneeFlexDriver" TargetID="LeftAnkleExtKneeFlex" CycleTime="3.20000000000000018e+00" Delay="2.22448850801177933e-02" Width="4.64064221166330004e-01" Height="5.63483314697945215e-01"/>
  <DRIVER Type="BoxCar" ID="LeftAnkleExtDriver" TargetID="LeftAnkleExt" CycleTime="3.20000000000000018e+00" Delay="5.55789902419690063e-01" Width="1.83682435221741089e-02" Height="5.85672719480346160e-01"/>
  <DRIVER Type="BoxCar" ID="LeftShoulderExtDriver" TargetID="LeftShoulderExt" CycleTime="3.20000000000000018e+00" Delay="5.06612224161629099e-01" Width="1.67278140097983849e-02" Height="3.50443999573400305e-02"/>
  <DRIVER Type="BoxCar" ID="LeftShoulderFlexDriver" TargetID="LeftShoulderFlex" CycleTime="3.20000000000000018e+00" Delay="1.73686338861097599e-02" Width="1.57567856062177131e-01" Height="1.86313708332064121e-01"/>
  <DRIVER Type="BoxCar" ID="LeftShoulderExtElbowFlexDriver" TargetID="LeftShoulderExtElbowFlex" CycleTime="3.20000000000000018e+00" Delay="6.41742719530079220e-01" Width="7.35598331607701522e-02" Height="2.23716762139156769e-02"/>
  <DRIVER Type="BoxCar" ID="LeftShoulderFlexElbowExtDriver" TargetID="LeftShoulderFlexElbowExt" CycleTime="3.20000000000000018e+00" Delay="4.30198400489135158e-01" Width="1.25831412546644261e-01" Height="6.23629109495498657e-01"/>
  <DRIVER Type="BoxCar" ID="LeftElbowFlexDriver" TargetID="LeftElbowFlex" CycleTime="3.20000000000000018e+00" Delay="4.16000698782592049e-01" Width="5.77778515578239588e-02" Height="3.20395102276268773e-01"/>
  <DRIVER Type="BoxCar" ID="LeftElbowExtDriver" TargetID="LeftElbowExt" CycleTime="3.20000000000000018e+00" Delay="5.99057625726946763e-01" Width="5.67043703526973086e-01" Height="2.63536672320699994e-02"/>
  <DRIVER Type="BoxCar" ID="LeftWristFlexDriver" TargetID="LeftWristFlex" CycleTime="3.20000000000000018e+00" Delay="7.30559233986877277e-01" Width="6.37152754356618608e-03" Height="2.58830962136677445e-04"/>
  <DRIVER Type="BoxCar" ID="LeftWristExtDriver" TargetID="LeftWristExt" CycleTime="3.20000000000000018e+00" Delay="7.96059505515885890e-01" Width="2.64011447288001133e-01" Height="2.51544636322567572e-01"/>
  <DRIVER Type="BoxCar" ID="LeftElbowFlexWristExtDriver" TargetID="LeftElbowFlexWristExt" CycleTime="3.20000000000000018e+00" Delay="9.16759137291544901e-01" Width="3.61785848143965638e-01" Height="1.59400907044437878e-01"/>
  <DRIVER Type="BoxCar" ID="LeftElbowExtWristFlexDriver" TargetID="LeftElbowExtWristFlex" CycleTime="3.20000000000000018e+00" Delay="8.01906338807964802e-01" Width="3.78284841735440636e-01" Height="7.51733390822894101e-03"/>
  <DRIVER Type="BoxCar" ID="RightHipFlexDriver" TargetID="RightHipFlex" CycleTime="3.20000000000000018e+00" Delay="6.16551800100855307e-01" Width="1.37640959354206033e-01" Height="3.54166624901837146e-01"/>
  <DRIVER Type="BoxCar" ID="RightHipFlexKneeExtDriver" TargetID="RightHipFlexKneeExt" CycleTime="3.20000000000000018e+00" Delay="4.56243355474260537e-01" Width="2.04040525050418975e-01" Height="4.45675176778400489e-03"/>
  <DRIVER Type="BoxCar" ID="RightHipExtDriver" TargetID="RightHipExt" CycleTime="3.20000000000000018e+00" Delay="6.64360028034959305e-02" Width="4.22375455846010661e-01" Height="8.78333092524264059e-01"/>
  <DRIVER Type="BoxCar" ID="RightHipExtKneeFlexDriver" TargetID="RightHipExtKneeFlex" CycleTime="3.20000000000000018e+00" Delay="3.96636466114949293e-01" Width="1.56197165423082124e-01" Height="1.25150433322720016e-02"/>
  <DRIVER Type="BoxCar" ID="RightKneeExtDriver" TargetID="RightKneeExt" CycleTime="3.20000000000000018e+00" Delay="3.06442458673233831e-01" Width="2.70981766421482806e-01" Height="7.81389387048535666e-01"/>
  <DRIVER Type="BoxCar" ID="RightKneeFlexDriver" TargetID="RightKneeFlex" CycleTime="3.20000000000000018e+00" Delay="5.33444733750732314e-01" Width="5.14338927540560209e-01" Height="3.58655030041981349e-02"/>
  <DRIVER Type="BoxCar" ID="RightAnkleFlexDriver" TargetID="RightAnkleFlex" CycleTime="3.20000000000000018e+00" Delay="8.53362518531010972e-01" Width="3.37951214057577887e-01" Height="2.44884854894256848e-03"/>
  <DRIVER Type="BoxCar" ID="RightAnkleExtKneeFlexDriver" TargetID="RightAnkleExtKneeFlex" CycleTime="3.20000000000000018e+00" Delay="5.22244885080117793e-01" Width="4.64064221166330004e-01" Height="5.63483314697945215e-01"/>
  <DRIVER Type="BoxCar" ID="RightAnkleExtDriver" TargetID="RightAnkleExt" CycleTime="3.20000000000000018e+00" Delay="5.57899024196900628e-02" Width="1.83682435221741089e-02" Height="5.85672719480346160e-01"/>
  <DRIVER Type="BoxCar" ID="RightShoulderExtDriver" TargetID="RightShoulderExt" CycleTime="3.20000000000000018e+00" Delay="6.61222416162909887e-03" Width="1.67278140097983849e-02" Height="3.50443999573400305e-02"/>
  <DRIVER Type="BoxCar" ID="RightShoulderFlexDriver" TargetID="RightShoulderFlex" CycleTime="3.20000000000000018e+00" Delay="5.17368633886109763e-01" Width="1.57567856062177131e-01" Height="1.86313708332064121e-01"/>
  <DRIVER Type="BoxCar" ID="RightShoulderExtElbowFlexDriver" TargetID="RightShoulderExtElbowFlex" CycleTime="3.20000000000000018e+00" Delay="1.41742719530079220e-01" Width="7.35598331607701522e-02" Height="2.23716762139156769e-02"/>
  <DRIVER Type="BoxCar" ID="RightShoulderFlexElbowExtDriver" TargetID="RightShoulderFlexElbowExt" CycleTime="3.20000000000000018e+00" Delay="9.30198400489135158e-01" Width="1.25831412546644261e-01" Height="6.23629109495498657e-01"/>
  <DRIVER Type="BoxCar" ID="RightElbowFlexDriver" TargetID="RightElbowFlex" CycleTime="3.20000000000000018e+00" Delay="9.16000698782592049e-01" Width="5.77778515578239588e-02" Height="3.20395102276268773e-01"/>
  <DRIVER Type="BoxCar" ID="RightElbowExtDriver" TargetID="RightElbowExt" CycleTime="3.20000000000000018e+00" Delay="9.90576257269467630e-02" Width="5.67043703526973086e-01" Height="2.63536672320699994e-02"/>
  <DRIVER Type="BoxCar" ID="RightWristFlexDriver" TargetID="RightWristFlex" CycleTime="3.20000000000000018e+00" Delay="2.30559233986877277e-01" Width="6.37152754356618608e-03" Height="2.58830962136677445e-04"/>
  <DRIVER Type="BoxCar" ID="RightWristExtDriver" TargetID="RightWristExt" CycleTime="3.20000000000000018e+00" Delay="2.96059505515885890e-01" Width="2.64011447288001133e-01" Height="2.51544636322567572e-01"/>
  <DRIVER Type="BoxCar" ID="RightElbowFlexWristExtDriver" TargetID="RightElbowFlexWristExt" CycleTime="3.20000000000000018e+00" Delay="4.16759137291544901e-01" Width="3.61785848143965638e-01" Height="1.59400907044437878e-01"/>
  <DRIVER Type="BoxCar" ID="RightElbowExtWristFlexDriver" TargetID="RightElbowExtWristFlex" CycleTime="3.20000000000000018e+00" Delay="3.01906338807964802e-01" Width="3.78284841735440636e-01" Height="7.51733390822894101e-03"/>
</GAITSYMODE>
