# Supplementary material for: March of the Titans: The Locomotor Capabilities of Sauropod Dinosaurs
Source: PLoS One. 2013 Oct 30;8(10):e78733. doi: 10.1371/journal.pone.0078733 (PMC3864407; doi:10.1371/journal.pone.0078733)
Supplement: Data File S13 — GaitSym model specification file used to generate Movie S13. (XML) [file pone.0078733.s029.xml]

<?xml version="1.0"?>
<GAITSYMODE>
  <STATE SimulationTime="6.80009999999749049e+00" CycleFraction="2.00000000000000000e+00"/>
  <IOCONTROL OldStyleInputs="false" SanityCheckLeft="" SanityCheckRight="" SanityCheckAxis="Y"/>
  <GLOBAL AllowInternalCollisions="false" BMR="0" CFM="1e-10" ContactMaxCorrectingVel="100" ContactSurfaceLayer="0.001" DistanceTravelledBodyID="Trunk" ERP="0.2" FitnessType="DistanceTravelled" GravityVector="0.0 0.0 -9.81" IntegrationStepSize="1e-4" MechanicalEnergyLimit="0" MetabolicEnergyLimit="1.00000000000000000e+07" TimeLimit="0.00000000000000000e+00"/>
  <INTERFACE BodyAxisSize="0.1 0.1 0.1" BodyColour=".275 .725 .451 1.0" DrawingOrder="Environment Joint Muscle Geom Body" EnvironmentAxisSize="1 1 1" EnvironmentColour="0.5 0.5 1.0 1.0" GeomColour="0 0 1 1" JointAxisSize="0.05 0.05 0.05" JointColour="0 1 0 1" StrapColour="1 0 0 1" StrapCylinderColour="0 1 1 1" StrapCylinderLength="0.05" StrapForceColour="1 0 0 0.5" StrapForceRadius="0.01" StrapForceScale="0.000001" StrapRadius="0.005" TrackBodyID="Trunk"/>
  <ENVIRONMENT Plane="0 0 1 0"/>
  <BODY Clockwise="false" GraphicFile="LeftHumerus.obj" ID="LeftArm" Offset="-3.39701906591260938e+00 -1.27017068092847296e+00 -3.64084454866060847e+00" PositionHighBound="1000 20 10" PositionLowBound="-50 -20 -1.00000000000000006e-01" Scale="1.0" Mass="2.87886511217309817e+03" MOI="1.51881774237460081e+03 1.28127493163638701e+03 8.79467147156984879e+02 1.18153246306896335e+02 -6.64939124128528363e+01 -2.59103908205128590e+01" Density="-1" Position="World 2.70269616523258271e+00 1.33117953986551152e+00 3.64740931422799219e+00" Quaternion="World 9.79444951602005509e-01 4.81078936444699692e-02 1.95858675329978998e-01 -3.54917573862403770e-03" LinearVelocity="2.38728041295219917e+00 -8.73353570799545009e-01 4.27311075572366139e-01" AngularVelocity="2.05310627899564391e-01 -8.00834388305394662e-01 -6.48949441689984780e-02"/>
  <BODY Clockwise="false" GraphicFile="LeftFoot.obj" ID="LeftFoot" Offset="2.97726148787360723e+00 -1.91340865327322729e+00 -5.88925739929745951e-01" PositionHighBound="1000 20 10" PositionLowBound="-50 -20 -1.00000000000000006e-01" Scale="1.0" Mass="9.76053778769090059e+02" MOI="2.19891891425343033e+02 1.96638313583607044e+02 1.90760509494453601e+02 1.48541370683299707e+01 4.44257777955307418e+01 -1.42700946604667522e+00" Density="-1" Position="World -4.49359115645661422e+00 2.43596774874760502e+00 7.31274510348423723e-01" Quaternion="World 9.77973218278397782e-01 4.81316448948363382e-02 2.03080101925192297e-01 -3.19394614303228483e-03" LinearVelocity="-1.12882398092881156e-01 -1.69646945029900575e-01 1.35776620375923612e-01" AngularVelocity="2.22181895616047231e-01 -1.49836242191878244e-01 -4.17296129076649876e-03"/>
  <BODY Clockwise="false" GraphicFile="LeftRadius+Ulna.obj" ID="LeftForearm" Offset="-3.77914176572207339e+00 -1.62139358029940106e+00 -1.83492508377106223e+00" PositionHighBound="1000 20 10" PositionLowBound="-50 -20 -1.00000000000000006e-01" Scale="1.0" Mass="4.28229772080454268e+02" MOI="7.76630543069758801e+01 1.25060962855903895e+02 6.80520310714964580e+01 -9.09941079520815954e+00 4.99388877956044936e+01 9.12861560228374813e+00" Density="-1" Position="World 1.97630130251238256e+00 1.86641708370556314e+00 1.89413773226145099e+00" Quaternion="World 9.19528774028419815e-01 4.78298441512741007e-02 3.90051210656897296e-01 6.26041590830992301e-03" LinearVelocity="3.32235490296765423e+00 -4.65342998137914965e-01 8.56954651417077135e-02" AngularVelocity="2.19011435489599060e-01 -2.72217493086695128e-01 -1.55905217289699308e-02"/>
  <BODY Clockwise="false" GraphicFile="LeftHand.obj" ID="LeftHand" Offset="-4.32019443543935555e+00 -1.75283139841706292e+00 -6.09846568257822796e-01" PositionHighBound="1000 20 10" PositionLowBound="-50 -20 -1.00000000000000006e-01" Scale="1.0" Mass="1.95727961781530439e+02" MOI="1.77441753059478273e+01 1.56481812801897409e+01 9.55533007798740641e+00 1.22051709737293579e+00 8.04779331761040440e-01 8.83354091805660796e-02" Density="-1" Position="World 1.65010561217141216e+00 2.13346935083140954e+00 5.37506323284061005e-01" Quaternion="World 9.82154813483297473e-01 4.80508576617878699e-02 1.81782994601185660e-01 -4.24031878298350168e-03" LinearVelocity="3.69581521552605707e+00 -1.63139711905116419e-01 5.53788962242792171e-02" AngularVelocity="2.19011508203389132e-01 -2.72214673567211851e-01 -1.55902583983491237e-02"/>
  <BODY Clockwise="false" GraphicFile="LeftTibia+Fibula.obj" ID="LeftShank" Offset="2.94612420301476075e+00 -1.49349133660207922e+00 -2.06707801865976304e+00" PositionHighBound="1000 20 10" PositionLowBound="-50 -20 -1.00000000000000006e-01" Scale="1.0" Mass="6.20181087795764938e+02" MOI="1.63550748577237783e+02 1.61332593283485977e+02 6.33413387978944655e+01 1.05328715668043982e+00 -3.23707932958904507e+01 2.81783206875586281e+01" Density="-1" Position="World -3.88916848549159511e+00 1.87734205910340535e+00 2.02928502226739038e+00" Quaternion="World 9.77973141440119265e-01 4.81332424147388749e-02 2.03080095834313828e-01 -3.19378651676049475e-03" LinearVelocity="-3.09702736831579395e-01 -4.60564014592518334e-01 1.02229324815996614e-01" AngularVelocity="2.22181851309196682e-01 -1.49836269423411633e-01 -4.17296822902071297e-03"/>
  <BODY Clockwise="false" GraphicFile="LeftFemur.obj" ID="LeftThigh" Offset="2.76251103988614055e+00 -9.97970074231429138e-01 -4.21866169073035557e+00" PositionHighBound="1000 20 10" PositionLowBound="-50 -20 -1.00000000000000006e-01" Scale="1.0" Mass="5.38667316593421219e+03" MOI="4.51287423253337693e+03 3.53576421393742567e+03 2.65903361343194774e+03 -3.18905216510765513e+02 5.09815414587105238e+01 3.07316592267948920e+02" Density="-1" Position="World -3.24549244218117572e+00 1.18370311034090658e+00 3.94943092328057865e+00" Quaternion="World 9.98498653486126764e-01 4.67992314478149832e-02 2.59481002587534267e-02 -1.17032907870976768e-02" LinearVelocity="6.32419673022395101e-01 -9.19055150817633337e-01 1.48513410657532957e-02" AngularVelocity="2.52474437362815607e-01 1.01880554622158126e+00 1.04830142034266757e-01"/>
  <BODY Clockwise="false" GraphicFile="RightHumerus.obj" ID="RightArm" Offset="-3.39701906591259251e+00 1.27017068092847274e+00 -3.64084454866061957e+00" PositionHighBound="1000 20 10" PositionLowBound="-50 -20 -1.00000000000000006e-01" Scale="1.0" Mass="2.87886511217310272e+03" MOI="1.51881774237460104e+03 1.28127493163638837e+03 8.79467147156985789e+02 -1.18153246306896492e+02 -6.64939124128530636e+01 2.59103908205127063e+01" Density="-1" Position="World 2.52359033768998486e+00 -1.20006714305989259e+00 3.47240142385257400e+00" Quaternion="World 9.59791634067493793e-01 4.82391033078944861e-02 2.76537154513233241e-01 4.58540973662488320e-04" LinearVelocity="1.54752372048264508e+00 -8.53937468836548863e-01 2.92496375692157085e-01" AngularVelocity="2.37640245270295786e-01 4.46484232322358177e-01 5.14475112502255083e-02"/>
  <BODY Clockwise="false" GraphicFile="RightFoot.obj" ID="RightFoot" Offset="2.97726148787359568e+00 1.91340865327321152e+00 -5.88925739929740177e-01" PositionHighBound="1000 20 10" PositionLowBound="-50 -20 -1.00000000000000006e-01" Scale="1.0" Mass="9.76053778769089831e+02" MOI="2.19891891425342891e+02 1.96638313583607044e+02 1.90760509494453515e+02 -1.48541370683299316e+01 4.44257777955307418e+01 1.42700946604664769e+00" Density="-1" Position="World -2.24610847797626967e+00 -1.45804011547466494e+00 6.35893812477491771e-01" Quaternion="World 9.81046303441745926e-01 4.80849654756948242e-02 1.87670967109881071e-01 -3.94901285500862554e-03" LinearVelocity="9.66840867364599788e-02 -1.95148358675797273e-01 -5.14608327577863664e-02" AngularVelocity="2.30757759118752209e-01 1.81033869060168801e-01 2.66860936397599648e-02"/>
  <BODY Clockwise="false" GraphicFile="RightRadius+Ulna.obj" ID="RightForearm" Offset="-3.77914176572208094e+00 1.62139358029950076e+00 -1.83492508377106778e+00" PositionHighBound="1000 20 10" PositionLowBound="-50 -20 -1.00000000000000006e-01" Scale="1.0" Mass="4.28229772080454723e+02" MOI="7.76630543069759369e+01 1.25060962855904066e+02 6.80520310714965433e+01 9.09941079520817730e+00 4.99388877956045079e+01 -9.12861560228377833e+00" Density="-1" Position="World 2.21503489580883439e+00 -1.38613818968931346e+00 1.77019525687379042e+00" Quaternion="World 9.93230445026568431e-01 4.75858547582625607e-02 1.05669685827694593e-01 -7.92382460222151690e-03" LinearVelocity="7.97099544259633030e-01 -4.65296808605132950e-01 3.86026367388976610e-01" AngularVelocity="2.37639943064600234e-01 4.46471040720513468e-01 5.14462817430509436e-02"/>
  <BODY Clockwise="false" GraphicFile="RightHand.obj" ID="RightHand" Offset="-4.32019443543931203e+00 1.75283139841715396e+00 -6.09846568257848221e-01" PositionHighBound="1000 20 10" PositionLowBound="-50 -20 -1.00000000000000006e-01" Scale="1.0" Mass="1.95727961781530524e+02" MOI="1.77441753059478309e+01 1.56481812801897320e+01 9.55533007798742595e+00 -1.22051709737293557e+00 8.04779331761040440e-01 -8.83354091805654551e-02" Density="-1" Position="World 2.70334073352035276e+00 -1.40640905776066250e+00 4.36285598064115709e-01" Quaternion="World 9.92558042646126348e-01 4.47424789209699275e-02 -1.11809528191593552e-01 -1.80352977261397270e-02" LinearVelocity="2.02596176790364235e-01 -1.23186168696446885e-01 1.63177380724985471e-01" AngularVelocity="2.37639961695648522e-01 4.46471126564186249e-01 5.14462887586340442e-02"/>
  <BODY Clockwise="false" GraphicFile="RightTibia+Fibula.obj" ID="RightShank" Offset="2.94612420301473765e+00 1.49349133660209743e+00 -2.06707801865976082e+00" PositionHighBound="1000 20 10" PositionLowBound="-50 -20 -1.00000000000000006e-01" Scale="1.0" Mass="6.20181087795765620e+02" MOI="1.63550748577237925e+02 1.61332593283486034e+02 6.33413387978944868e+01 -1.05328715668042183e+00 -3.23707932958904223e+01 -2.81783206875585677e+01" Density="-1" Position="World -2.00292322664954092e+00 -1.18834635581450909e+00 2.19952611805154774e+00" Quaternion="World 9.98653928771585542e-01 4.62303393560218392e-02 -1.90448519036846495e-02 -1.37978218596576680e-02" LinearVelocity="9.69494465903198765e-01 -5.50525137221313132e-01 -1.87909804161996569e-01" AngularVelocity="2.48054462565000966e-01 8.48376406296482144e-01 8.89389791939835805e-02"/>
  <BODY Clockwise="false" GraphicFile="RightFemur.obj" ID="RightThigh" Offset="2.76251103988614144e+00 9.97970074231428472e-01 -4.21866169073036357e+00" PositionHighBound="1000 20 10" PositionLowBound="-50 -20 -1.00000000000000006e-01" Scale="1.0" Mass="5.38667316593421765e+03" MOI="4.51287423253337511e+03 3.53576421393742658e+03 2.65903361343194501e+03 3.18905216510765172e+02 5.09815414587102467e+01 -3.07316592267948920e+02" Density="-1" Position="World -2.54180228984690348e+00 -8.54835195626934330e-01 4.11059787781384500e+00" Quaternion="World 9.33379389540334281e-01 3.88387973929485777e-02 -3.55633996246209727e-01 -2.86168431580655809e-02" LinearVelocity="1.84052099764936439e+00 -9.90588636530963185e-01 -3.25957552716184928e-01" AngularVelocity="2.23675323977827939e-01 -9.22898587006336230e-02 1.19377695976053528e-03"/>
  <BODY BadMesh="true" Clockwise="false" GraphicFile="AxialSkeleton.obj" ID="Trunk" Offset="-4.54356847166530076e-01 1.41253468419018452e-08 -5.25614510449631833e+00" PositionHighBound="1000 20 10" PositionLowBound="-50 -20 -1.00000000000000006e-01" Scale="1.0" Mass="6.22588273359001760e+04" MOI="8.83060513550759351e+04 1.28133655441847770e+06 1.25738215429867106e+06 2.20928257206566286e+03 -8.75171642811548081e+04 5.73495077502508707e+02" Density="-1" Position="World 0.00000000000000000e+00 0.00000000000000000e+00 4.98870141604598416e+00" Quaternion="World 9.98723834441468061e-01 4.62812212863504061e-02 -1.49519717192022061e-02 -1.36084391641116860e-02" LinearVelocity="1.75846233341056624e+00 -1.18395937282379093e+00 9.98345119915178825e-02" AngularVelocity="2.23675559162187620e-01 -9.22902259887682236e-02 1.19384145229265489e-03"/>
  <JOINT Body1ID="LeftShank" Body2ID="LeftFoot" ID="LeftAnkleJoint" ParamHiStop="30d" ParamLoStop="0d" Type="Hinge" HingeAnchor="LeftShank -2.64435796985246829e-01 2.14653663397922578e-01 -8.80903018659771719e-01" HingeAxis="LeftShank 9.71445146547011973e-16 -9.99999999999999889e-01 6.93889390390722838e-17" Body2HingeAnchor="LeftFoot -2.33297931297465178e-01 -2.05263348454895966e-01 5.97244728450425533e-01" Body2HingeAxis="LeftFoot 9.61164872276265569e-07 -9.99999999994833910e-01 -3.06726515643396258e-06" StartAngleReference="-9.42321618221336409e-09"/>
  <JOINT Body1ID="LeftArm" Body2ID="LeftForearm" ID="LeftElbowJoint" ParamHiStop="40d" ParamLoStop="-20d" Type="Hinge" HingeAnchor="LeftArm -1.29449065912604244e-01 7.72293190715268585e-02 -9.70424548660639208e-01" HingeAxis="LeftArm 1.35308431126190953e-15 -9.99999999999999889e-01 3.88578058618804789e-16" Body2HingeAnchor="LeftForearm -5.11573548575149251e-01 -2.73992609431714440e-01 8.35499443921825957e-01" Body2HingeAxis="LeftForearm 2.81066988404299334e-06 -9.99999999996016964e-01 -2.56683109031707879e-07" StartAngleReference="4.07630211366923068e-01"/>
  <JOINT Body1ID="Trunk" Body2ID="LeftThigh" ID="LeftHipJoint" ParamHiStop="20d" ParamLoStop="-40d" Type="Hinge" HingeAnchor="Trunk -3.32006684716652911e+00 6.55345514125343587e-01 5.24348955036810921e-02" HingeAxis="Trunk 1.21430643318376497e-16 -1.00000000000000000e+00 -6.93889390390722838e-17" Body2HingeAnchor="LeftThigh -1.03197313366764354e-01 -3.42623853068160233e-01 1.08992686718131315e+00" Body2HingeAxis="LeftThigh 2.02096864376777319e-06 -9.99999999997791433e-01 -5.77090517678291448e-07" StartAngleReference="8.19023532276953736e-02"/>
  <JOINT Body1ID="LeftThigh" Body2ID="LeftShank" ID="LeftKneeJoint" ParamHiStop="40d" ParamLoStop="-20d" Type="Hinge" HingeAnchor="LeftThigh 3.03810398861284539e-02 2.25417925768568422e-01 -1.05008669073035343e+00" HingeAxis="LeftThigh 2.15973072759112483e-16 -1.00000000000000000e+00 3.19189119579732505e-16" Body2HingeAnchor="LeftShank 2.13991001058321195e-01 -2.70102855612287529e-01 1.10149925770972157e+00" Body2HingeAxis="LeftShank -2.48201050005725232e-06 -9.99999999992474797e-01 -2.98160389196333586e-06" StartAngleReference="3.57526173988194695e-01"/>
  <JOINT Body1ID="Trunk" Body2ID="LeftArm" ID="LeftShoulderJoint" ParamHiStop="40d" ParamLoStop="-20d" Type="Hinge" HingeAnchor="Trunk 2.95433815283345069e+00 1.21695001412534820e+00 -8.39595104496317579e-01" HingeAxis="Trunk 1.21430643318376497e-16 -1.00000000000000000e+00 -6.93889390390722838e-17" Body2HingeAnchor="LeftArm 1.16769821643966654e-02 -5.32205414926077425e-02 7.75705840675538827e-01" Body2HingeAxis="LeftArm 4.01565341277831944e-07 -9.99999999993404831e-01 -3.60959661681314881e-06" StartAngleReference="4.24671615943875536e-01"/>
  <JOINT Body1ID="LeftForearm" Body2ID="LeftHand" ID="LeftWristJoint" ParamHiStop="5d" ParamLoStop="-25d" Type="Hinge" HingeAnchor="LeftForearm 5.79648234277958863e-01 -1.14685802994014402e-02 -7.19215083771082786e-01" HingeAxis="LeftForearm 1.33226762955018785e-15 -9.99999999999999889e-01 1.80411241501587938e-16" Body2HingeAnchor="LeftHand 3.85948048654749243e-02 -1.42905502641195864e-01 5.05869011989342421e-01" Body2HingeAxis="LeftHand 2.11730465562998127e-07 -9.99999999999885092e-01 -4.29607137322762789e-07" StartAngleReference="-4.36332314261174858e-01"/>
  <JOINT Body1ID="RightShank" Body2ID="RightFoot" ID="RightAnkleJoint" ParamHiStop="0d" ParamLoStop="-30d" Type="Hinge" HingeAnchor="RightShank -2.64435796985274918e-01 -2.14653663397902622e-01 -8.80903018659761061e-01" HingeAxis="RightShank 4.81385764583563969e-17 1.00000000000000000e+00 -5.55111512312578270e-17" Body2HingeAnchor="RightFoot -2.33298735383455497e-01 2.05261895953444989e-01 5.97254918371461607e-01" Body2HingeAxis="RightFoot 2.06112273209990704e-06 9.99999999994536259e-01 -2.58438987747744431e-06" StartAngleReference="-4.16163042356809620e-01"/>
  <JOINT Body1ID="RightArm" Body2ID="RightForearm" ID="RightElbowJoint" ParamHiStop="20d" ParamLoStop="-40d" Type="Hinge" HingeAnchor="RightArm -1.29449065912580819e-01 -7.72293190715242217e-02 -9.70424548660627329e-01" HingeAxis="RightArm -9.08995101411846917e-16 9.99999999999999889e-01 -3.88578058618804789e-16" Body2HingeAnchor="RightForearm -5.11570603685277847e-01 2.73991538360041420e-01 8.35492075596688588e-01" Body2HingeAxis="RightForearm 2.46428345576296670e-06 9.99999999996922684e-01 2.86352239947662568e-07" StartAngleReference="3.49065863132051735e-01"/>
  <JOINT Body1ID="Trunk" Body2ID="RightThigh" ID="RightHipJoint" ParamHiStop="40d" ParamLoStop="-20d" Type="Hinge" HingeAnchor="Trunk -3.32006684716652556e+00 -6.55345485874654021e-01 5.24348955036828546e-02" HingeAxis="Trunk -1.21430643318376497e-16 1.00000000000000000e+00 6.93889390390722838e-17" Body2HingeAnchor="RightThigh -1.03199740779336580e-01 3.42623882169692417e-01 1.08991884802041206e+00" Body2HingeAxis="RightThigh -2.13134787407226467e-06 9.99999999981515786e-01 -5.69436632244513241e-06" StartAngleReference="6.98131727012056724e-01"/>
  <JOINT Body1ID="RightThigh" Body2ID="RightShank" ID="RightKneeJoint" ParamHiStop="20d" ParamLoStop="-40d" Type="Hinge" HingeAnchor="RightThigh 3.03810398861236175e-02 -2.25417925768572641e-01 -1.05008669073038829e+00" HingeAxis="RightThigh 4.23272528138340931e-16 1.00000000000000000e+00 -1.52655665885959024e-15" Body2HingeAnchor="RightShank 2.13994637751609568e-01 2.70101848978245851e-01 1.10150219730386789e+00" Body2HingeAxis="RightShank -1.83990565698777947e-06 9.99999999986686872e-01 -4.82087657655005941e-06" StartAngleReference="-6.89935269825320274e-01"/>
  <JOINT Body1ID="Trunk" Body2ID="RightArm" ID="RightShoulderJoint" ParamHiStop="20d" ParamLoStop="-40d" Type="Hinge" HingeAnchor="Trunk 2.95433815283349022e+00 -1.21694998587465752e+00 -8.39595104496312916e-01" HingeAxis="Trunk -1.21430643318376497e-16 1.00000000000000000e+00 6.93889390390722838e-17" Body2HingeAnchor="RightArm 1.16787548315886447e-02 5.32195796064312901e-02 7.75701624371896048e-01" Body2HingeAxis="RightArm -5.21091019577146763e-07 9.99999999998069877e-01 -1.89439135747648812e-06" StartAngleReference="-5.90988481969003554e-01"/>
  <JOINT Body1ID="RightForearm" Body2ID="RightHand" ID="RightWristJoint" ParamHiStop="25d" ParamLoStop="-5d" Type="Hinge" HingeAnchor="RightForearm 5.79648234277921004e-01 1.14685802995008052e-02 -7.19215083771070685e-01" HingeAxis="RightForearm -1.24900090270330111e-16 1.00000000000000000e+00 -2.35922392732845765e-16" Body2HingeAnchor="RightHand 3.85935278057261272e-02 1.42905116052153391e-01 5.05868683247998829e-01" Body2HingeAxis="RightHand 4.11150651399849743e-07 9.99999999999668931e-01 7.02198539148657375e-07" StartAngleReference="4.36332317247305479e-01"/>
  <GEOM Abort="true" BodyID="Trunk" DampingConstant="1.00000000000000000e+06" ID="HeadContact" Mu="1.0" Radius="0.10000000000000001" SpringConstant="1.00000000000000000e+07" Type="Sphere" Position="Trunk 1.50842431528335084e+01 1.41253476693137259e-08 7.04364895503685862e-01" Quaternion="Trunk 1.00000000000000000e+00 -6.76786101119763907e-16 1.05601291600088120e-16 3.20923843055709263e-16"/>
  <GEOM Abort="false" BodyID="LeftFoot" DampingConstant="1.00000000000000000e+06" ID="LeftCaudalLateralFootContact" Mu="1.0" Radius="0.10000000000000001" SpringConstant="1.00000000000000000e+07" Type="Sphere" Position="LeftFoot -2.28398512126404218e-01 3.80781346726772385e-01 -3.95194739929755290e-01" Quaternion="LeftFoot 1.00000000000000000e+00 -7.56989956829379196e-16 -1.23600402916063112e-14 1.43982048506074989e-16"/>
  <GEOM Abort="false" BodyID="LeftHand" DampingConstant="1.00000000000000000e+06" ID="LeftCaudalLateralHandContact" Mu="1.0" Radius="0.10000000000000001" SpringConstant="1.00000000000000000e+07" Type="Sphere" Position="LeftHand -2.09594435439357352e-01 1.67028601582936698e-01 -2.82716568257824041e-01" Quaternion="LeftHand 1.00000000000000000e+00 -6.54424431312250476e-16 -6.00764555290511648e-15 1.56125112837912638e-16"/>
  <GEOM Abort="false" BodyID="LeftFoot" DampingConstant="1.00000000000000000e+06" ID="LeftCaudalMedialFootContact" Mu="1.0" Radius="0.10000000000000001" SpringConstant="1.00000000000000000e+07" Type="Sphere" Position="LeftFoot -1.42385121263977343e-02 -4.59608653273228585e-01 -3.89927439929754704e-01" Quaternion="LeftFoot 1.00000000000000000e+00 -7.56989956829379196e-16 -1.23600402916063112e-14 1.43982048506074989e-16"/>
  <GEOM Abort="false" BodyID="LeftHand" DampingConstant="1.00000000000000000e+06" ID="LeftCaudalMedialHandContact" Mu="1.0" Radius="0.10000000000000001" SpringConstant="1.00000000000000000e+07" Type="Sphere" Position="LeftHand 5.65564560643799785e-04 -2.57971398417065123e-01 -2.91821568257824571e-01" Quaternion="LeftHand 1.00000000000000000e+00 -6.54424431312250476e-16 -6.00764555290511648e-15 1.56125112837912638e-16"/>
  <GEOM Abort="false" BodyID="LeftFoot" DampingConstant="1.00000000000000000e+06" ID="LeftCranialLateralFootContact" Mu="1.0" Radius="0.10000000000000001" SpringConstant="1.00000000000000000e+07" Type="Sphere" Position="LeftFoot 8.22714878736054839e-02 8.20211346726772317e-01 -4.76871439929755003e-01" Quaternion="LeftFoot 1.00000000000000000e+00 -7.56989956829379196e-16 -1.23600402916063112e-14 1.43982048506074989e-16"/>
  <GEOM Abort="false" BodyID="LeftHand" DampingConstant="1.00000000000000000e+06" ID="LeftCranialLateralHandContact" Mu="1.0" Radius="0.10000000000000001" SpringConstant="1.00000000000000000e+07" Type="Sphere" Position="LeftHand 1.85075564560646000e-01 8.19186015829400649e-02 -4.05124568257824225e-01" Quaternion="LeftHand 1.00000000000000000e+00 -6.54424431312250476e-16 -6.00764555290511648e-15 1.56125112837912638e-16"/>
  <GEOM Abort="false" BodyID="LeftFoot" DampingConstant="1.00000000000000000e+06" ID="LeftCranialMedialFootContact" Mu="1.0" Radius="0.10000000000000001" SpringConstant="1.00000000000000000e+07" Type="Sphere" Position="LeftFoot 5.11531487873615798e-01 -6.09528653273225474e-01 -4.47938939929751145e-01" Quaternion="LeftFoot 1.00000000000000000e+00 -7.56989956829379196e-16 -1.23600402916063112e-14 1.43982048506074989e-16"/>
  <GEOM Abort="false" BodyID="LeftHand" DampingConstant="1.00000000000000000e+06" ID="LeftCranialMedialHandContact" Mu="1.0" Radius="0.10000000000000001" SpringConstant="1.00000000000000000e+07" Type="Sphere" Position="LeftHand 1.81585564560645840e-01 -1.47491398417063935e-01 -3.14545568257823760e-01" Quaternion="LeftHand 1.00000000000000000e+00 -6.54424431312250476e-16 -6.00764555290511648e-15 1.56125112837912638e-16"/>
  <GEOM Abort="false" BodyID="RightFoot" DampingConstant="1.00000000000000000e+06" ID="RightCaudalLateralFootContact" Mu="1.0" Radius="0.10000000000000001" SpringConstant="1.00000000000000000e+07" Type="Sphere" Position="RightFoot -2.28398512126409547e-01 -3.80781346726785541e-01 -3.95194739929745520e-01" Quaternion="RightFoot 1.00000000000000000e+00 -5.59990422088763139e-16 -1.14180583390965960e-14 1.53523027623947453e-16"/>
  <GEOM Abort="false" BodyID="RightHand" DampingConstant="1.00000000000000000e+06" ID="RightCaudalLateralHandContact" Mu="1.0" Radius="0.10000000000000001" SpringConstant="1.00000000000000000e+07" Type="Sphere" Position="RightHand -2.09594435439316218e-01 -1.67028601582847214e-01 -2.82716568257850187e-01" Quaternion="RightHand 1.00000000000000000e+00 -4.77916317631610355e-16 9.11716448864785534e-15 3.57353036051222261e-16"/>
  <GEOM Abort="false" BodyID="RightFoot" DampingConstant="1.00000000000000000e+06" ID="RightCaudalMedialFootContact" Mu="1.0" Radius="0.10000000000000001" SpringConstant="1.00000000000000000e+07" Type="Sphere" Position="RightFoot -1.42385121264082676e-02 4.59608653273212320e-01 -3.89927439929746045e-01" Quaternion="RightFoot 1.00000000000000000e+00 -5.59990422088763139e-16 -1.14180583390965960e-14 1.53523027623947453e-16"/>
  <GEOM Abort="false" BodyID="RightHand" DampingConstant="1.00000000000000000e+06" ID="RightCaudalMedialHandContact" Mu="1.0" Radius="0.10000000000000001" SpringConstant="1.00000000000000000e+07" Type="Sphere" Position="RightHand 5.65564560686224183e-04 2.57971398417155717e-01 -2.91821568257850272e-01" Quaternion="RightHand 1.00000000000000000e+00 -4.77916317631610355e-16 9.11716448864785534e-15 3.57353036051222261e-16"/>
  <GEOM Abort="false" BodyID="RightFoot" DampingConstant="1.00000000000000000e+06" ID="RightCranialLateralFootContact" Mu="1.0" Radius="0.10000000000000001" SpringConstant="1.00000000000000000e+07" Type="Sphere" Position="RightFoot 8.22714878735967270e-02 -8.20211346726786417e-01 -4.76871439929744512e-01" Quaternion="RightFoot 1.00000000000000000e+00 -5.59990422088763139e-16 -1.14180583390965960e-14 1.53523027623947453e-16"/>
  <GEOM Abort="false" BodyID="RightHand" DampingConstant="1.00000000000000000e+06" ID="RightCranialLateralHandContact" Mu="1.0" Radius="0.10000000000000001" SpringConstant="1.00000000000000000e+07" Type="Sphere" Position="RightHand 1.85075564560687633e-01 -8.19186015828441694e-02 -4.05124568257850814e-01" Quaternion="RightHand 1.00000000000000000e+00 -4.77916317631610355e-16 9.11716448864785534e-15 3.57353036051222261e-16"/>
  <GEOM Abort="false" BodyID="RightFoot" DampingConstant="1.00000000000000000e+06" ID="RightCranialMedialFootContact" Mu="1.0" Radius="0.10000000000000001" SpringConstant="1.00000000000000000e+07" Type="Sphere" Position="RightFoot 5.11531487873601365e-01 6.09528653273206378e-01 -4.47938939929745039e-01" Quaternion="RightFoot 1.00000000000000000e+00 -5.59990422088763139e-16 -1.14180583390965960e-14 1.53523027623947453e-16"/>
  <GEOM Abort="false" BodyID="RightHand" DampingConstant="1.00000000000000000e+06" ID="RightCranialMedialHandContact" Mu="1.0" Radius="0.10000000000000001" SpringConstant="1.00000000000000000e+07" Type="Sphere" Position="RightHand 1.81585564560689583e-01 1.47491398417155667e-01 -3.14545568257849961e-01" Quaternion="RightHand 1.00000000000000000e+00 -4.77916317631610355e-16 9.11716448864785534e-15 3.57353036051222261e-16"/>
  <GEOM Abort="true" BodyID="Trunk" DampingConstant="1.00000000000000000e+06" ID="TailContact" Mu="1.0" Radius="0.10000000000000001" SpringConstant="1.00000000000000000e+07" Type="Sphere" Position="Trunk -2.46332568471665638e+01 1.41253466423574281e-08 -1.64241510449631400e+00" Quaternion="Trunk 1.00000000000000000e+00 -6.76786101119763907e-16 1.05601291600088120e-16 3.20923843055709263e-16"/>
  <MUSCLE ActivationK="0.17" ActivationKinetics="false" CylinderBodyID="LeftShank" FibreLength="0.340424" ForcePerUnitArea="300000" ID="LeftAnkleExt" InsertionBodyID="LeftFoot" OriginBodyID="LeftShank" PCA="0.891370063" ParallelStrainAtFmax="0.6" SerialStrainAtFmax="0.059999999999999998" Strap="CylinderWrap" TendonLength="1.74649" Type="MinettiAlexander" VMaxFactor="8.4000000000000004" Origin="LeftShank -1.12435796985236786e-01 -1.34241336602077294e-01 5.85291981340242851e-01" Insertion="LeftFoot -3.14548512126395008e-01 -6.58865327322825586e-03 1.14069260070254919e-01" CylinderPosition="LeftShank -2.64435796985245497e-01 2.14653663397920108e-01 -8.80903018659768944e-01" CylinderRadius="3.35841855999999994e-01" CylinderQuaternion="LeftShank 7.07106781186547351e-01 7.07106781186547684e-01 2.86229373536173171e-17 -6.07153216591882483e-18"/>
  <MUSCLE ActivationK="0.17" ActivationKinetics="false" CylinderBodyID="LeftShank" FibreLength="1.069406" ForcePerUnitArea="300000" ID="LeftAnkleExtKneeFlex" InsertionBodyID="LeftFoot" OriginBodyID="LeftThigh" PCA="0.354687278" ParallelStrainAtFmax="0.6" SerialStrainAtFmax="0.059999999999999998" Strap="TwoCylinderWrap" TendonLength="1.8379795" Type="MinettiAlexander" VMaxFactor="8.4000000000000004" Origin="LeftThigh -1.20448960113855100e-01 3.86299257685719238e-02 -6.62171690730355422e-01" Insertion="LeftFoot -3.95988512126405401e-01 -2.76828653273225533e-01 1.11672260070252452e-01" Cylinder1Position="LeftShank 2.13994203014763018e-01 -2.70103336602079303e-01 1.10149698134024820e+00" Cylinder1Radius="3.44218968000000014e-01" Cylinder2Position="LeftShank -2.64435796985245497e-01 2.14653663397920108e-01 -8.80903018659768944e-01" Cylinder2Radius="3.35841855999999994e-01" CylinderQuaternion="LeftShank 7.07106781186547351e-01 7.07106781186547684e-01 2.86229373536173171e-17 -6.07153216591882483e-18"/>
  <MUSCLE ActivationK="0.17" ActivationKinetics="false" CylinderBodyID="LeftShank" FibreLength="0.30142" ForcePerUnitArea="300000" ID="LeftAnkleFlex" InsertionBodyID="LeftFoot" OriginBodyID="LeftShank" PCA="1.006714094" ParallelStrainAtFmax="0.6" SerialStrainAtFmax="0.059999999999999998" Strap="CylinderWrap" TendonLength="1.678087" Type="MinettiAlexander" VMaxFactor="8.4000000000000004" Origin="LeftShank 5.14984203014771880e-01 -1.66991336602080237e-01 5.06231981340237391e-01" Insertion="LeftFoot 2.37114878736014029e-02 -1.79538653273225546e-01 1.98903260070254329e-01" CylinderPosition="LeftShank -2.64435796985245497e-01 2.14653663397920108e-01 -8.80903018659768944e-01" CylinderRadius="2.60242423000000000e-01" CylinderQuaternion="LeftShank 7.07106781186547684e-01 -7.07106781186547351e-01 6.07153216591882483e-18 2.86229373536173171e-17"/>
  <MUSCLE ActivationK="0.17" ActivationKinetics="false" CylinderBodyID="LeftArm" FibreLength="0.656556" ForcePerUnitArea="300000" ID="LeftElbowExt" InsertionBodyID="LeftForearm" OriginBodyID="LeftArm" PCA="0.85082214" ParallelStrainAtFmax="0.6" SerialStrainAtFmax="0.059999999999999998" Strap="CylinderWrap" TendonLength="1.271636" Type="MinettiAlexander" VMaxFactor="8.4000000000000004" Origin="LeftArm -1.23969065912613363e-01 1.12829319071527795e-01 6.48065451339404963e-01" Insertion="LeftForearm -8.31161765722093770e-01 -2.40063580299402918e-01 4.66614916228948795e-01" CylinderPosition="LeftArm -1.29449065912612793e-01 7.72293190715256650e-02 -9.70424548660632103e-01" CylinderRadius="2.19058843000000003e-01" CylinderQuaternion="LeftArm 7.07106781186548461e-01 7.07106781186546796e-01 1.02782365951625796e-16 -5.42101086242752094e-17"/>
  <MUSCLE ActivationK="0.17" ActivationKinetics="false" CylinderBodyID="LeftForearm" FibreLength="0.814456" ForcePerUnitArea="300000" ID="LeftElbowExtWristFlex" InsertionBodyID="LeftHand" OriginBodyID="LeftArm" PCA="0.444546519" ParallelStrainAtFmax="0.6" SerialStrainAtFmax="0.059999999999999998" Strap="TwoCylinderWrap" TendonLength="1.732291" Type="MinettiAlexander" VMaxFactor="8.4000000000000004" Origin="LeftArm -3.38609065912616414e-01 2.29259319071526080e-01 -5.82164548660622061e-01" Insertion="LeftHand -2.52204435439355557e-01 3.40038601582939026e-01 2.67528431742178330e-01" Cylinder1Position="LeftForearm -5.11571765722082961e-01 -2.73993580299400241e-01 8.35494916228954887e-01" Cylinder1Radius="2.19058843000000003e-01" Cylinder2Position="LeftForearm 5.79648234277940766e-01 -1.14685802993995112e-02 -7.19215083771079233e-01" Cylinder2Radius="2.36471261999999988e-01" CylinderQuaternion="LeftForearm 7.07106781186547795e-01 7.07106781186547240e-01 -3.46944695195361172e-17 -1.09721259855532975e-16"/>
  <MUSCLE ActivationK="0.17" ActivationKinetics="false" CylinderBodyID="LeftArm" FibreLength="0.7069" ForcePerUnitArea="300000" ID="LeftElbowFlex" InsertionBodyID="LeftForearm" OriginBodyID="LeftArm" PCA="0.526818862" ParallelStrainAtFmax="0.6" SerialStrainAtFmax="0.059999999999999998" Strap="CylinderWrap" TendonLength="0.970332" Type="MinettiAlexander" VMaxFactor="8.4000000000000004" Origin="LeftArm 2.71850934087399521e-01 -1.92760680928473038e-01 5.32925451339403278e-01" Insertion="LeftForearm -1.35161765722075944e-01 -1.11873580299400227e-01 7.69284916228957893e-01" CylinderPosition="LeftArm -1.29449065912612793e-01 7.72293190715256650e-02 -9.70424548660632103e-01" CylinderRadius="2.22506900000000007e-01" CylinderQuaternion="LeftArm 7.07106781186546796e-01 -7.07106781186548461e-01 5.42101086242752094e-17 1.02782365951625796e-16"/>
  <MUSCLE ActivationK="0.17" ActivationKinetics="false" CylinderBodyID="LeftForearm" FibreLength="0.708888" ForcePerUnitArea="300000" ID="LeftElbowFlexWristExt" InsertionBodyID="LeftHand" OriginBodyID="LeftArm" PCA="0.437784546" ParallelStrainAtFmax="0.6" SerialStrainAtFmax="0.059999999999999998" Strap="TwoCylinderWrap" TendonLength="1.870875" Type="MinettiAlexander" VMaxFactor="8.4000000000000004" Origin="LeftArm -1.44029065912616522e-01 2.20699319071528122e-01 -6.51744548660626588e-01" Insertion="LeftHand 2.47495564560644477e-01 6.32086015829391168e-02 2.60836431742179853e-01" Cylinder1Position="LeftForearm -5.11571765722082961e-01 -2.73993580299400241e-01 8.35494916228954887e-01" Cylinder1Radius="2.22506900000000007e-01" Cylinder2Position="LeftForearm 5.79648234277940766e-01 -1.14685802993995112e-02 -7.19215083771079233e-01" Cylinder2Radius="2.31680933000000006e-01" CylinderQuaternion="LeftForearm 7.07106781186547240e-01 -7.07106781186547795e-01 1.09721259855532975e-16 -3.46944695195361172e-17"/>
  <MUSCLE ActivationK="0.17" ActivationKinetics="false" FibreLength="1.531486" ForcePerUnitArea="300000" ID="LeftHipExt" InsertionBodyID="LeftThigh" OriginBodyID="Trunk" PCA="1.188820906" ParallelStrainAtFmax="0.6" SerialStrainAtFmax="0.059999999999999998" Strap="TwoPoint" TendonLength="2.4624235" Type="MinettiAlexander" VMaxFactor="8.4000000000000004" Origin="Trunk -7.04834684716654980e+00 5.49966141253472457e-02 -6.69675104496313178e-01" Insertion="LeftThigh -1.08008960113860242e-01 1.28749925768572526e-01 2.84548309269647692e-01"/>
  <MUSCLE ActivationK="0.17" ActivationKinetics="false" CylinderBodyID="LeftThigh" FibreLength="1.57787" ForcePerUnitArea="300000" ID="LeftHipExtKneeFlex" InsertionBodyID="LeftShank" OriginBodyID="Trunk" PCA="0.721171015" ParallelStrainAtFmax="0.6" SerialStrainAtFmax="0.059999999999999998" Strap="TwoCylinderWrap" TendonLength="1.5719055" Type="MinettiAlexander" VMaxFactor="8.4000000000000004" Origin="Trunk -3.68322684716654702e+00 7.53551014125349083e-01 8.36114895503683564e-01" Insertion="LeftShank -1.82655796985243563e-01 -2.74081336602077619e-01 8.33291981340245957e-01" Cylinder1Position="LeftThigh -1.03198960113861843e-01 -3.42624574231429613e-01 1.08991830926964695e+00" Cylinder1Radius="2.73166923999999978e-01" Cylinder2Position="LeftThigh 3.03810398861441219e-02 2.25417925768572669e-01 -1.05008669073036365e+00" Cylinder2Radius="3.44218968000000014e-01" CylinderQuaternion="LeftThigh 7.07106781186548239e-01 7.07106781186546796e-01 -7.63278329429794998e-17 -1.90819582357448750e-17"/>
  <MUSCLE ActivationK="0.17" ActivationKinetics="false" CylinderBodyID="Trunk" FibreLength="0.716566" ForcePerUnitArea="300000" ID="LeftHipFlex" InsertionBodyID="LeftThigh" OriginBodyID="Trunk" PCA="1.693877534" ParallelStrainAtFmax="0.6" SerialStrainAtFmax="0.059999999999999998" Strap="CylinderWrap" TendonLength="0.8264925" Type="MinettiAlexander" VMaxFactor="8.4000000000000004" Origin="Trunk -2.29272684716654940e+00 1.73461001412534310e+00 1.01111489550366707e+00" Insertion="LeftThigh 4.81210398861406236e-02 4.16159925768568084e-01 7.27628309269644280e-01" CylinderPosition="Trunk -3.32006684716652956e+00 6.55345514125347139e-01 5.24348955036827297e-02" CylinderRadius="3.02410548000000001e-01" CylinderQuaternion="Trunk 7.07106781186547462e-01 -7.07106781186547684e-01 -3.46944695195361419e-18 6.93889390390722838e-18"/>
  <MUSCLE ActivationK="0.17" ActivationKinetics="false" CylinderBodyID="LeftThigh" FibreLength="1.8013" ForcePerUnitArea="300000" ID="LeftHipFlexKneeExt" InsertionBodyID="LeftShank" OriginBodyID="Trunk" PCA="0.589603713" ParallelStrainAtFmax="0.6" SerialStrainAtFmax="0.059999999999999998" Strap="TwoCylinderWrap" TendonLength="1.657615" Type="MinettiAlexander" VMaxFactor="8.4000000000000004" Origin="Trunk -2.85399684716653290e+00 1.41595001412534316e+00 7.50964895503686392e-01" Insertion="LeftShank 4.23064203014764884e-01 1.60308663397920187e-01 3.70771981340241863e-01" Cylinder1Position="LeftThigh -1.03198960113861843e-01 -3.42624574231429613e-01 1.08991830926964695e+00" Cylinder1Radius="3.02410548000000001e-01" Cylinder2Position="LeftThigh 3.03810398861441219e-02 2.25417925768572669e-01 -1.05008669073036365e+00" Cylinder2Radius="2.88037778999999994e-01" CylinderQuaternion="LeftThigh 7.07106781186545907e-01 -7.07106781186549349e-01 2.16840434497100887e-17 -3.12250225675825277e-17"/>
  <MUSCLE ActivationK="0.17" ActivationKinetics="false" CylinderBodyID="LeftThigh" FibreLength="0.645492" ForcePerUnitArea="300000" ID="LeftKneeExt" InsertionBodyID="LeftShank" OriginBodyID="LeftThigh" PCA="1.41029058" ParallelStrainAtFmax="0.6" SerialStrainAtFmax="0.059999999999999998" Strap="CylinderWrap" TendonLength="1.556599" Type="MinettiAlexander" VMaxFactor="8.4000000000000004" Origin="LeftThigh 2.53481039886140069e-01 5.27992576857141960e-03 5.51008309269648944e-01" Insertion="LeftShank 5.22124203014765476e-01 -2.12191336602080727e-01 5.58411981340241503e-01" CylinderPosition="LeftThigh 3.03810398861441219e-02 2.25417925768572669e-01 -1.05008669073036365e+00" CylinderRadius="2.88037778999999994e-01" CylinderQuaternion="LeftThigh 7.07106781186545907e-01 -7.07106781186549349e-01 2.16840434497100887e-17 -3.12250225675825277e-17"/>
  <MUSCLE ActivationK="0.17" ActivationKinetics="false" CylinderBodyID="LeftThigh" FibreLength="0.758504" ForcePerUnitArea="300000" ID="LeftKneeFlex" InsertionBodyID="LeftShank" OriginBodyID="LeftThigh" PCA="0.600083379" ParallelStrainAtFmax="0.6" SerialStrainAtFmax="0.059999999999999998" Strap="CylinderWrap" TendonLength="1.457655" Type="MinettiAlexander" VMaxFactor="8.4000000000000004" Origin="LeftThigh -1.15558960113859327e-01 1.36519925768568640e-01 7.81608309269641199e-01" Insertion="LeftShank -5.29157969852335486e-02 -1.07991336602076590e-01 6.78981981340241347e-01" CylinderPosition="LeftThigh 3.03810398861441219e-02 2.25417925768572669e-01 -1.05008669073036365e+00" CylinderRadius="3.44218968000000014e-01" CylinderQuaternion="LeftThigh 7.07106781186548239e-01 7.07106781186546796e-01 -7.63278329429794998e-17 -1.90819582357448750e-17"/>
  <MUSCLE ActivationK="0.17" ActivationKinetics="false" CylinderBodyID="Trunk" FibreLength="0.645286" ForcePerUnitArea="300000" ID="LeftShoulderExt" InsertionBodyID="LeftArm" OriginBodyID="Trunk" PCA="2.308484943" ParallelStrainAtFmax="0.6" SerialStrainAtFmax="0.059999999999999998" Strap="TwoCylinderWrap" TendonLength="3.2158285" Type="MinettiAlexander" VMaxFactor="8.4000000000000004" Origin="Trunk 7.64723152833473585e-01 1.10125001412534962e+00 1.27133489550367917e+00" Insertion="LeftArm 2.91700934087391617e-01 1.27559319071525318e-01 4.68645451339399943e-01" Cylinder1Position="Trunk 2.70599315283347552e+00 1.26802001412534815e+00 3.20504895503677334e-01" Cylinder1Radius="5.00000000000000028e-02" Cylinder2Position="Trunk 2.95433815283346846e+00 1.21695001412535242e+00 -8.39595104496317912e-01" Cylinder2Radius="3.08915671000000003e-01" CylinderQuaternion="Trunk 7.07106781186547462e-01 -7.07106781186547684e-01 -3.46944695195361419e-18 6.93889390390722838e-18"/>
  <MUSCLE ActivationK="0.17" ActivationKinetics="false" CylinderBodyID="LeftArm" FibreLength="1.312294" ForcePerUnitArea="300000" ID="LeftShoulderExtElbowFlex" InsertionBodyID="LeftForearm" OriginBodyID="Trunk" PCA="0.709460406" ParallelStrainAtFmax="0.6" SerialStrainAtFmax="0.059999999999999998" Strap="TwoCylinderWrap" TendonLength="1.3229565" Type="MinettiAlexander" VMaxFactor="8.4000000000000004" Origin="Trunk 3.35776315283346571e+00 1.35468014125346758e-01 -5.05955104496311425e-01" Insertion="LeftForearm -1.06061765722077095e-01 -1.37133580299399899e-01 7.55384916228958869e-01" Cylinder1Position="LeftArm 1.16759340873971995e-02 -5.32206809284693980e-02 7.75705451339406382e-01" Cylinder1Radius="3.08915671000000003e-01" Cylinder2Position="LeftArm -1.29449065912612793e-01 7.72293190715256650e-02 -9.70424548660632103e-01" Cylinder2Radius="2.22506900000000007e-01" CylinderQuaternion="LeftArm 7.07106781186546796e-01 -7.07106781186548461e-01 5.42101086242752094e-17 1.02782365951625796e-16"/>
  <MUSCLE ActivationK="0.17" ActivationKinetics="false" CylinderBodyID="Trunk" FibreLength="0.869984" ForcePerUnitArea="300000" ID="LeftShoulderFlex" InsertionBodyID="LeftArm" OriginBodyID="Trunk" PCA="1.141502231" ParallelStrainAtFmax="0.6" SerialStrainAtFmax="0.059999999999999998" Strap="CylinderWrap" TendonLength="2.058351" Type="MinettiAlexander" VMaxFactor="8.4000000000000004" Origin="Trunk 7.07143152833472954e-01 1.58849001412534552e+00 7.89564895503683473e-01" Insertion="LeftArm -6.02790659126089950e-02 3.17129319071525917e-01 3.01995451339398036e-01" CylinderPosition="Trunk 2.95433815283346846e+00 1.21695001412535242e+00 -8.39595104496317912e-01" CylinderRadius="3.14676200999999989e-01" CylinderQuaternion="Trunk 7.07106781186547684e-01 7.07106781186547462e-01 6.93889390390722838e-18 3.46944695195361419e-18"/>
  <MUSCLE ActivationK="0.17" ActivationKinetics="false" CylinderBodyID="LeftArm" FibreLength="1.40108" ForcePerUnitArea="300000" ID="LeftShoulderFlexElbowExt" InsertionBodyID="LeftForearm" OriginBodyID="Trunk" PCA="0.553751769" ParallelStrainAtFmax="0.6" SerialStrainAtFmax="0.059999999999999998" Strap="TwoCylinderWrap" TendonLength="1.292402" Type="MinettiAlexander" VMaxFactor="8.4000000000000004" Origin="Trunk 2.68393315283347622e+00 1.41112001412534904e+00 -2.85115104496316274e-01" Insertion="LeftForearm -6.24111765722082490e-01 -5.69135802994003501e-02 2.95664916228943309e-01" Cylinder1Position="LeftArm 1.16759340873971995e-02 -5.32206809284693980e-02 7.75705451339406382e-01" Cylinder1Radius="3.14676200999999989e-01" Cylinder2Position="LeftArm -1.29449065912612793e-01 7.72293190715256650e-02 -9.70424548660632103e-01" Cylinder2Radius="2.19058843000000003e-01" CylinderQuaternion="LeftArm 7.07106781186548461e-01 7.07106781186546796e-01 1.02782365951625796e-16 -5.42101086242752094e-17"/>
  <MUSCLE ActivationK="0.17" ActivationKinetics="false" CylinderBodyID="LeftForearm" FibreLength="0.243942" ForcePerUnitArea="300000" ID="LeftWristExt" InsertionBodyID="LeftHand" OriginBodyID="LeftForearm" PCA="1.017750814" ParallelStrainAtFmax="0.6" SerialStrainAtFmax="0.059999999999999998" Strap="CylinderWrap" TendonLength="1.5168885" Type="MinettiAlexander" VMaxFactor="8.4000000000000004" Origin="LeftForearm -7.09176572207403932e-03 -1.13483580299402143e-01 5.65304916228950738e-01" Insertion="LeftHand 2.39965564560647382e-01 -1.43021398417063184e-01 2.39859431742178109e-01" CylinderPosition="LeftForearm 5.79648234277940766e-01 -1.14685802993995112e-02 -7.19215083771079233e-01" CylinderRadius="2.31680933000000006e-01" CylinderQuaternion="LeftForearm 7.07106781186547240e-01 -7.07106781186547795e-01 1.09721259855532975e-16 -3.46944695195361172e-17"/>
  <MUSCLE ActivationK="0.17" ActivationKinetics="false" CylinderBodyID="LeftForearm" FibreLength="0.386006" ForcePerUnitArea="300000" ID="LeftWristFlex" InsertionBodyID="LeftHand" OriginBodyID="LeftForearm" PCA="0.4287881" ParallelStrainAtFmax="0.6" SerialStrainAtFmax="0.059999999999999998" Strap="CylinderWrap" TendonLength="1.3426245" Type="MinettiAlexander" VMaxFactor="8.4000000000000004" Origin="LeftForearm -6.64481765722087614e-01 9.86464197005994248e-02 3.38704916228943109e-01" Insertion="LeftHand -2.34744435439355664e-01 1.51128601582937783e-01 2.21448431742180263e-01" CylinderPosition="LeftForearm 5.79648234277940766e-01 -1.14685802993995112e-02 -7.19215083771079233e-01" CylinderRadius="2.36471261999999988e-01" CylinderQuaternion="LeftForearm 7.07106781186547795e-01 7.07106781186547240e-01 -3.46944695195361172e-17 -1.09721259855532975e-16"/>
  <MUSCLE ActivationK="0.17" ActivationKinetics="false" CylinderBodyID="RightShank" FibreLength="0.340424" ForcePerUnitArea="300000" ID="RightAnkleExt" InsertionBodyID="RightFoot" OriginBodyID="RightShank" PCA="0.891370063" ParallelStrainAtFmax="0.6" SerialStrainAtFmax="0.059999999999999998" Strap="CylinderWrap" TendonLength="1.74649" Type="MinettiAlexander" VMaxFactor="8.4000000000000004" Origin="RightShank -1.12435796985264250e-01 1.34241336602095446e-01 5.85291981340239631e-01" Insertion="RightFoot -3.14548512126404722e-01 6.58865327321042638e-03 1.14069260070261844e-01" CylinderPosition="RightShank -2.64435796985261762e-01 -2.14653663397901817e-01 -8.80903018659759951e-01" CylinderRadius="3.35841855999999994e-01" CylinderQuaternion="RightShank 7.07106781186549127e-01 7.07106781186545907e-01 -2.42861286636752932e-17 1.64798730217796649e-16"/>
  <MUSCLE ActivationK="0.17" ActivationKinetics="false" CylinderBodyID="RightShank" FibreLength="1.069406" ForcePerUnitArea="300000" ID="RightAnkleExtKneeFlex" InsertionBodyID="RightFoot" OriginBodyID="RightThigh" PCA="0.354687278" ParallelStrainAtFmax="0.6" SerialStrainAtFmax="0.059999999999999998" Strap="TwoCylinderWrap" TendonLength="1.8379795" Type="MinettiAlexander" VMaxFactor="8.4000000000000004" Origin="RightThigh -1.20448960113862413e-01 -3.86299257685716463e-02 -6.62171690730377183e-01" Insertion="RightFoot -3.95988512126404513e-01 2.76828653273211822e-01 1.11672260070262208e-01" Cylinder1Position="RightShank 2.13994203014739703e-01 2.70103336602098953e-01 1.10149698134024687e+00" Cylinder1Radius="3.44218968000000014e-01" Cylinder2Position="RightShank -2.64435796985261762e-01 -2.14653663397901817e-01 -8.80903018659759951e-01" Cylinder2Radius="3.35841855999999994e-01" CylinderQuaternion="RightShank 7.07106781186549127e-01 7.07106781186545907e-01 -2.42861286636752932e-17 1.64798730217796649e-16"/>
  <MUSCLE ActivationK="0.17" ActivationKinetics="false" CylinderBodyID="RightShank" FibreLength="0.30142" ForcePerUnitArea="300000" ID="RightAnkleFlex" InsertionBodyID="RightFoot" OriginBodyID="RightShank" PCA="1.006714094" ParallelStrainAtFmax="0.6" SerialStrainAtFmax="0.059999999999999998" Strap="CylinderWrap" TendonLength="1.678087" Type="MinettiAlexander" VMaxFactor="8.4000000000000004" Origin="RightShank 5.14984203014740349e-01 1.66991336602096557e-01 5.06231981340240278e-01" Insertion="RightFoot 2.37114878735921186e-02 1.79538653273213250e-01 1.98903260070259436e-01" CylinderPosition="RightShank -2.64435796985261762e-01 -2.14653663397901817e-01 -8.80903018659759951e-01" CylinderRadius="2.60242423000000000e-01" CylinderQuaternion="RightShank 7.07106781186546240e-01 -7.07106781186548905e-01 -5.37764277552810076e-17 5.03069808033273934e-17"/>
  <MUSCLE ActivationK="0.17" ActivationKinetics="false" CylinderBodyID="RightArm" FibreLength="0.656556" ForcePerUnitArea="300000" ID="RightElbowExt" InsertionBodyID="RightForearm" OriginBodyID="RightArm" PCA="0.85082214" ParallelStrainAtFmax="0.6" SerialStrainAtFmax="0.059999999999999998" Strap="CylinderWrap" TendonLength="1.271636" Type="MinettiAlexander" VMaxFactor="8.4000000000000004" Origin="RightArm -1.23969065912592130e-01 -1.12829319071526865e-01 6.48065451339385423e-01" Insertion="RightForearm -8.31161765722083556e-01 2.40063580299499674e-01 4.66614916228931587e-01" CylinderPosition="RightArm -1.29449065912588701e-01 -7.72293190715259009e-02 -9.70424548660623110e-01" CylinderRadius="2.19058843000000003e-01" CylinderQuaternion="RightArm 7.07106781186548239e-01 7.07106781186547018e-01 -5.74288338238415630e-17 1.56673990187733425e-16"/>
  <MUSCLE ActivationK="0.17" ActivationKinetics="false" CylinderBodyID="RightForearm" FibreLength="0.814456" ForcePerUnitArea="300000" ID="RightElbowExtWristFlex" InsertionBodyID="RightHand" OriginBodyID="RightArm" PCA="0.444546519" ParallelStrainAtFmax="0.6" SerialStrainAtFmax="0.059999999999999998" Strap="TwoCylinderWrap" TendonLength="1.732291" Type="MinettiAlexander" VMaxFactor="8.4000000000000004" Origin="RightArm -3.38609065912597984e-01 -2.29259319071526690e-01 -5.82164548660621728e-01" Insertion="RightHand -2.52204435439312813e-01 -3.40038601582847266e-01 2.67528431742153461e-01" Cylinder1Position="RightForearm -5.11571765722079519e-01 2.73993580299498274e-01 8.35494916228932794e-01" Cylinder1Radius="2.19058843000000003e-01" Cylinder2Position="RightForearm 5.79648234277918784e-01 1.14685802995000558e-02 -7.19215083771067243e-01" Cylinder2Radius="2.36471261999999988e-01" CylinderQuaternion="RightForearm 7.07106781186545907e-01 7.07106781186549349e-01 4.94396190653390022e-17 -4.25007251614317738e-17"/>
  <MUSCLE ActivationK="0.17" ActivationKinetics="false" CylinderBodyID="RightArm" FibreLength="0.7069" ForcePerUnitArea="300000" ID="RightElbowFlex" InsertionBodyID="RightForearm" OriginBodyID="RightArm" PCA="0.526818862" ParallelStrainAtFmax="0.6" SerialStrainAtFmax="0.059999999999999998" Strap="CylinderWrap" TendonLength="0.970332" Type="MinettiAlexander" VMaxFactor="8.4000000000000004" Origin="RightArm 2.71850934087407570e-01 1.92760680928472594e-01 5.32925451339385625e-01" Insertion="RightForearm -1.35161765722077831e-01 1.11873580299501715e-01 7.69284916228933358e-01" CylinderPosition="RightArm -1.29449065912588701e-01 -7.72293190715259009e-02 -9.70424548660623110e-01" CylinderRadius="2.22506900000000007e-01" CylinderQuaternion="RightArm 7.07106781186547795e-01 -7.07106781186547240e-01 9.77814834310364157e-18 -1.97189270120801080e-18"/>
  <MUSCLE ActivationK="0.17" ActivationKinetics="false" CylinderBodyID="RightForearm" FibreLength="0.708888" ForcePerUnitArea="300000" ID="RightElbowFlexWristExt" InsertionBodyID="RightHand" OriginBodyID="RightArm" PCA="0.437784546" ParallelStrainAtFmax="0.6" SerialStrainAtFmax="0.059999999999999998" Strap="TwoCylinderWrap" TendonLength="1.870875" Type="MinettiAlexander" VMaxFactor="8.4000000000000004" Origin="RightArm -1.44029065912587906e-01 -2.20699319071525790e-01 -6.51744548660626366e-01" Insertion="RightHand 2.47495564560687858e-01 -6.32086015828451503e-02 2.60836431742154373e-01" Cylinder1Position="RightForearm -5.11571765722079519e-01 2.73993580299498274e-01 8.35494916228932794e-01" Cylinder1Radius="2.22506900000000007e-01" Cylinder2Position="RightForearm 5.79648234277918784e-01 1.14685802995000558e-02 -7.19215083771067243e-01" Cylinder2Radius="2.31680933000000006e-01" CylinderQuaternion="RightForearm 7.07106781186549349e-01 -7.07106781186545907e-01 4.25007251614317738e-17 4.94396190653390022e-17"/>
  <MUSCLE ActivationK="0.17" ActivationKinetics="false" FibreLength="1.531486" ForcePerUnitArea="300000" ID="RightHipExt" InsertionBodyID="RightThigh" OriginBodyID="Trunk" PCA="1.188820906" ParallelStrainAtFmax="0.6" SerialStrainAtFmax="0.059999999999999998" Strap="TwoPoint" TendonLength="2.4624235" Type="MinettiAlexander" VMaxFactor="8.4000000000000004" Origin="Trunk -7.04834684716653381e+00 -5.49965858746531561e-02 -6.69675104496315177e-01" Insertion="RightThigh -1.08008960113864363e-01 -1.28749925768571277e-01 2.84548309269638755e-01"/>
  <MUSCLE ActivationK="0.17" ActivationKinetics="false" CylinderBodyID="RightThigh" FibreLength="1.57787" ForcePerUnitArea="300000" ID="RightHipExtKneeFlex" InsertionBodyID="RightShank" OriginBodyID="Trunk" PCA="0.721171015" ParallelStrainAtFmax="0.6" SerialStrainAtFmax="0.059999999999999998" Strap="TwoCylinderWrap" TendonLength="1.5719055" Type="MinettiAlexander" VMaxFactor="8.4000000000000004" Origin="Trunk -3.68322684716653415e+00 -7.53550985874654300e-01 8.36114895503677791e-01" Insertion="RightShank -1.82655796985263241e-01 2.74081336602098879e-01 8.33291981340243959e-01" Cylinder1Position="RightThigh -1.03198960113856208e-01 3.42624574231429335e-01 1.08991830926966093e+00" Cylinder1Radius="2.73166923999999978e-01" Cylinder2Position="RightThigh 3.03810398861402708e-02 -2.25417925768570337e-01 -1.05008669073038763e+00" Cylinder2Radius="3.44218968000000014e-01" CylinderQuaternion="RightThigh 7.07106781186545907e-01 7.07106781186549127e-01 -1.56472057533107901e-15 -5.75928194024299561e-16"/>
  <MUSCLE ActivationK="0.17" ActivationKinetics="false" CylinderBodyID="Trunk" FibreLength="0.716566" ForcePerUnitArea="300000" ID="RightHipFlex" InsertionBodyID="RightThigh" OriginBodyID="Trunk" PCA="1.693877534" ParallelStrainAtFmax="0.6" SerialStrainAtFmax="0.059999999999999998" Strap="CylinderWrap" TendonLength="0.8264925" Type="MinettiAlexander" VMaxFactor="8.4000000000000004" Origin="Trunk -2.29272684716653652e+00 -1.73460998587465687e+00 1.01111489550368727e+00" Insertion="RightThigh 4.81210398861388611e-02 -4.16159925768572192e-01 7.27628309269646945e-01" CylinderPosition="Trunk -3.32006684716652645e+00 -6.55345485874655354e-01 5.24348955036820358e-02" CylinderRadius="3.02410548000000001e-01" CylinderQuaternion="Trunk 7.07106781186547462e-01 -7.07106781186547684e-01 -3.46944695195361419e-18 6.93889390390722838e-18"/>
  <MUSCLE ActivationK="0.17" ActivationKinetics="false" CylinderBodyID="RightThigh" FibreLength="1.8013" ForcePerUnitArea="300000" ID="RightHipFlexKneeExt" InsertionBodyID="RightShank" OriginBodyID="Trunk" PCA="0.589603713" ParallelStrainAtFmax="0.6" SerialStrainAtFmax="0.059999999999999998" Strap="TwoCylinderWrap" TendonLength="1.657615" Type="MinettiAlexander" VMaxFactor="8.4000000000000004" Origin="Trunk -2.85399684716652624e+00 -1.41594998587465359e+00 7.50964895503683838e-01" Insertion="RightShank 4.23064203014737905e-01 -1.60308663397903117e-01 3.70771981340239754e-01" Cylinder1Position="RightThigh -1.03198960113856208e-01 3.42624574231429335e-01 1.08991830926966093e+00" Cylinder1Radius="3.02410548000000001e-01" Cylinder2Position="RightThigh 3.03810398861402708e-02 -2.25417925768570337e-01 -1.05008669073038763e+00" Cylinder2Radius="2.88037778999999994e-01" CylinderQuaternion="RightThigh 7.07106781186546129e-01 -7.07106781186548905e-01 3.81639164714897413e-16 -4.16333634234433505e-16"/>
  <MUSCLE ActivationK="0.17" ActivationKinetics="false" CylinderBodyID="RightThigh" FibreLength="0.645492" ForcePerUnitArea="300000" ID="RightKneeExt" InsertionBodyID="RightShank" OriginBodyID="RightThigh" PCA="1.41029058" ParallelStrainAtFmax="0.6" SerialStrainAtFmax="0.059999999999999998" Strap="CylinderWrap" TendonLength="1.556599" Type="MinettiAlexander" VMaxFactor="8.4000000000000004" Origin="RightThigh 2.53481039886146453e-01 -5.27992576857225920e-03 5.51008309269644059e-01" Insertion="RightShank 5.22124203014740496e-01 2.12191336602097269e-01 5.58411981340237951e-01" CylinderPosition="RightThigh 3.03810398861402708e-02 -2.25417925768570337e-01 -1.05008669073038763e+00" CylinderRadius="2.88037778999999994e-01" CylinderQuaternion="RightThigh 7.07106781186546129e-01 -7.07106781186548905e-01 3.81639164714897413e-16 -4.16333634234433505e-16"/>
  <MUSCLE ActivationK="0.17" ActivationKinetics="false" CylinderBodyID="RightThigh" FibreLength="0.758504" ForcePerUnitArea="300000" ID="RightKneeFlex" InsertionBodyID="RightShank" OriginBodyID="RightThigh" PCA="0.600083379" ParallelStrainAtFmax="0.6" SerialStrainAtFmax="0.059999999999999998" Strap="CylinderWrap" TendonLength="1.457655" Type="MinettiAlexander" VMaxFactor="8.4000000000000004" Origin="RightThigh -1.15558960113855302e-01 -1.36519925768570888e-01 7.81608309269657742e-01" Insertion="RightShank -5.29157969852608323e-02 1.07991336602098767e-01 6.78981981340244012e-01" CylinderPosition="RightThigh 3.03810398861402708e-02 -2.25417925768570337e-01 -1.05008669073038763e+00" CylinderRadius="3.44218968000000014e-01" CylinderQuaternion="RightThigh 7.07106781186545907e-01 7.07106781186549127e-01 -1.56472057533107901e-15 -5.75928194024299561e-16"/>
  <MUSCLE ActivationK="0.17" ActivationKinetics="false" CylinderBodyID="Trunk" FibreLength="0.645286" ForcePerUnitArea="300000" ID="RightShoulderExt" InsertionBodyID="RightArm" OriginBodyID="Trunk" PCA="2.308484943" ParallelStrainAtFmax="0.6" SerialStrainAtFmax="0.059999999999999998" Strap="TwoCylinderWrap" TendonLength="3.2158285" Type="MinettiAlexander" VMaxFactor="8.4000000000000004" Origin="Trunk 7.64723152833471254e-01 -1.10124998587465472e+00 1.27133489550367673e+00" Insertion="RightArm 2.91700934087412489e-01 -1.27559319071526761e-01 4.68645451339382457e-01" Cylinder1Position="Trunk 2.70599315283348529e+00 -1.26801998587464548e+00 3.20504895503686327e-01" Cylinder1Radius="5.00000000000000028e-02" Cylinder2Position="Trunk 2.95433815283347689e+00 -1.21694998587465020e+00 -8.39595104496316913e-01" Cylinder2Radius="3.08915671000000003e-01" CylinderQuaternion="Trunk 7.07106781186547462e-01 -7.07106781186547684e-01 -3.46944695195361419e-18 6.93889390390722838e-18"/>
  <MUSCLE ActivationK="0.17" ActivationKinetics="false" CylinderBodyID="RightArm" FibreLength="1.312294" ForcePerUnitArea="300000" ID="RightShoulderExtElbowFlex" InsertionBodyID="RightForearm" OriginBodyID="Trunk" PCA="0.709460406" ParallelStrainAtFmax="0.6" SerialStrainAtFmax="0.059999999999999998" Strap="TwoCylinderWrap" TendonLength="1.3229565" Type="MinettiAlexander" VMaxFactor="8.4000000000000004" Origin="Trunk 3.35776315283348348e+00 -1.35467985874652808e-01 -5.05955104496322305e-01" Insertion="RightForearm -1.06061765722082618e-01 1.37133580299502011e-01 7.55384916228936221e-01" Cylinder1Position="RightArm 1.16759340874107997e-02 5.32206809284705706e-02 7.75705451339379515e-01" Cylinder1Radius="3.08915671000000003e-01" Cylinder2Position="RightArm -1.29449065912588701e-01 -7.72293190715259009e-02 -9.70424548660623110e-01" Cylinder2Radius="2.22506900000000007e-01" CylinderQuaternion="RightArm 7.07106781186547795e-01 -7.07106781186547240e-01 9.77814834310364157e-18 -1.97189270120801080e-18"/>
  <MUSCLE ActivationK="0.17" ActivationKinetics="false" CylinderBodyID="Trunk" FibreLength="0.869984" ForcePerUnitArea="300000" ID="RightShoulderFlex" InsertionBodyID="RightArm" OriginBodyID="Trunk" PCA="1.141502231" ParallelStrainAtFmax="0.6" SerialStrainAtFmax="0.059999999999999998" Strap="CylinderWrap" TendonLength="2.058351" Type="MinettiAlexander" VMaxFactor="8.4000000000000004" Origin="Trunk 7.07143152833469180e-01 -1.58848998587465395e+00 7.89564895503691799e-01" Insertion="RightArm -6.02790659125936185e-02 -3.17129319071528304e-01 3.01995451339379828e-01" CylinderPosition="Trunk 2.95433815283347689e+00 -1.21694998587465020e+00 -8.39595104496316913e-01" CylinderRadius="3.14676200999999989e-01" CylinderQuaternion="Trunk 7.07106781186547684e-01 7.07106781186547462e-01 6.93889390390722838e-18 3.46944695195361419e-18"/>
  <MUSCLE ActivationK="0.17" ActivationKinetics="false" CylinderBodyID="RightArm" FibreLength="1.40108" ForcePerUnitArea="300000" ID="RightShoulderFlexElbowExt" InsertionBodyID="RightForearm" OriginBodyID="Trunk" PCA="0.553751769" ParallelStrainAtFmax="0.6" SerialStrainAtFmax="0.059999999999999998" Strap="TwoCylinderWrap" TendonLength="1.292402" Type="MinettiAlexander" VMaxFactor="8.4000000000000004" Origin="Trunk 2.68393315283347267e+00 -1.41111998587465637e+00 -2.85115104496318716e-01" Insertion="RightForearm -6.24111765722081269e-01 5.69135802995028028e-02 2.95664916228930763e-01" Cylinder1Position="RightArm 1.16759340874107997e-02 5.32206809284705706e-02 7.75705451339379515e-01" Cylinder1Radius="3.14676200999999989e-01" Cylinder2Position="RightArm -1.29449065912588701e-01 -7.72293190715259009e-02 -9.70424548660623110e-01" Cylinder2Radius="2.19058843000000003e-01" CylinderQuaternion="RightArm 7.07106781186548239e-01 7.07106781186547018e-01 -5.74288338238415630e-17 1.56673990187733425e-16"/>
  <MUSCLE ActivationK="0.17" ActivationKinetics="false" CylinderBodyID="RightForearm" FibreLength="0.243942" ForcePerUnitArea="300000" ID="RightWristExt" InsertionBodyID="RightHand" OriginBodyID="RightForearm" PCA="1.017750814" ParallelStrainAtFmax="0.6" SerialStrainAtFmax="0.059999999999999998" Strap="CylinderWrap" TendonLength="1.5168885" Type="MinettiAlexander" VMaxFactor="8.4000000000000004" Origin="RightForearm -7.09176572208133904e-03 1.13483580299500147e-01 5.65304916228928978e-01" Insertion="RightHand 2.39965564560688349e-01 1.43021398417157442e-01 2.39859431742155099e-01" CylinderPosition="RightForearm 5.79648234277918784e-01 1.14685802995000558e-02 -7.19215083771067243e-01" CylinderRadius="2.31680933000000006e-01" CylinderQuaternion="RightForearm 7.07106781186549349e-01 -7.07106781186545907e-01 4.25007251614317738e-17 4.94396190653390022e-17"/>
  <MUSCLE ActivationK="0.17" ActivationKinetics="false" CylinderBodyID="RightForearm" FibreLength="0.386006" ForcePerUnitArea="300000" ID="RightWristFlex" InsertionBodyID="RightHand" OriginBodyID="RightForearm" PCA="0.4287881" ParallelStrainAtFmax="0.6" SerialStrainAtFmax="0.059999999999999998" Strap="CylinderWrap" TendonLength="1.3426245" Type="MinettiAlexander" VMaxFactor="8.4000000000000004" Origin="RightForearm -6.64481765722081397e-01 -9.86464197004989773e-02 3.38704916228935338e-01" Insertion="RightHand -2.34744435439314475e-01 -1.51128601582847744e-01 2.21448431742154117e-01" CylinderPosition="RightForearm 5.79648234277918784e-01 1.14685802995000558e-02 -7.19215083771067243e-01" CylinderRadius="2.36471261999999988e-01" CylinderQuaternion="RightForearm 7.07106781186545907e-01 7.07106781186549349e-01 4.94396190653390022e-17 -4.25007251614317738e-17"/>
  <DRIVER Type="BoxCar" ID="LeftHipFlexDriver" TargetID="LeftHipFlex" CycleTime="3.39999999999999991e+00" Delay="1.52295980856067242e-01" Width="2.78555000676037001e-01" Height="3.32415071871622558e-01"/>
  <DRIVER Type="BoxCar" ID="LeftHipFlexKneeExtDriver" TargetID="LeftHipFlexKneeExt" CycleTime="3.39999999999999991e+00" Delay="5.13117924874630704e-01" Width="1.60478990945565170e-01" Height="4.66769110783927660e-02"/>
  <DRIVER Type="BoxCar" ID="LeftHipExtDriver" TargetID="LeftHipExt" CycleTime="3.39999999999999991e+00" Delay="5.95858281121585454e-01" Width="4.08307092691980733e-01" Height="8.17943851601329430e-01"/>
  <DRIVER Type="BoxCar" ID="LeftHipExtKneeFlexDriver" TargetID="LeftHipExtKneeFlex" CycleTime="3.39999999999999991e+00" Delay="4.15716863334136932e-01" Width="4.96175135955178731e-02" Height="1.17448440855315236e-02"/>
  <DRIVER Type="BoxCar" ID="LeftKneeExtDriver" TargetID="LeftKneeExt" CycleTime="3.39999999999999991e+00" Delay="7.61033369735125809e-01" Width="2.53279546226305607e-01" Height="9.74667105390812250e-01"/>
  <DRIVER Type="BoxCar" ID="LeftKneeFlexDriver" TargetID="LeftKneeFlex" CycleTime="3.39999999999999991e+00" Delay="3.28087507423483971e-01" Width="1.69757611053776514e-01" Height="1.11070010172581723e-01"/>
  <DRIVER Type="BoxCar" ID="LeftAnkleFlexDriver" TargetID="LeftAnkleFlex" CycleTime="3.39999999999999991e+00" Delay="2.21261116853708528e-01" Width="6.57684700411395928e-01" Height="2.68811878829706453e-02"/>
  <DRIVER Type="BoxCar" ID="LeftAnkleExtKneeFlexDriver" TargetID="LeftAnkleExtKneeFlex" CycleTime="3.39999999999999991e+00" Delay="2.04511490730050483e-02" Width="5.21391760061430953e-01" Height="5.99980752263218009e-01"/>
  <DRIVER Type="BoxCar" ID="LeftAnkleExtDriver" TargetID="LeftAnkleExt" CycleTime="3.39999999999999991e+00" Delay="3.85423091247959870e-01" Width="2.58935965074802654e-01" Height="3.03304700357953649e-01"/>
  <DRIVER Type="BoxCar" ID="LeftShoulderExtDriver" TargetID="LeftShoulderExt" CycleTime="3.39999999999999991e+00" Delay="4.20083506839981580e-01" Width="4.09108275230640750e-02" Height="2.28774751603576798e-02"/>
  <DRIVER Type="BoxCar" ID="LeftShoulderFlexDriver" TargetID="LeftShoulderFlex" CycleTime="3.39999999999999991e+00" Delay="7.54469407323341522e-03" Width="1.53784577146627355e-01" Height="1.83806655471101477e-01"/>
  <DRIVER Type="BoxCar" ID="LeftShoulderExtElbowFlexDriver" TargetID="LeftShoulderExtElbowFlex" CycleTime="3.39999999999999991e+00" Delay="8.14134474638690042e-01" Width="2.04198649882743166e-01" Height="8.65101843787528524e-02"/>
  <DRIVER Type="BoxCar" ID="LeftShoulderFlexElbowExtDriver" TargetID="LeftShoulderFlexElbowExt" CycleTime="3.39999999999999991e+00" Delay="7.17539082378110038e-01" Width="5.67998330214619165e-02" Height="6.73360331447611371e-02"/>
  <DRIVER Type="BoxCar" ID="LeftElbowFlexDriver" TargetID="LeftElbowFlex" CycleTime="3.39999999999999991e+00" Delay="8.15582656378998294e-01" Width="3.99349795855204470e-02" Height="9.31159507333966130e-01"/>
  <DRIVER Type="BoxCar" ID="LeftElbowExtDriver" TargetID="LeftElbowExt" CycleTime="3.39999999999999991e+00" Delay="4.92289609314604804e-01" Width="6.72766790678868909e-01" Height="6.74401712000750365e-03"/>
  <DRIVER Type="BoxCar" ID="LeftWristFlexDriver" TargetID="LeftWristFlex" CycleTime="3.39999999999999991e+00" Delay="7.68059233309051070e-02" Width="2.24778597783590273e-01" Height="9.40294141072202661e-02"/>
  <DRIVER Type="BoxCar" ID="LeftWristExtDriver" TargetID="LeftWristExt" CycleTime="3.39999999999999991e+00" Delay="4.90748357916190869e-01" Width="9.71761774470499828e-02" Height="9.65162962662674540e-02"/>
  <DRIVER Type="BoxCar" ID="LeftElbowFlexWristExtDriver" TargetID="LeftElbowFlexWristExt" CycleTime="3.39999999999999991e+00" Delay="7.58388406984654706e-01" Width="6.53548970552944919e-01" Height="8.98460039600127575e-02"/>
  <DRIVER Type="BoxCar" ID="LeftElbowExtWristFlexDriver" TargetID="LeftElbowExtWristFlex" CycleTime="3.39999999999999991e+00" Delay="6.57445472708916512e-01" Width="8.64423085068300734e-02" Height="2.08271350470281225e-01"/>
  <DRIVER Type="BoxCar" ID="RightHipFlexDriver" TargetID="RightHipFlex" CycleTime="3.39999999999999991e+00" Delay="6.52295980856067215e-01" Width="2.78555000676037001e-01" Height="3.32415071871622558e-01"/>
  <DRIVER Type="BoxCar" ID="RightHipFlexKneeExtDriver" TargetID="RightHipFlexKneeExt" CycleTime="3.39999999999999991e+00" Delay="1.31179248746307042e-02" Width="1.60478990945565170e-01" Height="4.66769110783927660e-02"/>
  <DRIVER Type="BoxCar" ID="RightHipExtDriver" TargetID="RightHipExt" CycleTime="3.39999999999999991e+00" Delay="9.58582811215854536e-02" Width="4.08307092691980733e-01" Height="8.17943851601329430e-01"/>
  <DRIVER Type="BoxCar" ID="RightHipExtKneeFlexDriver" TargetID="RightHipExtKneeFlex" CycleTime="3.39999999999999991e+00" Delay="9.15716863334136932e-01" Width="4.96175135955178731e-02" Height="1.17448440855315236e-02"/>
  <DRIVER Type="BoxCar" ID="RightKneeExtDriver" TargetID="RightKneeExt" CycleTime="3.39999999999999991e+00" Delay="2.61033369735125809e-01" Width="2.53279546226305607e-01" Height="9.74667105390812250e-01"/>
  <DRIVER Type="BoxCar" ID="RightKneeFlexDriver" TargetID="RightKneeFlex" CycleTime="3.39999999999999991e+00" Delay="8.28087507423483915e-01" Width="1.69757611053776514e-01" Height="1.11070010172581723e-01"/>
  <DRIVER Type="BoxCar" ID="RightAnkleFlexDriver" TargetID="RightAnkleFlex" CycleTime="3.39999999999999991e+00" Delay="7.21261116853708528e-01" Width="6.57684700411395928e-01" Height="2.68811878829706453e-02"/>
  <DRIVER Type="BoxCar" ID="RightAnkleExtKneeFlexDriver" TargetID="RightAnkleExtKneeFlex" CycleTime="3.39999999999999991e+00" Delay="5.20451149073005048e-01" Width="5.21391760061430953e-01" Height="5.99980752263218009e-01"/>
  <DRIVER Type="BoxCar" ID="RightAnkleExtDriver" TargetID="RightAnkleExt" CycleTime="3.39999999999999991e+00" Delay="8.85423091247959926e-01" Width="2.58935965074802654e-01" Height="3.03304700357953649e-01"/>
  <DRIVER Type="BoxCar" ID="RightShoulderExtDriver" TargetID="RightShoulderExt" CycleTime="3.39999999999999991e+00" Delay="9.20083506839981524e-01" Width="4.09108275230640750e-02" Height="2.28774751603576798e-02"/>
  <DRIVER Type="BoxCar" ID="RightShoulderFlexDriver" TargetID="RightShoulderFlex" CycleTime="3.39999999999999991e+00" Delay="5.07544694073233438e-01" Width="1.53784577146627355e-01" Height="1.83806655471101477e-01"/>
  <DRIVER Type="BoxCar" ID="RightShoulderExtElbowFlexDriver" TargetID="RightShoulderExtElbowFlex" CycleTime="3.39999999999999991e+00" Delay="3.14134474638690042e-01" Width="2.04198649882743166e-01" Height="8.65101843787528524e-02"/>
  <DRIVER Type="BoxCar" ID="RightShoulderFlexElbowExtDriver" TargetID="RightShoulderFlexElbowExt" CycleTime="3.39999999999999991e+00" Delay="2.17539082378110038e-01" Width="5.67998330214619165e-02" Height="6.73360331447611371e-02"/>
  <DRIVER Type="BoxCar" ID="RightElbowFlexDriver" TargetID="RightElbowFlex" CycleTime="3.39999999999999991e+00" Delay="3.15582656378998294e-01" Width="3.99349795855204470e-02" Height="9.31159507333966130e-01"/>
  <DRIVER Type="BoxCar" ID="RightElbowExtDriver" TargetID="RightElbowExt" CycleTime="3.39999999999999991e+00" Delay="9.92289609314604748e-01" Width="6.72766790678868909e-01" Height="6.74401712000750365e-03"/>
  <DRIVER Type="BoxCar" ID="RightWristFlexDriver" TargetID="RightWristFlex" CycleTime="3.39999999999999991e+00" Delay="5.76805923330905079e-01" Width="2.24778597783590273e-01" Height="9.40294141072202661e-02"/>
  <DRIVER Type="BoxCar" ID="RightWristExtDriver" TargetID="RightWristExt" CycleTime="3.39999999999999991e+00" Delay="9.90748357916190869e-01" Width="9.71761774470499828e-02" Height="9.65162962662674540e-02"/>
  <DRIVER Type="BoxCar" ID="RightElbowFlexWristExtDriver" TargetID="RightElbowFlexWristExt" CycleTime="3.39999999999999991e+00" Delay="2.58388406984654706e-01" Width="6.53548970552944919e-01" Height="8.98460039600127575e-02"/>
  <DRIVER Type="BoxCar" ID="RightElbowExtWristFlexDriver" TargetID="RightElbowExtWristFlex" CycleTime="3.39999999999999991e+00" Delay="1.57445472708916512e-01" Width="8.64423085068300734e-02" Height="2.08271350470281225e-01"/>
</GAITSYMODE>
