# Supplementary material for: March of the Titans: The Locomotor Capabilities of Sauropod Dinosaurs
Source: PLoS One. 2013 Oct 30;8(10):e78733. doi: 10.1371/journal.pone.0078733 (PMC3864407; doi:10.1371/journal.pone.0078733)
Supplement: Data File S14 — GaitSym model specification file used to generate Movie S14. (XML) [file pone.0078733.s030.xml]

<?xml version="1.0"?>
<GAITSYMODE>
  <STATE SimulationTime="7.20009999999655825e+00" CycleFraction="2.00000000000000000e+00"/>
  <IOCONTROL OldStyleInputs="false" SanityCheckLeft="" SanityCheckRight="" SanityCheckAxis="Y"/>
  <GLOBAL AllowInternalCollisions="false" BMR="0" CFM="1e-10" ContactMaxCorrectingVel="100" ContactSurfaceLayer="0.001" DistanceTravelledBodyID="Trunk" ERP="0.2" FitnessType="DistanceTravelled" GravityVector="0.0 0.0 -9.81" IntegrationStepSize="1e-4" MechanicalEnergyLimit="0" MetabolicEnergyLimit="1.00000000000000000e+07" TimeLimit="0.00000000000000000e+00"/>
  <INTERFACE BodyAxisSize="0.1 0.1 0.1" BodyColour=".275 .725 .451 1.0" DrawingOrder="Environment Joint Muscle Geom Body" EnvironmentAxisSize="1 1 1" EnvironmentColour="0.5 0.5 1.0 1.0" GeomColour="0 0 1 1" JointAxisSize="0.05 0.05 0.05" JointColour="0 1 0 1" StrapColour="1 0 0 1" StrapCylinderColour="0 1 1 1" StrapCylinderLength="0.05" StrapForceColour="1 0 0 0.5" StrapForceRadius="0.01" StrapForceScale="0.000001" StrapRadius="0.005" TrackBodyID="Trunk"/>
  <ENVIRONMENT Plane="0 0 1 0"/>
  <BODY Clockwise="false" GraphicFile="LeftHumerus.obj" ID="LeftArm" Offset="-3.39701906591260938e+00 -1.27017068092847296e+00 -3.64084454866060847e+00" PositionHighBound="1000 20 10" PositionLowBound="-50 -20 -1.00000000000000006e-01" Scale="1.0" Mass="2.87886511217309817e+03" MOI="1.51881774237460081e+03 1.28127493163638701e+03 8.79467147156984879e+02 1.18153246306896335e+02 -6.64939124128528363e+01 -2.59103908205128590e+01" Density="-1" Position="World 2.69749863682705104e+00 1.32134687105101944e+00 3.73796223259481497e+00" Quaternion="World 9.74628464919253146e-01 6.55168262025472570e-02 2.13842028422073782e-01 -8.85933032562055862e-03" LinearVelocity="2.47369735050488826e+00 -5.94185056782061682e-01 -3.42716379010987782e-01" AngularVelocity="7.31307435994764388e-02 -1.64397133094795289e+00 -2.09015503140032449e-01"/>
  <BODY Clockwise="false" GraphicFile="LeftFoot.obj" ID="LeftFoot" Offset="2.97726148787360723e+00 -1.91340865327322729e+00 -5.88925739929745951e-01" PositionHighBound="1000 20 10" PositionLowBound="-50 -20 -1.00000000000000006e-01" Scale="1.0" Mass="9.76053778769090059e+02" MOI="2.19891891425343033e+02 1.96638313583607044e+02 1.90760509494453601e+02 1.48541370683299707e+01 4.44257777955307418e+01 -1.42700946604667522e+00" Density="-1" Position="World -4.88058085303597800e+00 2.68207994078819745e+00 8.13605540727738608e-01" Quaternion="World 9.56859608664390571e-01 6.59802504007288432e-02 2.82929364135180217e-01 -4.15581204449172199e-03" LinearVelocity="1.41778013347676035e+00 -1.57547603940296627e-01 4.34149264831717063e-01" AngularVelocity="2.33516650424797939e-01 1.86645892926377743e+00 2.29809879197145434e-01"/>
  <BODY Clockwise="false" GraphicFile="LeftRadius+Ulna.obj" ID="LeftForearm" Offset="-3.77914176572207339e+00 -1.62139358029940106e+00 -1.83492508377106223e+00" PositionHighBound="1000 20 10" PositionLowBound="-50 -20 -1.00000000000000006e-01" Scale="1.0" Mass="4.28229772080454268e+02" MOI="7.76630543069758801e+01 1.25060962855903895e+02 6.80520310714964580e+01 -9.09941079520815954e+00 4.99388877956044936e+01 9.12861560228374813e+00" Density="-1" Position="World 2.62686063283089410e+00 1.88506900005369094e+00 2.08871698149137153e+00" Quaternion="World 9.96749770835698046e-01 6.30765750029209787e-02 4.60317395332870347e-02 -1.98070437073278073e-02" LinearVelocity="5.32891123104437625e+00 -4.61557661835083732e-01 -4.05169107140590623e-01" AngularVelocity="7.17838563746588526e-02 -1.67345088929913111e+00 -2.12700607907613748e-01"/>
  <BODY Clockwise="false" GraphicFile="LeftHand.obj" ID="LeftHand" Offset="-4.32019443543935555e+00 -1.75283139841706292e+00 -6.09846568257822796e-01" PositionHighBound="1000 20 10" PositionLowBound="-50 -20 -1.00000000000000006e-01" Scale="1.0" Mass="1.95727961781530439e+02" MOI="1.77441753059478273e+01 1.56481812801897409e+01 9.55533007798740641e+00 1.22051709737293579e+00 8.04779331761040440e-01 8.83354091805660796e-02" Density="-1" Position="World 3.28088161414983936e+00 2.14212787471013177e+00 8.54069681996608154e-01" Quaternion="World 9.83085922231619835e-01 5.72941906358701292e-02 -1.70795516763525362e-01 -3.29899482095165689e-02" LinearVelocity="7.44980353199286061e+00 -5.12014032681772480e-01 7.07578214532304850e-01" AngularVelocity="7.17838217260673844e-02 -1.67345164138039171e+00 -2.12700702000655634e-01"/>
  <BODY Clockwise="false" GraphicFile="LeftTibia+Fibula.obj" ID="LeftShank" Offset="2.94612420301476075e+00 -1.49349133660207922e+00 -2.06707801865976304e+00" PositionHighBound="1000 20 10" PositionLowBound="-50 -20 -1.00000000000000006e-01" Scale="1.0" Mass="6.20181087795764938e+02" MOI="1.63550748577237783e+02 1.61332593283485977e+02 6.33413387978944655e+01 1.05328715668043982e+00 -3.23707932958904507e+01 2.81783206875586281e+01" Density="-1" Position="World -4.28984271743182433e+00 2.06336832346265808e+00 2.15830441937456730e+00" Quaternion="World 9.89114451080502111e-01 6.45441807625052044e-02 1.31459954330482715e-01 -1.43154392472468767e-02" LinearVelocity="1.99140835577724928e+00 -4.01637007445285410e-01 4.73399892865314142e-01" AngularVelocity="1.13117527164967424e-01 -7.68767187380476447e-01 -9.96056215527167527e-02"/>
  <BODY Clockwise="false" GraphicFile="LeftFemur.obj" ID="LeftThigh" Offset="2.76251103988614055e+00 -9.97970074231429138e-01 -4.21866169073035557e+00" PositionHighBound="1000 20 10" PositionLowBound="-50 -20 -1.00000000000000006e-01" Scale="1.0" Mass="5.38667316593421219e+03" MOI="4.51287423253337693e+03 3.53576421393742567e+03 2.65903361343194774e+03 -3.18905216510765513e+02 5.09815414587105238e+01 3.07316592267948920e+02" Density="-1" Position="World -3.51830158655946246e+00 1.28656308004704645e+00 4.09140002108642165e+00" Quaternion="World 9.84691248566368693e-01 6.49487348733600728e-02 1.61282447434284271e-01 -1.23603796366988702e-02" LinearVelocity="1.28597227032208350e+00 -7.03622202824669807e-01 7.16800614338883757e-01" AngularVelocity="1.51796347571428625e-01 7.77491218166175835e-02 6.21502758721930934e-03"/>
  <BODY Clockwise="false" GraphicFile="RightHumerus.obj" ID="RightArm" Offset="-3.39701906591259251e+00 1.27017068092847274e+00 -3.64084454866061957e+00" PositionHighBound="1000 20 10" PositionLowBound="-50 -20 -1.00000000000000006e-01" Scale="1.0" Mass="2.87886511217310272e+03" MOI="1.51881774237460104e+03 1.28127493163638837e+03 8.79467147156985789e+02 -1.18153246306896492e+02 -6.64939124128530636e+01 2.59103908205127063e+01" Density="-1" Position="World 2.46253976873565072e+00 -1.20019511729970829e+00 3.49429420610784147e+00" Quaternion="World 9.51462791248251838e-01 6.60507324938267998e-02 3.00578178953483155e-01 -2.93529285121197714e-03" LinearVelocity="1.10437793825247343e+00 -5.82513365918112092e-01 -1.70749951415358273e-02" AngularVelocity="1.62644831825338482e-01 3.15182883735113439e-01 3.58963519683482141e-02"/>
  <BODY Clockwise="false" GraphicFile="RightFoot.obj" ID="RightFoot" Offset="2.97726148787359568e+00 1.91340865327321152e+00 -5.88925739929740177e-01" PositionHighBound="1000 20 10" PositionLowBound="-50 -20 -1.00000000000000006e-01" Scale="1.0" Mass="9.76053778769089831e+02" MOI="2.19891891425342891e+02 1.96638313583607044e+02 1.90760509494453515e+02 -1.48541370683299316e+01 4.44257777955307418e+01 1.42700946604664769e+00" Density="-1" Position="World -2.53971067954591501e+00 -1.26331105323701709e+00 6.37137402894194516e-01" Quaternion="World 9.62248869670830342e-01 6.58969169794311332e-02 2.64016985581507435e-01 -5.45348276515201201e-03" LinearVelocity="2.03868971309854097e-01 -1.14571721053264713e-01 8.77905066804079981e-02" AngularVelocity="1.60796752566407547e-01 2.74735865563901227e-01 3.08401277711380407e-02"/>
  <BODY Clockwise="false" GraphicFile="RightRadius+Ulna.obj" ID="RightForearm" Offset="-3.77914176572208094e+00 1.62139358029950076e+00 -1.83492508377106778e+00" PositionHighBound="1000 20 10" PositionLowBound="-50 -20 -1.00000000000000006e-01" Scale="1.0" Mass="4.28229772080454723e+02" MOI="7.76630543069759369e+01 1.25060962855904066e+02 6.80520310714965433e+01 9.09941079520817730e+00 4.99388877956045079e+01 -9.12861560228377833e+00" Density="-1" Position="World 2.06510623831667317e+00 -1.32515871526981055e+00 1.80498541164554682e+00" Quaternion="World 9.89202828407259038e-01 6.45376458062348474e-02 1.30791728160347870e-01 -1.43589828921621716e-02" LinearVelocity="5.76431297454803815e-01 -3.22021408294311251e-01 8.78570877283151863e-02" AngularVelocity="1.62644378749051605e-01 3.15172281429636880e-01 3.58950397908694846e-02"/>
  <BODY Clockwise="false" GraphicFile="RightHand.obj" ID="RightHand" Offset="-4.32019443543931203e+00 1.75283139841715396e+00 -6.09846568257848221e-01" PositionHighBound="1000 20 10" PositionLowBound="-50 -20 -1.00000000000000006e-01" Scale="1.0" Mass="1.95727961781530524e+02" MOI="1.77441753059478309e+01 1.56481812801897320e+01 9.55533007798742595e+00 -1.22051709737293557e+00 8.04779331761040440e-01 -8.83354091805654551e-02" Density="-1" Position="World 2.48460669051380556e+00 -1.30725200906898698e+00 4.47831681504126722e-01" Quaternion="World 9.94063308838177617e-01 5.98996387950507109e-02 -8.64112448718785259e-02 -2.79869264766382554e-02" LinearVelocity="1.48055002301954897e-01 -8.62303330248415795e-02 -4.14538894806479111e-02" AngularVelocity="1.62644272311892379e-01 3.15169803382145675e-01 3.58947323219037800e-02"/>
  <BODY Clockwise="false" GraphicFile="RightTibia+Fibula.obj" ID="RightShank" Offset="2.94612420301473765e+00 1.49349133660209743e+00 -2.06707801865976082e+00" PositionHighBound="1000 20 10" PositionLowBound="-50 -20 -1.00000000000000006e-01" Scale="1.0" Mass="6.20181087795765620e+02" MOI="1.63550748577237925e+02 1.61332593283486034e+02 6.33413387978944868e+01 -1.05328715668042183e+00 -3.23707932958904223e+01 -2.81783206875585677e+01" Density="-1" Position="World -2.14621193935252386e+00 -1.05142788860258474e+00 2.18682064994703040e+00" Quaternion="World 9.97793764333988253e-01 6.22383213658095694e-02 5.97259038206089752e-03 -2.23231577941792360e-02" LinearVelocity="6.23088685707162693e-01 -3.51621457789516201e-01 1.37601100611728731e-02" AngularVelocity="1.60796765705166295e-01 2.74735871982916935e-01 3.08401294274938849e-02"/>
  <BODY Clockwise="false" GraphicFile="RightFemur.obj" ID="RightThigh" Offset="2.76251103988614144e+00 9.97970074231428472e-01 -4.21866169073036357e+00" PositionHighBound="1000 20 10" PositionLowBound="-50 -20 -1.00000000000000006e-01" Scale="1.0" Mass="5.38667316593421765e+03" MOI="4.51287423253337511e+03 3.53576421393742658e+03 2.65903361343194501e+03 3.18905216510765172e+02 5.09815414587102467e+01 -3.07316592267948920e+02" Density="-1" Position="World -2.59027206089304052e+00 -7.73821486434743688e-01 4.12698724417376717e+00" Quaternion="World 9.39662333447871090e-01 5.08477780265244247e-02 -3.35653318812202839e-01 -4.22617100863337952e-02" LinearVelocity="1.14755785680102274e+00 -6.77288316259570200e-01 1.80407439122208746e-01" AngularVelocity="1.60796766787471568e-01 2.74735901876724142e-01 3.08401292025003299e-02"/>
  <BODY BadMesh="true" Clockwise="false" GraphicFile="AxialSkeleton.obj" ID="Trunk" Offset="-4.54356847166530076e-01 1.41253468419018452e-08 -5.25614510449631833e+00" PositionHighBound="1000 20 10" PositionLowBound="-50 -20 -1.00000000000000006e-01" Scale="1.0" Mass="6.22588273359001760e+04" MOI="8.83060513550759351e+04 1.28133655441847770e+06 1.25738215429867106e+06 2.20928257206566286e+03 -8.75171642811548081e+04 5.73495077502508707e+02" Density="-1" Position="World 0.00000000000000000e+00 0.00000000000000000e+00 5.04360365714863867e+00" Quaternion="World 9.97737943490258017e-01 6.18165132540673193e-02 -1.21577066073863382e-02 -2.34500528568577955e-02" LinearVelocity="1.36800305758172680e+00 -8.26300535598731511e-01 2.47961498856414886e-01" AngularVelocity="1.51796394380877914e-01 7.77490848700135989e-02 6.21500414221334060e-03"/>
  <JOINT Body1ID="LeftShank" Body2ID="LeftFoot" ID="LeftAnkleJoint" ParamHiStop="30d" ParamLoStop="0d" Type="Hinge" HingeAnchor="LeftShank -2.64435796985245442e-01 2.14653663397921524e-01 -8.80903018659770498e-01" HingeAxis="LeftShank 1.19348975147204328e-15 -1.00000000000000022e+00 -5.55111512312578270e-17" Body2HingeAnchor="LeftFoot -2.33298362691896161e-01 -2.05263229928743213e-01 5.97246264154342343e-01" Body2HingeAxis="LeftFoot 1.27970284648226684e-06 -9.99999999994342970e-01 -3.11075069439614715e-06" StartAngleReference="3.10722731104073113e-01"/>
  <JOINT Body1ID="LeftArm" Body2ID="LeftForearm" ID="LeftElbowJoint" ParamHiStop="40d" ParamLoStop="-20d" Type="Hinge" HingeAnchor="LeftArm -1.29449065912605077e-01 7.72293190715269973e-02 -9.70424548660640207e-01" HingeAxis="LeftArm 1.72084568816899264e-15 -1.00000000000000022e+00 1.02695629777826980e-15" Body2HingeAnchor="LeftForearm -5.11573715562571585e-01 -2.73992604324427957e-01 8.35502528023160052e-01" Body2HingeAxis="LeftForearm 2.80518886418106017e-06 -9.99999999996033506e-01 -2.53827466878409069e-07" StartAngleReference="-3.39674671944786399e-01"/>
  <JOINT Body1ID="Trunk" Body2ID="LeftThigh" ID="LeftHipJoint" ParamHiStop="20d" ParamLoStop="-40d" Type="Hinge" HingeAnchor="Trunk -3.32006684716652734e+00 6.55345514125343254e-01 5.24348955036793782e-02" HingeAxis="Trunk 1.31405303305243137e-16 -1.00000000000000022e+00 -1.11022302462515654e-16" Body2HingeAnchor="LeftThigh -1.03197276878232824e-01 -3.42623778402529222e-01 1.08992684033717047e+00" Body2HingeAxis="LeftThigh 2.03026102446601797e-06 -9.99999999997333577e-01 -1.10064965536116333e-06" StartAngleReference="3.49065856706304800e-01"/>
  <JOINT Body1ID="LeftThigh" Body2ID="LeftShank" ID="LeftKneeJoint" ParamHiStop="40d" ParamLoStop="-20d" Type="Hinge" HingeAnchor="LeftThigh 3.03810398861272257e-02 2.25417925768568866e-01 -1.05008669073035366e+00" HingeAxis="LeftThigh 5.55111512312578270e-16 -9.99999999999999889e-01 1.66533453693773481e-16" Body2HingeAnchor="LeftShank 2.13991061950001060e-01 -2.70102671216304380e-01 1.10149915949241839e+00" Body2HingeAxis="LeftShank -2.55827880996789547e-06 -9.99999999991147748e-01 -3.34056502854229720e-06" StartAngleReference="-6.04318192165118895e-02"/>
  <JOINT Body1ID="Trunk" Body2ID="LeftArm" ID="LeftShoulderJoint" ParamHiStop="40d" ParamLoStop="-20d" Type="Hinge" HingeAnchor="Trunk 2.95433815283344714e+00 1.21695001412535087e+00 -8.39595104496316358e-01" HingeAxis="Trunk 1.31405303305243137e-16 -1.00000000000000022e+00 -1.11022302462515654e-16" Body2HingeAnchor="LeftArm 1.16769720366607932e-02 -5.32204756987647437e-02 7.75707287042310289e-01" Body2HingeAxis="LeftArm 2.49283825359825073e-07 -9.99999999993156363e-01 -3.69126094235117108e-06" StartAngleReference="4.56342026843546411e-01"/>
  <JOINT Body1ID="LeftForearm" Body2ID="LeftHand" ID="LeftWristJoint" ParamHiStop="5d" ParamLoStop="-25d" Type="Hinge" HingeAnchor="LeftForearm 5.79648234277960639e-01 -1.14685802994011626e-02 -7.19215083771080899e-01" HingeAxis="LeftForearm 1.31145094783846616e-15 -9.99999999999999889e-01 1.80411241501587938e-16" Body2HingeAnchor="LeftHand 3.85944533088887348e-02 -1.42905610983037196e-01 5.05871573835966704e-01" Body2HingeAxis="LeftHand 2.13874516347134502e-07 -9.99999999999888201e-01 -4.21384800025625950e-07" StartAngleReference="-4.36332313713937936e-01"/>
  <JOINT Body1ID="RightShank" Body2ID="RightFoot" ID="RightAnkleJoint" ParamHiStop="0d" ParamLoStop="-30d" Type="Hinge" HingeAnchor="RightShank -2.64435796985276805e-01 -2.14653663397902317e-01 -8.80903018659761061e-01" HingeAxis="RightShank 1.63064006741819867e-16 1.00000000000000000e+00 -6.93889390390722838e-17" Body2HingeAnchor="RightFoot -2.33298552686896338e-01 2.05261630280557855e-01 5.97254694198133929e-01" Body2HingeAxis="RightFoot 1.98509835301619031e-06 9.99999999993827271e-01 -2.89911511856810744e-06" StartAngleReference="-5.23598777984280006e-01"/>
  <JOINT Body1ID="RightArm" Body2ID="RightForearm" ID="RightElbowJoint" ParamHiStop="20d" ParamLoStop="-40d" Type="Hinge" HingeAnchor="RightArm -1.29449065912577765e-01 -7.72293190715243882e-02 -9.70424548660627773e-01" HingeAxis="RightArm -1.30451205393455893e-15 1.00000000000000000e+00 -3.60822483003175876e-16" Body2HingeAnchor="RightForearm -5.11570517477252462e-01 2.73991398057925828e-01 8.35491763744523386e-01" Body2HingeAxis="RightForearm 2.63278535215377696e-06 9.99999999996517785e-01 1.81330483503550077e-07" StartAngleReference="3.49065875990911934e-01"/>
  <JOINT Body1ID="Trunk" Body2ID="RightThigh" ID="RightHipJoint" ParamHiStop="40d" ParamLoStop="-20d" Type="Hinge" HingeAnchor="Trunk -3.32006684716652156e+00 -6.55345485874654354e-01 5.24348955036823688e-02" HingeAxis="Trunk -1.31405303305243137e-16 1.00000000000000022e+00 1.11022302462515654e-16" Body2HingeAnchor="RightThigh -1.03199840007003218e-01 3.42623673619547708e-01 1.08991871230145021e+00" Body2HingeAxis="RightThigh -2.68546049776718920e-06 9.99999999976872722e-01 -6.24845844343635548e-06" StartAngleReference="6.61790798299592198e-01"/>
  <JOINT Body1ID="RightThigh" Body2ID="RightShank" ID="RightKneeJoint" ParamHiStop="20d" ParamLoStop="-40d" Type="Hinge" HingeAnchor="RightThigh 3.03810398861211750e-02 -2.25417925768572558e-01 -1.05008669073038785e+00" HingeAxis="RightThigh 4.85722573273505986e-16 9.99999999999999778e-01 -1.97064586870965286e-15" Body2HingeAnchor="RightShank 2.13994650006566312e-01 2.70101634766381105e-01 1.10150203528340929e+00" Body2HingeAxis="RightShank -2.19305424480021813e-06 9.99999999983079202e-01 -5.38812514949693622e-06" StartAngleReference="-6.98131711322758530e-01"/>
  <JOINT Body1ID="Trunk" Body2ID="RightArm" ID="RightShoulderJoint" ParamHiStop="20d" ParamLoStop="-40d" Type="Hinge" HingeAnchor="Trunk 2.95433815283348356e+00 -1.21694998587465752e+00 -8.39595104496310807e-01" HingeAxis="Trunk -1.31405303305243137e-16 1.00000000000000022e+00 1.11022302462515654e-16" Body2HingeAnchor="RightArm 1.16789504719964077e-02 5.32194821403566901e-02 7.75701323376892571e-01" Body2HingeAxis="RightArm -3.95313676404551728e-07 9.99999999997656208e-01 -2.12880643227220112e-06" StartAngleReference="-6.36349200047243713e-01"/>
  <JOINT Body1ID="RightForearm" Body2ID="RightHand" ID="RightWristJoint" ParamHiStop="25d" ParamLoStop="-5d" Type="Hinge" HingeAnchor="RightForearm 5.79648234277920338e-01 1.14685802995009994e-02 -7.19215083771070796e-01" HingeAxis="RightForearm -3.33066907387546962e-16 1.00000000000000000e+00 -4.16333634234433703e-17" Body2HingeAnchor="RightHand 3.85934251473798590e-02 1.42904995474987917e-01 5.05868338625769964e-01" Body2HingeAxis="RightHand 4.50085707502656529e-07 9.99999999999671818e-01 6.73655042165988149e-07" StartAngleReference="4.36332321131265966e-01"/>
  <GEOM Abort="true" BodyID="Trunk" DampingConstant="1.00000000000000000e+06" ID="HeadContact" Mu="1.0" Radius="0.10000000000000001" SpringConstant="1.00000000000000000e+07" Type="Sphere" Position="Trunk 1.50842431528335030e+01 1.41253476138025746e-08 7.04364895503686972e-01" Quaternion="Trunk 1.00000000000000000e+00 -9.28836001168331451e-16 1.27719015918792398e-16 3.40005801291454141e-16"/>
  <GEOM Abort="false" BodyID="LeftFoot" DampingConstant="1.00000000000000000e+06" ID="LeftCaudalLateralFootContact" Mu="1.0" Radius="0.10000000000000001" SpringConstant="1.00000000000000000e+07" Type="Sphere" Position="LeftFoot -2.28398512126405107e-01 3.80781346726772940e-01 -3.95194739929755956e-01" Quaternion="LeftFoot 1.00000000000000000e+00 -1.11943874309128353e-15 -1.35936997335689456e-14 1.37476835471161987e-16"/>
  <GEOM Abort="false" BodyID="LeftHand" DampingConstant="1.00000000000000000e+06" ID="LeftCaudalLateralHandContact" Mu="1.0" Radius="0.10000000000000001" SpringConstant="1.00000000000000000e+07" Type="Sphere" Position="LeftHand -2.09594435439357296e-01 1.67028601582936004e-01 -2.82716568257824430e-01" Quaternion="LeftHand 1.00000000000000000e+00 -7.91901266783412636e-16 -5.36658391336875143e-15 1.59594559789866277e-16"/>
  <GEOM Abort="false" BodyID="LeftFoot" DampingConstant="1.00000000000000000e+06" ID="LeftCaudalMedialFootContact" Mu="1.0" Radius="0.10000000000000001" SpringConstant="1.00000000000000000e+07" Type="Sphere" Position="LeftFoot -1.42385121263964021e-02 -4.59608653273228918e-01 -3.89927439929754427e-01" Quaternion="LeftFoot 1.00000000000000000e+00 -1.11943874309128353e-15 -1.35936997335689456e-14 1.37476835471161987e-16"/>
  <GEOM Abort="false" BodyID="LeftHand" DampingConstant="1.00000000000000000e+06" ID="LeftCaudalMedialHandContact" Mu="1.0" Radius="0.10000000000000001" SpringConstant="1.00000000000000000e+07" Type="Sphere" Position="LeftHand 5.65564560643702641e-04 -2.57971398417065567e-01 -2.91821568257824737e-01" Quaternion="LeftHand 1.00000000000000000e+00 -7.91901266783412636e-16 -5.36658391336875143e-15 1.59594559789866277e-16"/>
  <GEOM Abort="false" BodyID="LeftFoot" DampingConstant="1.00000000000000000e+06" ID="LeftCranialLateralFootContact" Mu="1.0" Radius="0.10000000000000001" SpringConstant="1.00000000000000000e+07" Type="Sphere" Position="LeftFoot 8.22714878736047484e-02 8.20211346726770985e-01 -4.76871439929756225e-01" Quaternion="LeftFoot 1.00000000000000000e+00 -1.11943874309128353e-15 -1.35936997335689456e-14 1.37476835471161987e-16"/>
  <GEOM Abort="false" BodyID="LeftHand" DampingConstant="1.00000000000000000e+06" ID="LeftCranialLateralHandContact" Mu="1.0" Radius="0.10000000000000001" SpringConstant="1.00000000000000000e+07" Type="Sphere" Position="LeftHand 1.85075564560645389e-01 8.19186015829409669e-02 -4.05124568257824447e-01" Quaternion="LeftHand 1.00000000000000000e+00 -7.91901266783412636e-16 -5.36658391336875143e-15 1.59594559789866277e-16"/>
  <GEOM Abort="false" BodyID="LeftFoot" DampingConstant="1.00000000000000000e+06" ID="LeftCranialMedialFootContact" Mu="1.0" Radius="0.10000000000000001" SpringConstant="1.00000000000000000e+07" Type="Sphere" Position="LeftFoot 5.11531487873617241e-01 -6.09528653273225696e-01 -4.47938939929751312e-01" Quaternion="LeftFoot 1.00000000000000000e+00 -1.11943874309128353e-15 -1.35936997335689456e-14 1.37476835471161987e-16"/>
  <GEOM Abort="false" BodyID="LeftHand" DampingConstant="1.00000000000000000e+06" ID="LeftCranialMedialHandContact" Mu="1.0" Radius="0.10000000000000001" SpringConstant="1.00000000000000000e+07" Type="Sphere" Position="LeftHand 1.81585564560645840e-01 -1.47491398417063990e-01 -3.14545568257823760e-01" Quaternion="LeftHand 1.00000000000000000e+00 -7.91901266783412636e-16 -5.36658391336875143e-15 1.59594559789866277e-16"/>
  <GEOM Abort="false" BodyID="RightFoot" DampingConstant="1.00000000000000000e+06" ID="RightCaudalLateralFootContact" Mu="1.0" Radius="0.10000000000000001" SpringConstant="1.00000000000000000e+07" Type="Sphere" Position="RightFoot -2.28398512126409992e-01 -3.80781346726784820e-01 -3.95194739929745964e-01" Quaternion="RightFoot 1.00000000000000000e+00 -7.47882658580500959e-16 -1.16294235526226419e-14 1.50920942409982217e-16"/>
  <GEOM Abort="false" BodyID="RightHand" DampingConstant="1.00000000000000000e+06" ID="RightCaudalLateralHandContact" Mu="1.0" Radius="0.10000000000000001" SpringConstant="1.00000000000000000e+07" Type="Sphere" Position="RightHand -2.09594435439316329e-01 -1.67028601582847380e-01 -2.82716568257850187e-01" Quaternion="RightHand 1.00000000000000000e+00 -6.61797006085151907e-16 9.23978775435596589e-15 4.12864187282480088e-16"/>
  <GEOM Abort="false" BodyID="RightFoot" DampingConstant="1.00000000000000000e+06" ID="RightCaudalMedialFootContact" Mu="1.0" Radius="0.10000000000000001" SpringConstant="1.00000000000000000e+07" Type="Sphere" Position="RightFoot -1.42385121264082259e-02 4.59608653273211820e-01 -3.89927439929745878e-01" Quaternion="RightFoot 1.00000000000000000e+00 -7.47882658580500959e-16 -1.16294235526226419e-14 1.50920942409982217e-16"/>
  <GEOM Abort="false" BodyID="RightHand" DampingConstant="1.00000000000000000e+06" ID="RightCaudalMedialHandContact" Mu="1.0" Radius="0.10000000000000001" SpringConstant="1.00000000000000000e+07" Type="Sphere" Position="RightHand 5.65564560687174811e-04 2.57971398417156272e-01 -2.91821568257850439e-01" Quaternion="RightHand 1.00000000000000000e+00 -6.61797006085151907e-16 9.23978775435596589e-15 4.12864187282480088e-16"/>
  <GEOM Abort="false" BodyID="RightFoot" DampingConstant="1.00000000000000000e+06" ID="RightCranialLateralFootContact" Mu="1.0" Radius="0.10000000000000001" SpringConstant="1.00000000000000000e+07" Type="Sphere" Position="RightFoot 8.22714878735968103e-02 -8.20211346726786195e-01 -4.76871439929744678e-01" Quaternion="RightFoot 1.00000000000000000e+00 -7.47882658580500959e-16 -1.16294235526226419e-14 1.50920942409982217e-16"/>
  <GEOM Abort="false" BodyID="RightHand" DampingConstant="1.00000000000000000e+06" ID="RightCranialLateralHandContact" Mu="1.0" Radius="0.10000000000000001" SpringConstant="1.00000000000000000e+07" Type="Sphere" Position="RightHand 1.85075564560687356e-01 -8.19186015828446135e-02 -4.05124568257850981e-01" Quaternion="RightHand 1.00000000000000000e+00 -6.61797006085151907e-16 9.23978775435596589e-15 4.12864187282480088e-16"/>
  <GEOM Abort="false" BodyID="RightFoot" DampingConstant="1.00000000000000000e+06" ID="RightCranialMedialFootContact" Mu="1.0" Radius="0.10000000000000001" SpringConstant="1.00000000000000000e+07" Type="Sphere" Position="RightFoot 5.11531487873601476e-01 6.09528653273205379e-01 -4.47938939929744429e-01" Quaternion="RightFoot 1.00000000000000000e+00 -7.47882658580500959e-16 -1.16294235526226419e-14 1.50920942409982217e-16"/>
  <GEOM Abort="false" BodyID="RightHand" DampingConstant="1.00000000000000000e+06" ID="RightCranialMedialHandContact" Mu="1.0" Radius="0.10000000000000001" SpringConstant="1.00000000000000000e+07" Type="Sphere" Position="RightHand 1.81585564560690027e-01 1.47491398417155639e-01 -3.14545568257849795e-01" Quaternion="RightHand 1.00000000000000000e+00 -6.61797006085151907e-16 9.23978775435596589e-15 4.12864187282480088e-16"/>
  <GEOM Abort="true" BodyID="Trunk" DampingConstant="1.00000000000000000e+06" ID="TailContact" Mu="1.0" Radius="0.10000000000000001" SpringConstant="1.00000000000000000e+07" Type="Sphere" Position="Trunk -2.46332568471665319e+01 1.41253471142022136e-08 -1.64241510449631556e+00" Quaternion="Trunk 1.00000000000000000e+00 -9.28836001168331451e-16 1.27719015918792398e-16 3.40005801291454141e-16"/>
  <MUSCLE ActivationK="0.17" ActivationKinetics="false" CylinderBodyID="LeftShank" FibreLength="0.340424" ForcePerUnitArea="300000" ID="LeftAnkleExt" InsertionBodyID="LeftFoot" OriginBodyID="LeftShank" PCA="0.891370063" ParallelStrainAtFmax="0.6" SerialStrainAtFmax="0.059999999999999998" Strap="CylinderWrap" TendonLength="1.74649" Type="MinettiAlexander" VMaxFactor="8.4000000000000004" Origin="LeftShank -1.12435796985236092e-01 -1.34241336602076877e-01 5.85291981340242407e-01" Insertion="LeftFoot -3.14548512126395563e-01 -6.58865327322770422e-03 1.14069260070254308e-01" CylinderPosition="LeftShank -2.64435796985245442e-01 2.14653663397920358e-01 -8.80903018659768389e-01" CylinderRadius="3.35841855999999994e-01" CylinderQuaternion="LeftShank 7.07106781186547351e-01 7.07106781186547795e-01 -2.94902990916057206e-17 -3.46944695195361419e-17"/>
  <MUSCLE ActivationK="0.17" ActivationKinetics="false" CylinderBodyID="LeftShank" FibreLength="1.069406" ForcePerUnitArea="300000" ID="LeftAnkleExtKneeFlex" InsertionBodyID="LeftFoot" OriginBodyID="LeftThigh" PCA="0.354687278" ParallelStrainAtFmax="0.6" SerialStrainAtFmax="0.059999999999999998" Strap="TwoCylinderWrap" TendonLength="1.8379795" Type="MinettiAlexander" VMaxFactor="8.4000000000000004" Origin="LeftThigh -1.20448960113853615e-01 3.86299257685717989e-02 -6.62171690730356866e-01" Insertion="LeftFoot -3.95988512126405512e-01 -2.76828653273224923e-01 1.11672260070252966e-01" Cylinder1Position="LeftShank 2.13994203014763518e-01 -2.70103336602078525e-01 1.10149698134024865e+00" Cylinder1Radius="3.44218968000000014e-01" Cylinder2Position="LeftShank -2.64435796985245442e-01 2.14653663397920358e-01 -8.80903018659768389e-01" Cylinder2Radius="3.35841855999999994e-01" CylinderQuaternion="LeftShank 7.07106781186547351e-01 7.07106781186547795e-01 -2.94902990916057206e-17 -3.46944695195361419e-17"/>
  <MUSCLE ActivationK="0.17" ActivationKinetics="false" CylinderBodyID="LeftShank" FibreLength="0.30142" ForcePerUnitArea="300000" ID="LeftAnkleFlex" InsertionBodyID="LeftFoot" OriginBodyID="LeftShank" PCA="1.006714094" ParallelStrainAtFmax="0.6" SerialStrainAtFmax="0.059999999999999998" Strap="CylinderWrap" TendonLength="1.678087" Type="MinettiAlexander" VMaxFactor="8.4000000000000004" Origin="LeftShank 5.14984203014772324e-01 -1.66991336602080653e-01 5.06231981340236725e-01" Insertion="LeftFoot 2.37114878736015416e-02 -1.79538653273226101e-01 1.98903260070255106e-01" CylinderPosition="LeftShank -2.64435796985245442e-01 2.14653663397920358e-01 -8.80903018659768389e-01" CylinderRadius="2.60242423000000000e-01" CylinderQuaternion="LeftShank 7.07106781186547795e-01 -7.07106781186547351e-01 3.46944695195361419e-17 -2.94902990916057206e-17"/>
  <MUSCLE ActivationK="0.17" ActivationKinetics="false" CylinderBodyID="LeftArm" FibreLength="0.656556" ForcePerUnitArea="300000" ID="LeftElbowExt" InsertionBodyID="LeftForearm" OriginBodyID="LeftArm" PCA="0.85082214" ParallelStrainAtFmax="0.6" SerialStrainAtFmax="0.059999999999999998" Strap="CylinderWrap" TendonLength="1.271636" Type="MinettiAlexander" VMaxFactor="8.4000000000000004" Origin="LeftArm -1.23969065912612586e-01 1.12829319071527670e-01 6.48065451339406184e-01" Insertion="LeftForearm -8.31161765722094215e-01 -2.40063580299402279e-01 4.66614916228948406e-01" CylinderPosition="LeftArm -1.29449065912612626e-01 7.72293190715258593e-02 -9.70424548660632658e-01" CylinderRadius="2.19058843000000003e-01" CylinderQuaternion="LeftArm 7.07106781186548572e-01 7.07106781186546574e-01 -4.25007251614317615e-17 -7.11236625150490785e-17"/>
  <MUSCLE ActivationK="0.17" ActivationKinetics="false" CylinderBodyID="LeftForearm" FibreLength="0.814456" ForcePerUnitArea="300000" ID="LeftElbowExtWristFlex" InsertionBodyID="LeftHand" OriginBodyID="LeftArm" PCA="0.444546519" ParallelStrainAtFmax="0.6" SerialStrainAtFmax="0.059999999999999998" Strap="TwoCylinderWrap" TendonLength="1.732291" Type="MinettiAlexander" VMaxFactor="8.4000000000000004" Origin="LeftArm -3.38609065912616969e-01 2.29259319071525663e-01 -5.82164548660622838e-01" Insertion="LeftHand -2.52204435439355501e-01 3.40038601582939193e-01 2.67528431742177775e-01" Cylinder1Position="LeftForearm -5.11571765722082183e-01 -2.73993580299400019e-01 8.35494916228953777e-01" Cylinder1Radius="2.19058843000000003e-01" Cylinder2Position="LeftForearm 5.79648234277940211e-01 -1.14685802993994418e-02 -7.19215083771078567e-01" Cylinder2Radius="2.36471261999999988e-01" CylinderQuaternion="LeftForearm 7.07106781186547795e-01 7.07106781186547351e-01 -1.19695919842399665e-16 -4.68375338513737792e-17"/>
  <MUSCLE ActivationK="0.17" ActivationKinetics="false" CylinderBodyID="LeftArm" FibreLength="0.7069" ForcePerUnitArea="300000" ID="LeftElbowFlex" InsertionBodyID="LeftForearm" OriginBodyID="LeftArm" PCA="0.526818862" ParallelStrainAtFmax="0.6" SerialStrainAtFmax="0.059999999999999998" Strap="CylinderWrap" TendonLength="0.970332" Type="MinettiAlexander" VMaxFactor="8.4000000000000004" Origin="LeftArm 2.71850934087399576e-01 -1.92760680928473427e-01 5.32925451339404610e-01" Insertion="LeftForearm -1.35161765722075528e-01 -1.11873580299400671e-01 7.69284916228956450e-01" CylinderPosition="LeftArm -1.29449065912612626e-01 7.72293190715258593e-02 -9.70424548660632658e-01" CylinderRadius="2.22506900000000007e-01" CylinderQuaternion="LeftArm 7.07106781186546574e-01 -7.07106781186548572e-01 7.11236625150490785e-17 -4.25007251614317615e-17"/>
  <MUSCLE ActivationK="0.17" ActivationKinetics="false" CylinderBodyID="LeftForearm" FibreLength="0.708888" ForcePerUnitArea="300000" ID="LeftElbowFlexWristExt" InsertionBodyID="LeftHand" OriginBodyID="LeftArm" PCA="0.437784546" ParallelStrainAtFmax="0.6" SerialStrainAtFmax="0.059999999999999998" Strap="TwoCylinderWrap" TendonLength="1.870875" Type="MinettiAlexander" VMaxFactor="8.4000000000000004" Origin="LeftArm -1.44029065912616494e-01 2.20699319071527844e-01 -6.51744548660625811e-01" Insertion="LeftHand 2.47495564560644199e-01 6.32086015829386727e-02 2.60836431742179964e-01" Cylinder1Position="LeftForearm -5.11571765722082183e-01 -2.73993580299400019e-01 8.35494916228953777e-01" Cylinder1Radius="2.22506900000000007e-01" Cylinder2Position="LeftForearm 5.79648234277940211e-01 -1.14685802993994418e-02 -7.19215083771078567e-01" Cylinder2Radius="2.31680933000000006e-01" CylinderQuaternion="LeftForearm 7.07106781186547351e-01 -7.07106781186547795e-01 4.68375338513737792e-17 -1.19695919842399665e-16"/>
  <MUSCLE ActivationK="0.17" ActivationKinetics="false" FibreLength="1.531486" ForcePerUnitArea="300000" ID="LeftHipExt" InsertionBodyID="LeftThigh" OriginBodyID="Trunk" PCA="1.188820906" ParallelStrainAtFmax="0.6" SerialStrainAtFmax="0.059999999999999998" Strap="TwoPoint" TendonLength="2.4624235" Type="MinettiAlexander" VMaxFactor="8.4000000000000004" Origin="Trunk -7.04834684716654891e+00 5.49966141253473983e-02 -6.69675104496313955e-01" Insertion="LeftThigh -1.08008960113860714e-01 1.28749925768572970e-01 2.84548309269647692e-01"/>
  <MUSCLE ActivationK="0.17" ActivationKinetics="false" CylinderBodyID="LeftThigh" FibreLength="1.57787" ForcePerUnitArea="300000" ID="LeftHipExtKneeFlex" InsertionBodyID="LeftShank" OriginBodyID="Trunk" PCA="0.721171015" ParallelStrainAtFmax="0.6" SerialStrainAtFmax="0.059999999999999998" Strap="TwoCylinderWrap" TendonLength="1.5719055" Type="MinettiAlexander" VMaxFactor="8.4000000000000004" Origin="Trunk -3.68322684716654880e+00 7.53551014125349750e-01 8.36114895503683564e-01" Insertion="LeftShank -1.82655796985242175e-01 -2.74081336602077119e-01 8.33291981340245846e-01" Cylinder1Position="LeftThigh -1.03198960113861482e-01 -3.42624574231429557e-01 1.08991830926964695e+00" Cylinder1Radius="2.73166923999999978e-01" Cylinder2Position="LeftThigh 3.03810398861443232e-02 2.25417925768572280e-01 -1.05008669073036387e+00" Cylinder2Radius="3.44218968000000014e-01" CylinderQuaternion="LeftThigh 7.07106781186548017e-01 7.07106781186547240e-01 -2.94902990916057144e-17 7.71951946809679034e-17"/>
  <MUSCLE ActivationK="0.17" ActivationKinetics="false" CylinderBodyID="Trunk" FibreLength="0.716566" ForcePerUnitArea="300000" ID="LeftHipFlex" InsertionBodyID="LeftThigh" OriginBodyID="Trunk" PCA="1.693877534" ParallelStrainAtFmax="0.6" SerialStrainAtFmax="0.059999999999999998" Strap="CylinderWrap" TendonLength="0.8264925" Type="MinettiAlexander" VMaxFactor="8.4000000000000004" Origin="Trunk -2.29272684716654718e+00 1.73461001412534266e+00 1.01111489550366285e+00" Insertion="LeftThigh 4.81210398861396105e-02 4.16159925768567973e-01 7.27628309269641282e-01" CylinderPosition="Trunk -3.32006684716653000e+00 6.55345514125347250e-01 5.24348955036810782e-02" CylinderRadius="3.02410548000000001e-01" CylinderQuaternion="Trunk 7.07106781186547351e-01 -7.07106781186547795e-01 -1.56125112837912669e-17 3.46944695195361496e-18"/>
  <MUSCLE ActivationK="0.17" ActivationKinetics="false" CylinderBodyID="LeftThigh" FibreLength="1.8013" ForcePerUnitArea="300000" ID="LeftHipFlexKneeExt" InsertionBodyID="LeftShank" OriginBodyID="Trunk" PCA="0.589603713" ParallelStrainAtFmax="0.6" SerialStrainAtFmax="0.059999999999999998" Strap="TwoCylinderWrap" TendonLength="1.657615" Type="MinettiAlexander" VMaxFactor="8.4000000000000004" Origin="Trunk -2.85399684716653335e+00 1.41595001412534360e+00 7.50964895503684060e-01" Insertion="LeftShank 4.23064203014766160e-01 1.60308663397919937e-01 3.70771981340242973e-01" Cylinder1Position="LeftThigh -1.03198960113861482e-01 -3.42624574231429557e-01 1.08991830926964695e+00" Cylinder1Radius="3.02410548000000001e-01" Cylinder2Position="LeftThigh 3.03810398861443232e-02 2.25417925768572280e-01 -1.05008669073036387e+00" Cylinder2Radius="2.88037778999999994e-01" CylinderQuaternion="LeftThigh 7.07106781186546240e-01 -7.07106781186548905e-01 -1.99493199737332785e-17 -1.04083408558608395e-17"/>
  <MUSCLE ActivationK="0.17" ActivationKinetics="false" CylinderBodyID="LeftThigh" FibreLength="0.645492" ForcePerUnitArea="300000" ID="LeftKneeExt" InsertionBodyID="LeftShank" OriginBodyID="LeftThigh" PCA="1.41029058" ParallelStrainAtFmax="0.6" SerialStrainAtFmax="0.059999999999999998" Strap="CylinderWrap" TendonLength="1.556599" Type="MinettiAlexander" VMaxFactor="8.4000000000000004" Origin="LeftThigh 2.53481039886140014e-01 5.27992576857112123e-03 5.51008309269648722e-01" Insertion="LeftShank 5.22124203014765920e-01 -2.12191336602081421e-01 5.58411981340241170e-01" CylinderPosition="LeftThigh 3.03810398861443232e-02 2.25417925768572280e-01 -1.05008669073036387e+00" CylinderRadius="2.88037778999999994e-01" CylinderQuaternion="LeftThigh 7.07106781186546240e-01 -7.07106781186548905e-01 -1.99493199737332785e-17 -1.04083408558608395e-17"/>
  <MUSCLE ActivationK="0.17" ActivationKinetics="false" CylinderBodyID="LeftThigh" FibreLength="0.758504" ForcePerUnitArea="300000" ID="LeftKneeFlex" InsertionBodyID="LeftShank" OriginBodyID="LeftThigh" PCA="0.600083379" ParallelStrainAtFmax="0.6" SerialStrainAtFmax="0.059999999999999998" Strap="CylinderWrap" TendonLength="1.457655" Type="MinettiAlexander" VMaxFactor="8.4000000000000004" Origin="LeftThigh -1.15558960113860687e-01 1.36519925768568806e-01 7.81608309269644086e-01" Insertion="LeftShank -5.29157969852327298e-02 -1.07991336602077104e-01 6.78981981340240237e-01" CylinderPosition="LeftThigh 3.03810398861443232e-02 2.25417925768572280e-01 -1.05008669073036387e+00" CylinderRadius="3.44218968000000014e-01" CylinderQuaternion="LeftThigh 7.07106781186548017e-01 7.07106781186547240e-01 -2.94902990916057144e-17 7.71951946809679034e-17"/>
  <MUSCLE ActivationK="0.17" ActivationKinetics="false" CylinderBodyID="Trunk" FibreLength="0.645286" ForcePerUnitArea="300000" ID="LeftShoulderExt" InsertionBodyID="LeftArm" OriginBodyID="Trunk" PCA="2.308484943" ParallelStrainAtFmax="0.6" SerialStrainAtFmax="0.059999999999999998" Strap="TwoCylinderWrap" TendonLength="3.2158285" Type="MinettiAlexander" VMaxFactor="8.4000000000000004" Origin="Trunk 7.64723152833472697e-01 1.10125001412535051e+00 1.27133489550368273e+00" Insertion="LeftArm 2.91700934087389840e-01 1.27559319071525401e-01 4.68645451339402108e-01" Cylinder1Position="Trunk 2.70599315283347375e+00 1.26802001412534837e+00 3.20504895503676890e-01" Cylinder1Radius="5.00000000000000028e-02" Cylinder2Position="Trunk 2.95433815283346712e+00 1.21695001412535420e+00 -8.39595104496317579e-01" Cylinder2Radius="3.08915671000000003e-01" CylinderQuaternion="Trunk 7.07106781186547351e-01 -7.07106781186547795e-01 -1.56125112837912669e-17 3.46944695195361496e-18"/>
  <MUSCLE ActivationK="0.17" ActivationKinetics="false" CylinderBodyID="LeftArm" FibreLength="1.312294" ForcePerUnitArea="300000" ID="LeftShoulderExtElbowFlex" InsertionBodyID="LeftForearm" OriginBodyID="Trunk" PCA="0.709460406" ParallelStrainAtFmax="0.6" SerialStrainAtFmax="0.059999999999999998" Strap="TwoCylinderWrap" TendonLength="1.3229565" Type="MinettiAlexander" VMaxFactor="8.4000000000000004" Origin="Trunk 3.35776315283346305e+00 1.35468014125346814e-01 -5.05955104496310204e-01" Insertion="LeftForearm -1.06061765722077345e-01 -1.37133580299399926e-01 7.55384916228957648e-01" Cylinder1Position="LeftArm 1.16759340873974216e-02 -5.32206809284698212e-02 7.75705451339405716e-01" Cylinder1Radius="3.08915671000000003e-01" Cylinder2Position="LeftArm -1.29449065912612626e-01 7.72293190715258593e-02 -9.70424548660632658e-01" Cylinder2Radius="2.22506900000000007e-01" CylinderQuaternion="LeftArm 7.07106781186546574e-01 -7.07106781186548572e-01 7.11236625150490785e-17 -4.25007251614317615e-17"/>
  <MUSCLE ActivationK="0.17" ActivationKinetics="false" CylinderBodyID="Trunk" FibreLength="0.869984" ForcePerUnitArea="300000" ID="LeftShoulderFlex" InsertionBodyID="LeftArm" OriginBodyID="Trunk" PCA="1.141502231" ParallelStrainAtFmax="0.6" SerialStrainAtFmax="0.059999999999999998" Strap="CylinderWrap" TendonLength="2.058351" Type="MinettiAlexander" VMaxFactor="8.4000000000000004" Origin="Trunk 7.07143152833473065e-01 1.58849001412534530e+00 7.89564895503681918e-01" Insertion="LeftArm -6.02790659126091755e-02 3.17129319071525750e-01 3.01995451339397647e-01" CylinderPosition="Trunk 2.95433815283346712e+00 1.21695001412535420e+00 -8.39595104496317579e-01" CylinderRadius="3.14676200999999989e-01" CylinderQuaternion="Trunk 7.07106781186547795e-01 7.07106781186547351e-01 3.46944695195361496e-18 1.56125112837912669e-17"/>
  <MUSCLE ActivationK="0.17" ActivationKinetics="false" CylinderBodyID="LeftArm" FibreLength="1.40108" ForcePerUnitArea="300000" ID="LeftShoulderFlexElbowExt" InsertionBodyID="LeftForearm" OriginBodyID="Trunk" PCA="0.553751769" ParallelStrainAtFmax="0.6" SerialStrainAtFmax="0.059999999999999998" Strap="TwoCylinderWrap" TendonLength="1.292402" Type="MinettiAlexander" VMaxFactor="8.4000000000000004" Origin="Trunk 2.68393315283347489e+00 1.41112001412535015e+00 -2.85115104496316163e-01" Insertion="LeftForearm -6.24111765722083600e-01 -5.69135802994001419e-02 2.95664916228942365e-01" Cylinder1Position="LeftArm 1.16759340873974216e-02 -5.32206809284698212e-02 7.75705451339405716e-01" Cylinder1Radius="3.14676200999999989e-01" Cylinder2Position="LeftArm -1.29449065912612626e-01 7.72293190715258593e-02 -9.70424548660632658e-01" Cylinder2Radius="2.19058843000000003e-01" CylinderQuaternion="LeftArm 7.07106781186548572e-01 7.07106781186546574e-01 -4.25007251614317615e-17 -7.11236625150490785e-17"/>
  <MUSCLE ActivationK="0.17" ActivationKinetics="false" CylinderBodyID="LeftForearm" FibreLength="0.243942" ForcePerUnitArea="300000" ID="LeftWristExt" InsertionBodyID="LeftHand" OriginBodyID="LeftForearm" PCA="1.017750814" ParallelStrainAtFmax="0.6" SerialStrainAtFmax="0.059999999999999998" Strap="CylinderWrap" TendonLength="1.5168885" Type="MinettiAlexander" VMaxFactor="8.4000000000000004" Origin="LeftForearm -7.09176572207374095e-03 -1.13483580299402254e-01 5.65304916228951293e-01" Insertion="LeftHand 2.39965564560647882e-01 -1.43021398417063295e-01 2.39859431742178331e-01" CylinderPosition="LeftForearm 5.79648234277940211e-01 -1.14685802993994418e-02 -7.19215083771078567e-01" CylinderRadius="2.31680933000000006e-01" CylinderQuaternion="LeftForearm 7.07106781186547351e-01 -7.07106781186547795e-01 4.68375338513737792e-17 -1.19695919842399665e-16"/>
  <MUSCLE ActivationK="0.17" ActivationKinetics="false" CylinderBodyID="LeftForearm" FibreLength="0.386006" ForcePerUnitArea="300000" ID="LeftWristFlex" InsertionBodyID="LeftHand" OriginBodyID="LeftForearm" PCA="0.4287881" ParallelStrainAtFmax="0.6" SerialStrainAtFmax="0.059999999999999998" Strap="CylinderWrap" TendonLength="1.3426245" Type="MinettiAlexander" VMaxFactor="8.4000000000000004" Origin="LeftForearm -6.64481765722087947e-01 9.86464197005987031e-02 3.38704916228942665e-01" Insertion="LeftHand -2.34744435439355775e-01 1.51128601582937810e-01 2.21448431742180263e-01" CylinderPosition="LeftForearm 5.79648234277940211e-01 -1.14685802993994418e-02 -7.19215083771078567e-01" CylinderRadius="2.36471261999999988e-01" CylinderQuaternion="LeftForearm 7.07106781186547795e-01 7.07106781186547351e-01 -1.19695919842399665e-16 -4.68375338513737792e-17"/>
  <MUSCLE ActivationK="0.17" ActivationKinetics="false" CylinderBodyID="RightShank" FibreLength="0.340424" ForcePerUnitArea="300000" ID="RightAnkleExt" InsertionBodyID="RightFoot" OriginBodyID="RightShank" PCA="0.891370063" ParallelStrainAtFmax="0.6" SerialStrainAtFmax="0.059999999999999998" Strap="CylinderWrap" TendonLength="1.74649" Type="MinettiAlexander" VMaxFactor="8.4000000000000004" Origin="RightShank -1.12435796985263625e-01 1.34241336602095640e-01 5.85291981340239964e-01" Insertion="RightFoot -3.14548512126405388e-01 6.58865327321028413e-03 1.14069260070261511e-01" CylinderPosition="RightShank -2.64435796985261318e-01 -2.14653663397901068e-01 -8.80903018659759840e-01" CylinderRadius="3.35841855999999994e-01" CylinderQuaternion="RightShank 7.07106781186549016e-01 7.07106781186546129e-01 -1.38777878078144568e-17 1.80411241501587938e-16"/>
  <MUSCLE ActivationK="0.17" ActivationKinetics="false" CylinderBodyID="RightShank" FibreLength="1.069406" ForcePerUnitArea="300000" ID="RightAnkleExtKneeFlex" InsertionBodyID="RightFoot" OriginBodyID="RightThigh" PCA="0.354687278" ParallelStrainAtFmax="0.6" SerialStrainAtFmax="0.059999999999999998" Strap="TwoCylinderWrap" TendonLength="1.8379795" Type="MinettiAlexander" VMaxFactor="8.4000000000000004" Origin="RightThigh -1.20448960113862913e-01 -3.86299257685717712e-02 -6.62171690730378737e-01" Insertion="RightFoot -3.95988512126403513e-01 2.76828653273211767e-01 1.11672260070262486e-01" Cylinder1Position="RightShank 2.13994203014740453e-01 2.70103336602099287e-01 1.10149698134024776e+00" Cylinder1Radius="3.44218968000000014e-01" Cylinder2Position="RightShank -2.64435796985261318e-01 -2.14653663397901068e-01 -8.80903018659759840e-01" Cylinder2Radius="3.35841855999999994e-01" CylinderQuaternion="RightShank 7.07106781186549016e-01 7.07106781186546129e-01 -1.38777878078144568e-17 1.80411241501587938e-16"/>
  <MUSCLE ActivationK="0.17" ActivationKinetics="false" CylinderBodyID="RightShank" FibreLength="0.30142" ForcePerUnitArea="300000" ID="RightAnkleFlex" InsertionBodyID="RightFoot" OriginBodyID="RightShank" PCA="1.006714094" ParallelStrainAtFmax="0.6" SerialStrainAtFmax="0.059999999999999998" Strap="CylinderWrap" TendonLength="1.678087" Type="MinettiAlexander" VMaxFactor="8.4000000000000004" Origin="RightShank 5.14984203014740571e-01 1.66991336602096585e-01 5.06231981340241388e-01" Insertion="RightFoot 2.37114878735921603e-02 1.79538653273212667e-01 1.98903260070259214e-01" CylinderPosition="RightShank -2.64435796985261318e-01 -2.14653663397901068e-01 -8.80903018659759840e-01" CylinderRadius="2.60242423000000000e-01" CylinderQuaternion="RightShank 7.07106781186546240e-01 -7.07106781186549016e-01 -3.98986399474665632e-17 5.55111512312578270e-17"/>
  <MUSCLE ActivationK="0.17" ActivationKinetics="false" CylinderBodyID="RightArm" FibreLength="0.656556" ForcePerUnitArea="300000" ID="RightElbowExt" InsertionBodyID="RightForearm" OriginBodyID="RightArm" PCA="0.85082214" ParallelStrainAtFmax="0.6" SerialStrainAtFmax="0.059999999999999998" Strap="CylinderWrap" TendonLength="1.271636" Type="MinettiAlexander" VMaxFactor="8.4000000000000004" Origin="RightArm -1.23969065912593379e-01 -1.12829319071526296e-01 6.48065451339387089e-01" Insertion="RightForearm -8.31161765722084001e-01 2.40063580299499479e-01 4.66614916228931254e-01" CylinderPosition="RightArm -1.29449065912588868e-01 -7.72293190715258454e-02 -9.70424548660624775e-01" CylinderRadius="2.19058843000000003e-01" CylinderQuaternion="RightArm 7.07106781186548905e-01 7.07106781186546240e-01 5.22585447138013260e-17 9.67108337857070202e-17"/>
  <MUSCLE ActivationK="0.17" ActivationKinetics="false" CylinderBodyID="RightForearm" FibreLength="0.814456" ForcePerUnitArea="300000" ID="RightElbowExtWristFlex" InsertionBodyID="RightHand" OriginBodyID="RightArm" PCA="0.444546519" ParallelStrainAtFmax="0.6" SerialStrainAtFmax="0.059999999999999998" Strap="TwoCylinderWrap" TendonLength="1.732291" Type="MinettiAlexander" VMaxFactor="8.4000000000000004" Origin="RightArm -3.38609065912598206e-01 -2.29259319071526357e-01 -5.82164548660623948e-01" Insertion="RightHand -2.52204435439312979e-01 -3.40038601582847655e-01 2.67528431742153461e-01" Cylinder1Position="RightForearm -5.11571765722079963e-01 2.73993580299498496e-01 8.35494916228933460e-01" Cylinder1Radius="2.19058843000000003e-01" Cylinder2Position="RightForearm 5.79648234277917895e-01 1.14685802994997504e-02 -7.19215083771067909e-01" Cylinder2Radius="2.36471261999999988e-01" CylinderQuaternion="RightForearm 7.07106781186545907e-01 7.07106781186549238e-01 -3.46944695195361496e-18 -6.24500451351650677e-17"/>
  <MUSCLE ActivationK="0.17" ActivationKinetics="false" CylinderBodyID="RightArm" FibreLength="0.7069" ForcePerUnitArea="300000" ID="RightElbowFlex" InsertionBodyID="RightForearm" OriginBodyID="RightArm" PCA="0.526818862" ParallelStrainAtFmax="0.6" SerialStrainAtFmax="0.059999999999999998" Strap="CylinderWrap" TendonLength="0.970332" Type="MinettiAlexander" VMaxFactor="8.4000000000000004" Origin="RightArm 2.71850934087409124e-01 1.92760680928472872e-01 5.32925451339386846e-01" Insertion="RightForearm -1.35161765722078442e-01 1.11873580299501701e-01 7.69284916228932802e-01" CylinderPosition="RightArm -1.29449065912588868e-01 -7.72293190715258454e-02 -9.70424548660624775e-01" CylinderRadius="2.22506900000000007e-01" CylinderQuaternion="RightArm 7.07106781186547906e-01 -7.07106781186547129e-01 -6.39679281766447739e-17 2.81892564846231214e-17"/>
  <MUSCLE ActivationK="0.17" ActivationKinetics="false" CylinderBodyID="RightForearm" FibreLength="0.708888" ForcePerUnitArea="300000" ID="RightElbowFlexWristExt" InsertionBodyID="RightHand" OriginBodyID="RightArm" PCA="0.437784546" ParallelStrainAtFmax="0.6" SerialStrainAtFmax="0.059999999999999998" Strap="TwoCylinderWrap" TendonLength="1.870875" Type="MinettiAlexander" VMaxFactor="8.4000000000000004" Origin="RightArm -1.44029065912588350e-01 -2.20699319071526096e-01 -6.51744548660627254e-01" Insertion="RightHand 2.47495564560688441e-01 -6.32086015828452613e-02 2.60836431742153929e-01" Cylinder1Position="RightForearm -5.11571765722079963e-01 2.73993580299498496e-01 8.35494916228933460e-01" Cylinder1Radius="2.22506900000000007e-01" Cylinder2Position="RightForearm 5.79648234277917895e-01 1.14685802994997504e-02 -7.19215083771067909e-01" Cylinder2Radius="2.31680933000000006e-01" CylinderQuaternion="RightForearm 7.07106781186549238e-01 -7.07106781186545907e-01 6.24500451351650677e-17 -3.46944695195361496e-18"/>
  <MUSCLE ActivationK="0.17" ActivationKinetics="false" FibreLength="1.531486" ForcePerUnitArea="300000" ID="RightHipExt" InsertionBodyID="RightThigh" OriginBodyID="Trunk" PCA="1.188820906" ParallelStrainAtFmax="0.6" SerialStrainAtFmax="0.059999999999999998" Strap="TwoPoint" TendonLength="2.4624235" Type="MinettiAlexander" VMaxFactor="8.4000000000000004" Origin="Trunk -7.04834684716653115e+00 -5.49965858746531699e-02 -6.69675104496316287e-01" Insertion="RightThigh -1.08008960113864211e-01 -1.28749925768571305e-01 2.84548309269640087e-01"/>
  <MUSCLE ActivationK="0.17" ActivationKinetics="false" CylinderBodyID="RightThigh" FibreLength="1.57787" ForcePerUnitArea="300000" ID="RightHipExtKneeFlex" InsertionBodyID="RightShank" OriginBodyID="Trunk" PCA="0.721171015" ParallelStrainAtFmax="0.6" SerialStrainAtFmax="0.059999999999999998" Strap="TwoCylinderWrap" TendonLength="1.5719055" Type="MinettiAlexander" VMaxFactor="8.4000000000000004" Origin="Trunk -3.68322684716653459e+00 -7.53550985874654522e-01 8.36114895503676570e-01" Insertion="RightShank -1.82655796985262991e-01 2.74081336602099213e-01 8.33291981340244736e-01" Cylinder1Position="RightThigh -1.03198960113856097e-01 3.42624574231429169e-01 1.08991830926966315e+00" Cylinder1Radius="2.73166923999999978e-01" Cylinder2Position="RightThigh 3.03810398861407149e-02 -2.25417925768570060e-01 -1.05008669073038918e+00" Cylinder2Radius="3.44218968000000014e-01" CylinderQuaternion="RightThigh 7.07106781186545352e-01 7.07106781186549793e-01 -1.04083408558608386e-15 -1.08246744900952723e-15"/>
  <MUSCLE ActivationK="0.17" ActivationKinetics="false" CylinderBodyID="Trunk" FibreLength="0.716566" ForcePerUnitArea="300000" ID="RightHipFlex" InsertionBodyID="RightThigh" OriginBodyID="Trunk" PCA="1.693877534" ParallelStrainAtFmax="0.6" SerialStrainAtFmax="0.059999999999999998" Strap="CylinderWrap" TendonLength="0.8264925" Type="MinettiAlexander" VMaxFactor="8.4000000000000004" Origin="Trunk -2.29272684716653607e+00 -1.73460998587465531e+00 1.01111489550368505e+00" Insertion="RightThigh 4.81210398861394162e-02 -4.16159925768571359e-01 7.27628309269648277e-01" CylinderPosition="Trunk -3.32006684716652600e+00 -6.55345485874655465e-01 5.24348955036814113e-02" CylinderRadius="3.02410548000000001e-01" CylinderQuaternion="Trunk 7.07106781186547351e-01 -7.07106781186547795e-01 -1.56125112837912669e-17 3.46944695195361496e-18"/>
  <MUSCLE ActivationK="0.17" ActivationKinetics="false" CylinderBodyID="RightThigh" FibreLength="1.8013" ForcePerUnitArea="300000" ID="RightHipFlexKneeExt" InsertionBodyID="RightShank" OriginBodyID="Trunk" PCA="0.589603713" ParallelStrainAtFmax="0.6" SerialStrainAtFmax="0.059999999999999998" Strap="TwoCylinderWrap" TendonLength="1.657615" Type="MinettiAlexander" VMaxFactor="8.4000000000000004" Origin="Trunk -2.85399684716652713e+00 -1.41594998587465359e+00 7.50964895503681285e-01" Insertion="RightShank 4.23064203014737572e-01 -1.60308663397902840e-01 3.70771981340240364e-01" Cylinder1Position="RightThigh -1.03198960113856097e-01 3.42624574231429169e-01 1.08991830926966315e+00" Cylinder1Radius="3.02410548000000001e-01" Cylinder2Position="RightThigh 3.03810398861407149e-02 -2.25417925768570060e-01 -1.05008669073038918e+00" Cylinder2Radius="2.88037778999999994e-01" CylinderQuaternion="RightThigh 7.07106781186546129e-01 -7.07106781186548905e-01 3.19189119579732357e-16 -7.94503351997377255e-16"/>
  <MUSCLE ActivationK="0.17" ActivationKinetics="false" CylinderBodyID="RightThigh" FibreLength="0.645492" ForcePerUnitArea="300000" ID="RightKneeExt" InsertionBodyID="RightShank" OriginBodyID="RightThigh" PCA="1.41029058" ParallelStrainAtFmax="0.6" SerialStrainAtFmax="0.059999999999999998" Strap="CylinderWrap" TendonLength="1.556599" Type="MinettiAlexander" VMaxFactor="8.4000000000000004" Origin="RightThigh 2.53481039886146786e-01 -5.27992576857259921e-03 5.51008309269644947e-01" Insertion="RightShank 5.22124203014740051e-01 2.12191336602097380e-01 5.58411981340237729e-01" CylinderPosition="RightThigh 3.03810398861407149e-02 -2.25417925768570060e-01 -1.05008669073038918e+00" CylinderRadius="2.88037778999999994e-01" CylinderQuaternion="RightThigh 7.07106781186546129e-01 -7.07106781186548905e-01 3.19189119579732357e-16 -7.94503351997377255e-16"/>
  <MUSCLE ActivationK="0.17" ActivationKinetics="false" CylinderBodyID="RightThigh" FibreLength="0.758504" ForcePerUnitArea="300000" ID="RightKneeFlex" InsertionBodyID="RightShank" OriginBodyID="RightThigh" PCA="0.600083379" ParallelStrainAtFmax="0.6" SerialStrainAtFmax="0.059999999999999998" Strap="CylinderWrap" TendonLength="1.457655" Type="MinettiAlexander" VMaxFactor="8.4000000000000004" Origin="RightThigh -1.15558960113855358e-01 -1.36519925768570860e-01 7.81608309269659296e-01" Insertion="RightShank -5.29157969852604437e-02 1.07991336602098309e-01 6.78981981340243790e-01" CylinderPosition="RightThigh 3.03810398861407149e-02 -2.25417925768570060e-01 -1.05008669073038918e+00" CylinderRadius="3.44218968000000014e-01" CylinderQuaternion="RightThigh 7.07106781186545352e-01 7.07106781186549793e-01 -1.04083408558608386e-15 -1.08246744900952723e-15"/>
  <MUSCLE ActivationK="0.17" ActivationKinetics="false" CylinderBodyID="Trunk" FibreLength="0.645286" ForcePerUnitArea="300000" ID="RightShoulderExt" InsertionBodyID="RightArm" OriginBodyID="Trunk" PCA="2.308484943" ParallelStrainAtFmax="0.6" SerialStrainAtFmax="0.059999999999999998" Strap="TwoCylinderWrap" TendonLength="3.2158285" Type="MinettiAlexander" VMaxFactor="8.4000000000000004" Origin="Trunk 7.64723152833471254e-01 -1.10124998587465406e+00 1.27133489550367829e+00" Insertion="RightArm 2.91700934087413044e-01 -1.27559319071526872e-01 4.68645451339383623e-01" Cylinder1Position="Trunk 2.70599315283348441e+00 -1.26801998587464504e+00 3.20504895503688159e-01" Cylinder1Radius="5.00000000000000028e-02" Cylinder2Position="Trunk 2.95433815283347734e+00 -1.21694998587465175e+00 -8.39595104496314804e-01" Cylinder2Radius="3.08915671000000003e-01" CylinderQuaternion="Trunk 7.07106781186547351e-01 -7.07106781186547795e-01 -1.56125112837912669e-17 3.46944695195361496e-18"/>
  <MUSCLE ActivationK="0.17" ActivationKinetics="false" CylinderBodyID="RightArm" FibreLength="1.312294" ForcePerUnitArea="300000" ID="RightShoulderExtElbowFlex" InsertionBodyID="RightForearm" OriginBodyID="Trunk" PCA="0.709460406" ParallelStrainAtFmax="0.6" SerialStrainAtFmax="0.059999999999999998" Strap="TwoCylinderWrap" TendonLength="1.3229565" Type="MinettiAlexander" VMaxFactor="8.4000000000000004" Origin="Trunk 3.35776315283348215e+00 -1.35467985874652752e-01 -5.05955104496322416e-01" Insertion="RightForearm -1.06061765722082230e-01 1.37133580299502233e-01 7.55384916228937442e-01" Cylinder1Position="RightArm 1.16759340874117989e-02 5.32206809284705706e-02 7.75705451339379959e-01" Cylinder1Radius="3.08915671000000003e-01" Cylinder2Position="RightArm -1.29449065912588868e-01 -7.72293190715258454e-02 -9.70424548660624775e-01" Cylinder2Radius="2.22506900000000007e-01" CylinderQuaternion="RightArm 7.07106781186547906e-01 -7.07106781186547129e-01 -6.39679281766447739e-17 2.81892564846231214e-17"/>
  <MUSCLE ActivationK="0.17" ActivationKinetics="false" CylinderBodyID="Trunk" FibreLength="0.869984" ForcePerUnitArea="300000" ID="RightShoulderFlex" InsertionBodyID="RightArm" OriginBodyID="Trunk" PCA="1.141502231" ParallelStrainAtFmax="0.6" SerialStrainAtFmax="0.059999999999999998" Strap="CylinderWrap" TendonLength="2.058351" Type="MinettiAlexander" VMaxFactor="8.4000000000000004" Origin="Trunk 7.07143152833468513e-01 -1.58848998587465484e+00 7.89564895503692465e-01" Insertion="RightArm -6.02790659125939932e-02 -3.17129319071528193e-01 3.01995451339380772e-01" CylinderPosition="Trunk 2.95433815283347734e+00 -1.21694998587465175e+00 -8.39595104496314804e-01" CylinderRadius="3.14676200999999989e-01" CylinderQuaternion="Trunk 7.07106781186547795e-01 7.07106781186547351e-01 3.46944695195361496e-18 1.56125112837912669e-17"/>
  <MUSCLE ActivationK="0.17" ActivationKinetics="false" CylinderBodyID="RightArm" FibreLength="1.40108" ForcePerUnitArea="300000" ID="RightShoulderFlexElbowExt" InsertionBodyID="RightForearm" OriginBodyID="Trunk" PCA="0.553751769" ParallelStrainAtFmax="0.6" SerialStrainAtFmax="0.059999999999999998" Strap="TwoCylinderWrap" TendonLength="1.292402" Type="MinettiAlexander" VMaxFactor="8.4000000000000004" Origin="Trunk 2.68393315283347444e+00 -1.41111998587465570e+00 -2.85115104496318938e-01" Insertion="RightForearm -6.24111765722080825e-01 5.69135802995032747e-02 2.95664916228932095e-01" Cylinder1Position="RightArm 1.16759340874117989e-02 5.32206809284705706e-02 7.75705451339379959e-01" Cylinder1Radius="3.14676200999999989e-01" Cylinder2Position="RightArm -1.29449065912588868e-01 -7.72293190715258454e-02 -9.70424548660624775e-01" Cylinder2Radius="2.19058843000000003e-01" CylinderQuaternion="RightArm 7.07106781186548905e-01 7.07106781186546240e-01 5.22585447138013260e-17 9.67108337857070202e-17"/>
  <MUSCLE ActivationK="0.17" ActivationKinetics="false" CylinderBodyID="RightForearm" FibreLength="0.243942" ForcePerUnitArea="300000" ID="RightWristExt" InsertionBodyID="RightHand" OriginBodyID="RightForearm" PCA="1.017750814" ParallelStrainAtFmax="0.6" SerialStrainAtFmax="0.059999999999999998" Strap="CylinderWrap" TendonLength="1.5168885" Type="MinettiAlexander" VMaxFactor="8.4000000000000004" Origin="RightForearm -7.09176572208083944e-03 1.13483580299499731e-01 5.65304916228930310e-01" Insertion="RightHand 2.39965564560688155e-01 1.43021398417157247e-01 2.39859431742155349e-01" CylinderPosition="RightForearm 5.79648234277917895e-01 1.14685802994997504e-02 -7.19215083771067909e-01" CylinderRadius="2.31680933000000006e-01" CylinderQuaternion="RightForearm 7.07106781186549238e-01 -7.07106781186545907e-01 6.24500451351650677e-17 -3.46944695195361496e-18"/>
  <MUSCLE ActivationK="0.17" ActivationKinetics="false" CylinderBodyID="RightForearm" FibreLength="0.386006" ForcePerUnitArea="300000" ID="RightWristFlex" InsertionBodyID="RightHand" OriginBodyID="RightForearm" PCA="0.4287881" ParallelStrainAtFmax="0.6" SerialStrainAtFmax="0.059999999999999998" Strap="CylinderWrap" TendonLength="1.3426245" Type="MinettiAlexander" VMaxFactor="8.4000000000000004" Origin="RightForearm -6.64481765722082063e-01 -9.86464197004988941e-02 3.38704916228936170e-01" Insertion="RightHand -2.34744435439314336e-01 -1.51128601582847827e-01 2.21448431742153840e-01" CylinderPosition="RightForearm 5.79648234277917895e-01 1.14685802994997504e-02 -7.19215083771067909e-01" CylinderRadius="2.36471261999999988e-01" CylinderQuaternion="RightForearm 7.07106781186545907e-01 7.07106781186549238e-01 -3.46944695195361496e-18 -6.24500451351650677e-17"/>
  <DRIVER Type="BoxCar" ID="LeftHipFlexDriver" TargetID="LeftHipFlex" CycleTime="3.60000000000000009e+00" Delay="1.94238052414578033e-01" Width="1.32897694681191669e-01" Height="3.68522744811643876e-01"/>
  <DRIVER Type="BoxCar" ID="LeftHipFlexKneeExtDriver" TargetID="LeftHipFlexKneeExt" CycleTime="3.60000000000000009e+00" Delay="3.69695456492081798e-01" Width="2.76625387103575995e-02" Height="7.75241825746596919e-03"/>
  <DRIVER Type="BoxCar" ID="LeftHipExtDriver" TargetID="LeftHipExt" CycleTime="3.60000000000000009e+00" Delay="5.54209021483982656e-01" Width="3.86577977243124704e-01" Height="8.27888077554490232e-01"/>
  <DRIVER Type="BoxCar" ID="LeftHipExtKneeFlexDriver" TargetID="LeftHipExtKneeFlex" CycleTime="3.60000000000000009e+00" Delay="4.65571933169647290e-01" Width="4.60342917516009253e-02" Height="2.01142425657831365e-02"/>
  <DRIVER Type="BoxCar" ID="LeftKneeExtDriver" TargetID="LeftKneeExt" CycleTime="3.60000000000000009e+00" Delay="7.45523640137512822e-01" Width="2.91734895508942438e-01" Height="9.85852244934216415e-01"/>
  <DRIVER Type="BoxCar" ID="LeftKneeFlexDriver" TargetID="LeftKneeFlex" CycleTime="3.60000000000000009e+00" Delay="3.15627372246340188e-01" Width="1.10781372086371496e-01" Height="1.39702322900940201e-01"/>
  <DRIVER Type="BoxCar" ID="LeftAnkleFlexDriver" TargetID="LeftAnkleFlex" CycleTime="3.60000000000000009e+00" Delay="3.73783315522213999e-01" Width="3.74945838631718653e-01" Height="8.83368562288742859e-02"/>
  <DRIVER Type="BoxCar" ID="LeftAnkleExtKneeFlexDriver" TargetID="LeftAnkleExtKneeFlex" CycleTime="3.60000000000000009e+00" Delay="9.38609101879255170e-01" Width="4.42475421781291456e-01" Height="5.01767126819365528e-01"/>
  <DRIVER Type="BoxCar" ID="LeftAnkleExtDriver" TargetID="LeftAnkleExt" CycleTime="3.60000000000000009e+00" Delay="4.05616717557641504e-01" Width="2.76314233040490798e-01" Height="2.10716840324362636e-01"/>
  <DRIVER Type="BoxCar" ID="LeftShoulderExtDriver" TargetID="LeftShoulderExt" CycleTime="3.60000000000000009e+00" Delay="7.22939587881522239e-01" Width="8.26618419782731984e-03" Height="1.50086380268765959e-02"/>
  <DRIVER Type="BoxCar" ID="LeftShoulderFlexDriver" TargetID="LeftShoulderFlex" CycleTime="3.60000000000000009e+00" Delay="2.40539418600877707e-02" Width="1.50568053177390471e-01" Height="1.80565533490351343e-01"/>
  <DRIVER Type="BoxCar" ID="LeftShoulderExtElbowFlexDriver" TargetID="LeftShoulderExtElbowFlex" CycleTime="3.60000000000000009e+00" Delay="2.57576558093888686e-01" Width="1.17012566695265385e-03" Height="7.53729392935347686e-01"/>
  <DRIVER Type="BoxCar" ID="LeftShoulderFlexElbowExtDriver" TargetID="LeftShoulderFlexElbowExt" CycleTime="3.60000000000000009e+00" Delay="8.31255674215698792e-01" Width="3.90262087912266020e-01" Height="1.37373931133721525e-03"/>
  <DRIVER Type="BoxCar" ID="LeftElbowFlexDriver" TargetID="LeftElbowFlex" CycleTime="3.60000000000000009e+00" Delay="8.83981240901254961e-01" Width="4.78711981528633507e-02" Height="8.37776533837231829e-01"/>
  <DRIVER Type="BoxCar" ID="LeftElbowExtDriver" TargetID="LeftElbowExt" CycleTime="3.60000000000000009e+00" Delay="4.30033682298033182e-01" Width="1.98362441327789490e-01" Height="1.80009953867726405e-02"/>
  <DRIVER Type="BoxCar" ID="LeftWristFlexDriver" TargetID="LeftWristFlex" CycleTime="3.60000000000000009e+00" Delay="3.36564196270051852e-01" Width="1.85484235762798447e-02" Height="2.97845050875059636e-01"/>
  <DRIVER Type="BoxCar" ID="LeftWristExtDriver" TargetID="LeftWristExt" CycleTime="3.60000000000000009e+00" Delay="9.34362727310429242e-01" Width="3.56677042005313638e-01" Height="2.71649686518032202e-02"/>
  <DRIVER Type="BoxCar" ID="LeftElbowFlexWristExtDriver" TargetID="LeftElbowFlexWristExt" CycleTime="3.60000000000000009e+00" Delay="5.33081451737301926e-01" Width="7.36417414190441821e-01" Height="3.15656544969676045e-01"/>
  <DRIVER Type="BoxCar" ID="LeftElbowExtWristFlexDriver" TargetID="LeftElbowExtWristFlex" CycleTime="3.60000000000000009e+00" Delay="1.03883315707866020e-01" Width="6.85421213891100611e-02" Height="1.08071148352358037e-01"/>
  <DRIVER Type="BoxCar" ID="RightHipFlexDriver" TargetID="RightHipFlex" CycleTime="3.60000000000000009e+00" Delay="6.94238052414578033e-01" Width="1.32897694681191669e-01" Height="3.68522744811643876e-01"/>
  <DRIVER Type="BoxCar" ID="RightHipFlexKneeExtDriver" TargetID="RightHipFlexKneeExt" CycleTime="3.60000000000000009e+00" Delay="8.69695456492081798e-01" Width="2.76625387103575995e-02" Height="7.75241825746596919e-03"/>
  <DRIVER Type="BoxCar" ID="RightHipExtDriver" TargetID="RightHipExt" CycleTime="3.60000000000000009e+00" Delay="5.42090214839826556e-02" Width="3.86577977243124704e-01" Height="8.27888077554490232e-01"/>
  <DRIVER Type="BoxCar" ID="RightHipExtKneeFlexDriver" TargetID="RightHipExtKneeFlex" CycleTime="3.60000000000000009e+00" Delay="9.65571933169647290e-01" Width="4.60342917516009253e-02" Height="2.01142425657831365e-02"/>
  <DRIVER Type="BoxCar" ID="RightKneeExtDriver" TargetID="RightKneeExt" CycleTime="3.60000000000000009e+00" Delay="2.45523640137512822e-01" Width="2.91734895508942438e-01" Height="9.85852244934216415e-01"/>
  <DRIVER Type="BoxCar" ID="RightKneeFlexDriver" TargetID="RightKneeFlex" CycleTime="3.60000000000000009e+00" Delay="8.15627372246340188e-01" Width="1.10781372086371496e-01" Height="1.39702322900940201e-01"/>
  <DRIVER Type="BoxCar" ID="RightAnkleFlexDriver" TargetID="RightAnkleFlex" CycleTime="3.60000000000000009e+00" Delay="8.73783315522213999e-01" Width="3.74945838631718653e-01" Height="8.83368562288742859e-02"/>
  <DRIVER Type="BoxCar" ID="RightAnkleExtKneeFlexDriver" TargetID="RightAnkleExtKneeFlex" CycleTime="3.60000000000000009e+00" Delay="4.38609101879255170e-01" Width="4.42475421781291456e-01" Height="5.01767126819365528e-01"/>
  <DRIVER Type="BoxCar" ID="RightAnkleExtDriver" TargetID="RightAnkleExt" CycleTime="3.60000000000000009e+00" Delay="9.05616717557641504e-01" Width="2.76314233040490798e-01" Height="2.10716840324362636e-01"/>
  <DRIVER Type="BoxCar" ID="RightShoulderExtDriver" TargetID="RightShoulderExt" CycleTime="3.60000000000000009e+00" Delay="2.22939587881522239e-01" Width="8.26618419782731984e-03" Height="1.50086380268765959e-02"/>
  <DRIVER Type="BoxCar" ID="RightShoulderFlexDriver" TargetID="RightShoulderFlex" CycleTime="3.60000000000000009e+00" Delay="5.24053941860087802e-01" Width="1.50568053177390471e-01" Height="1.80565533490351343e-01"/>
  <DRIVER Type="BoxCar" ID="RightShoulderExtElbowFlexDriver" TargetID="RightShoulderExtElbowFlex" CycleTime="3.60000000000000009e+00" Delay="7.57576558093888686e-01" Width="1.17012566695265385e-03" Height="7.53729392935347686e-01"/>
  <DRIVER Type="BoxCar" ID="RightShoulderFlexElbowExtDriver" TargetID="RightShoulderFlexElbowExt" CycleTime="3.60000000000000009e+00" Delay="3.31255674215698792e-01" Width="3.90262087912266020e-01" Height="1.37373931133721525e-03"/>
  <DRIVER Type="BoxCar" ID="RightElbowFlexDriver" TargetID="RightElbowFlex" CycleTime="3.60000000000000009e+00" Delay="3.83981240901254961e-01" Width="4.78711981528633507e-02" Height="8.37776533837231829e-01"/>
  <DRIVER Type="BoxCar" ID="RightElbowExtDriver" TargetID="RightElbowExt" CycleTime="3.60000000000000009e+00" Delay="9.30033682298033182e-01" Width="1.98362441327789490e-01" Height="1.80009953867726405e-02"/>
  <DRIVER Type="BoxCar" ID="RightWristFlexDriver" TargetID="RightWristFlex" CycleTime="3.60000000000000009e+00" Delay="8.36564196270051852e-01" Width="1.85484235762798447e-02" Height="2.97845050875059636e-01"/>
  <DRIVER Type="BoxCar" ID="RightWristExtDriver" TargetID="RightWristExt" CycleTime="3.60000000000000009e+00" Delay="4.34362727310429242e-01" Width="3.56677042005313638e-01" Height="2.71649686518032202e-02"/>
  <DRIVER Type="BoxCar" ID="RightElbowFlexWristExtDriver" TargetID="RightElbowFlexWristExt" CycleTime="3.60000000000000009e+00" Delay="3.30814517373019257e-02" Width="7.36417414190441821e-01" Height="3.15656544969676045e-01"/>
  <DRIVER Type="BoxCar" ID="RightElbowExtWristFlexDriver" TargetID="RightElbowExtWristFlex" CycleTime="3.60000000000000009e+00" Delay="6.03883315707866020e-01" Width="6.85421213891100611e-02" Height="1.08071148352358037e-01"/>
</GAITSYMODE>
