# Supplementary material for: March of the Titans: The Locomotor Capabilities of Sauropod Dinosaurs
Source: PLoS One. 2013 Oct 30;8(10):e78733. doi: 10.1371/journal.pone.0078733 (PMC3864407; doi:10.1371/journal.pone.0078733)
Supplement: Data File S15 — GaitSym model specification file used to generate Movie S15. (XML) [file pone.0078733.s031.xml]

<?xml version="1.0"?>
<GAITSYMODE>
  <STATE SimulationTime="7.60009999999562602e+00" CycleFraction="2.00000000000000000e+00"/>
  <IOCONTROL OldStyleInputs="false" SanityCheckLeft="" SanityCheckRight="" SanityCheckAxis="Y"/>
  <GLOBAL AllowInternalCollisions="false" BMR="0" CFM="1e-10" ContactMaxCorrectingVel="100" ContactSurfaceLayer="0.001" DistanceTravelledBodyID="Trunk" ERP="0.2" FitnessType="DistanceTravelled" GravityVector="0.0 0.0 -9.81" IntegrationStepSize="1e-4" MechanicalEnergyLimit="0" MetabolicEnergyLimit="1.00000000000000000e+07" TimeLimit="0.00000000000000000e+00"/>
  <INTERFACE BodyAxisSize="0.1 0.1 0.1" BodyColour=".275 .725 .451 1.0" DrawingOrder="Environment Joint Muscle Geom Body" EnvironmentAxisSize="1 1 1" EnvironmentColour="0.5 0.5 1.0 1.0" GeomColour="0 0 1 1" JointAxisSize="0.05 0.05 0.05" JointColour="0 1 0 1" StrapColour="1 0 0 1" StrapCylinderColour="0 1 1 1" StrapCylinderLength="0.05" StrapForceColour="1 0 0 0.5" StrapForceRadius="0.01" StrapForceScale="0.000001" StrapRadius="0.005" TrackBodyID="Trunk"/>
  <ENVIRONMENT Plane="0 0 1 0"/>
  <BODY Clockwise="false" GraphicFile="LeftHumerus.obj" ID="LeftArm" Offset="-3.39701906591260938e+00 -1.27017068092847296e+00 -3.64084454866060847e+00" PositionHighBound="1000 20 10" PositionLowBound="-50 -20 -1.00000000000000006e-01" Scale="1.0" Mass="2.87886511217309817e+03" MOI="1.51881774237460081e+03 1.28127493163638701e+03 8.79467147156984879e+02 1.18153246306896335e+02 -6.64939124128528363e+01 -2.59103908205128590e+01" Density="-1" Position="World 2.85251920394048852e+00 1.39790750488824211e+00 3.74772598785505950e+00" Quaternion="World 9.91608045061249332e-01 8.40079932956070974e-02 9.75283405569358497e-02 -1.20151912370641024e-02" LinearVelocity="1.41167464304086310e+00 -3.11781877915529471e-01 5.37945264953886785e-03" AngularVelocity="5.33663366494425140e-02 -5.52732920382912885e-01 -9.23700274126773024e-02"/>
  <BODY Clockwise="false" GraphicFile="LeftFoot.obj" ID="LeftFoot" Offset="2.97726148787360723e+00 -1.91340865327322729e+00 -5.88925739929745951e-01" PositionHighBound="1000 20 10" PositionLowBound="-50 -20 -1.00000000000000006e-01" Scale="1.0" Mass="9.76053778769090059e+02" MOI="2.19891891425343033e+02 1.96638313583607044e+02 1.90760509494453601e+02 1.48541370683299707e+01 4.44257777955307418e+01 -1.42700946604667522e+00" Density="-1" Position="World -4.33286727109564751e+00 2.82999121605009218e+00 8.30080201124492989e-01" Quaternion="World 9.67120579028399874e-01 8.48602489044926744e-02 2.39742494108730803e-01 2.45548702764445434e-04" LinearVelocity="3.42368826075460175e+00 -1.39353594871538172e-01 -7.30811977994122036e-02" AngularVelocity="-1.91786863662078005e-03 -1.90772287402394691e+00 -3.18188918591907011e-01"/>
  <BODY Clockwise="false" GraphicFile="LeftRadius+Ulna.obj" ID="LeftForearm" Offset="-3.77914176572207339e+00 -1.62139358029940106e+00 -1.83492508377106223e+00" PositionHighBound="1000 20 10" PositionLowBound="-50 -20 -1.00000000000000006e-01" Scale="1.0" Mass="4.28229772080454268e+02" MOI="7.76630543069758801e+01 1.25060962855903895e+02 6.80520310714964580e+01 -9.09941079520815954e+00 4.99388877956044936e+01 9.12861560228374813e+00" Density="-1" Position="World 2.55012376626778625e+00 2.07019126573549928e+00 1.92613094462793577e+00" Quaternion="World 9.58047970045217134e-01 8.48003702219825711e-02 2.73756230469869799e-01 3.24200268062617165e-03" LinearVelocity="3.88896814660116608e+00 -2.41608103367842053e-01 -1.40853591535331779e-01" AngularVelocity="-4.49213681753458504e-03 -1.97073826278419206e+00 -3.28693355750005523e-01"/>
  <BODY Clockwise="false" GraphicFile="LeftHand.obj" ID="LeftHand" Offset="-4.32019443543935555e+00 -1.75283139841706292e+00 -6.09846568257822796e-01" PositionHighBound="1000 20 10" PositionLowBound="-50 -20 -1.00000000000000006e-01" Scale="1.0" Mass="1.95727961781530439e+02" MOI="1.77441753059478273e+01 1.56481812801897409e+01 9.55533007798740641e+00 1.22051709737293579e+00 8.04779331761040440e-01 8.83354091805660796e-02" Density="-1" Position="World 2.57321039328970613e+00 2.43155054463502740e+00 5.52422934567482926e-01" Quaternion="World 9.94590116446252170e-01 8.34917500842974475e-02 5.99075942902359687e-02 -1.51890777089427886e-02" LinearVelocity="6.71496800088210577e+00 -2.55320884184602304e-01 -9.72581646453976184e-02" AngularVelocity="-4.49213947771050833e-03 -1.97073826185251066e+00 -3.28693355098772011e-01"/>
  <BODY Clockwise="false" GraphicFile="LeftTibia+Fibula.obj" ID="LeftShank" Offset="2.94612420301476075e+00 -1.49349133660207922e+00 -2.06707801865976304e+00" PositionHighBound="1000 20 10" PositionLowBound="-50 -20 -1.00000000000000006e-01" Scale="1.0" Mass="6.20181087795764938e+02" MOI="1.63550748577237783e+02 1.61332593283485977e+02 6.33413387978944655e+01 1.05328715668043982e+00 -3.23707932958904507e+01 2.81783206875586281e+01" Density="-1" Position="World -4.02864499511794616e+00 2.15313899612928061e+00 2.26045129624330654e+00" Quaternion="World 9.96374453557386297e-01 8.23043399633415912e-02 -6.02872338034640774e-03 -2.06784529358891335e-02" LinearVelocity="1.93295570476952050e+00 -2.23353482092867456e-01 9.24198201605754832e-02" AngularVelocity="6.41862299522384105e-02 -2.87610619639145193e-01 -4.81845124461490887e-02"/>
  <BODY Clockwise="false" GraphicFile="LeftFemur.obj" ID="LeftThigh" Offset="2.76251103988614055e+00 -9.97970074231429138e-01 -4.21866169073035557e+00" PositionHighBound="1000 20 10" PositionLowBound="-50 -20 -1.00000000000000006e-01" Scale="1.0" Mass="5.38667316593421219e+03" MOI="4.51287423253337693e+03 3.53576421393742567e+03 2.65903361343194774e+03 -3.18905216510765513e+02 5.09815414587105238e+01 3.07316592267948920e+02" Density="-1" Position="World -3.53684136738700516e+00 1.29809012660352918e+00 4.25380765457024257e+00" Quaternion="World 9.82283991597759698e-01 8.46465548119442884e-02 1.67081524106788615e-01 -6.07329493715728658e-03" LinearVelocity="1.31844681433783140e+00 -3.74997839782080900e-01 1.78995059246108201e-01" AngularVelocity="6.41857790412970752e-02 -2.87610627188879531e-01 -4.81844208838967392e-02"/>
  <BODY Clockwise="false" GraphicFile="RightHumerus.obj" ID="RightArm" Offset="-3.39701906591259251e+00 1.27017068092847274e+00 -3.64084454866061957e+00" PositionHighBound="1000 20 10" PositionLowBound="-50 -20 -1.00000000000000006e-01" Scale="1.0" Mass="2.87886511217310272e+03" MOI="1.51881774237460104e+03 1.28127493163638837e+03 8.79467147156985789e+02 -1.18153246306896492e+02 -6.64939124128530636e+01 2.59103908205127063e+01" Density="-1" Position="World 2.41337386880696592e+00 -1.11936626830488062e+00 3.49411892742245378e+00" Quaternion="World 9.38666557471987462e-01 8.44253965964615050e-02 3.34219741928002301e-01 8.63773111399643821e-03" LinearVelocity="8.41967357217438539e-01 -3.04300648684501074e-01 2.50741932700189012e-02" AngularVelocity="8.56678818182665669e-02 2.38070614839383382e-01 3.94238157546418083e-02"/>
  <BODY Clockwise="false" GraphicFile="RightFoot.obj" ID="RightFoot" Offset="2.97726148787359568e+00 1.91340865327321152e+00 -5.88925739929740177e-01" PositionHighBound="1000 20 10" PositionLowBound="-50 -20 -1.00000000000000006e-01" Scale="1.0" Mass="9.76053778769089831e+02" MOI="2.19891891425342891e+02 1.96638313583607044e+02 1.90760509494453515e+02 -1.48541370683299316e+01 4.44257777955307418e+01 1.42700946604664769e+00" Density="-1" Position="World -2.88209576411215629e+00 -1.08049789678014241e+00 6.41796735039602884e-01" Quaternion="World 9.48954115891544658e-01 8.46660985127489496e-02 3.03780810914542121e-01 5.91241196381604890e-03" LinearVelocity="1.12745201163438571e-01 -4.77168179899589637e-02 -2.76857143124171999e-02" AngularVelocity="8.42972004031425359e-02 2.07345693200630538e-01 3.42940375197283015e-02"/>
  <BODY Clockwise="false" GraphicFile="RightRadius+Ulna.obj" ID="RightForearm" Offset="-3.77914176572208094e+00 1.62139358029950076e+00 -1.83492508377106778e+00" PositionHighBound="1000 20 10" PositionLowBound="-50 -20 -1.00000000000000006e-01" Scale="1.0" Mass="4.28229772080454723e+02" MOI="7.76630543069759369e+01 1.25060962855904066e+02 6.80520310714965433e+01 9.09941079520817730e+00 4.99388877956045079e+01 -9.12861560228377833e+00" Density="-1" Position="World 1.89984855392712326e+00 -1.17786157558269378e+00 1.83273355796196458e+00" Quaternion="World 9.82442769837791885e-01 8.46431434879105771e-02 1.66144188278726207e-01 -6.15231299072834231e-03" LinearVelocity="4.48697066625523555e-01 -1.82180529869951841e-01 1.42299776555658869e-01" AngularVelocity="8.56935664920228241e-02 2.38121297307142654e-01 3.94385106507630021e-02"/>
  <BODY Clockwise="false" GraphicFile="RightHand.obj" ID="RightHand" Offset="-4.32019443543931203e+00 1.75283139841715396e+00 -6.09846568257848221e-01" PositionHighBound="1000 20 10" PositionLowBound="-50 -20 -1.00000000000000006e-01" Scale="1.0" Mass="1.95727961781530524e+02" MOI="1.77441753059478309e+01 1.56481812801897320e+01 9.55533007798742595e+00 -1.22051709737293557e+00 8.04779331761040440e-01 -8.83354091805654551e-02" Density="-1" Position="World 2.22255050863007142e+00 -1.09422145144912353e+00 4.51779652075830651e-01" Quaternion="World 9.95115161243661395e-01 8.13049077505122036e-02 -5.04336790585781097e-02 -2.43263613246835174e-02" LinearVelocity="1.16487058359323992e-01 -5.10982987540969449e-02 7.26182491360949228e-02" AngularVelocity="8.57081693570684588e-02 2.38273500779343894e-01 3.94658413187536014e-02"/>
  <BODY Clockwise="false" GraphicFile="RightTibia+Fibula.obj" ID="RightShank" Offset="2.94612420301473765e+00 1.49349133660209743e+00 -2.06707801865976082e+00" PositionHighBound="1000 20 10" PositionLowBound="-50 -20 -1.00000000000000006e-01" Scale="1.0" Mass="6.20181087795765620e+02" MOI="1.63550748577237925e+02 1.61332593283486034e+02 6.33413387978944868e+01 -1.05328715668042183e+00 -3.23707932958904223e+01 -2.81783206875585677e+01" Density="-1" Position="World -2.36592453708456230e+00 -9.28940857573377077e-01 2.16227353282811352e+00" Quaternion="World 9.95243697314627584e-01 8.33097045165180489e-02 4.78222747578543328e-02 -1.62020407932023311e-02" LinearVelocity="4.23335219015454400e-01 -1.58174053464530867e-01 -1.22142569938828480e-01" AngularVelocity="8.43329759575725535e-02 2.07947532057877943e-01 3.43985763498036445e-02"/>
  <BODY Clockwise="false" GraphicFile="RightFemur.obj" ID="RightThigh" Offset="2.76251103988614144e+00 9.97970074231428472e-01 -4.21866169073036357e+00" PositionHighBound="1000 20 10" PositionLowBound="-50 -20 -1.00000000000000006e-01" Scale="1.0" Mass="5.38667316593421765e+03" MOI="4.51287423253337511e+03 3.53576421393742658e+03 2.65903361343194501e+03 3.18905216510765172e+02 5.09815414587102467e+01 -3.07316592267948920e+02" Density="-1" Position="World -2.65331699912310714e+00 -7.44535441517366836e-01 4.14265177604866874e+00" Quaternion="World 9.51579434398515556e-01 7.27421780118360645e-02 -2.95455657951434081e-01 -4.37162412883452464e-02" LinearVelocity="8.30039824335847443e-01 -3.35285386192245960e-01 -4.59329466244045373e-02" AngularVelocity="8.44196445726732303e-02 2.09385509438507339e-01 3.46374004719307294e-02"/>
  <BODY BadMesh="true" Clockwise="false" GraphicFile="AxialSkeleton.obj" ID="Trunk" Offset="-4.54356847166530076e-01 1.41253468419018452e-08 -5.25614510449631833e+00" PositionHighBound="1000 20 10" PositionLowBound="-50 -20 -1.00000000000000006e-01" Scale="1.0" Mass="6.22588273359001760e+04" MOI="8.83060513550759351e+04 1.28133655441847770e+06 1.25738215429867106e+06 2.20928257206566286e+03 -8.75171642811548081e+04 5.73495077502508707e+02" Density="-1" Position="World 0.00000000000000000e+00 0.00000000000000000e+00 5.10114157612296815e+00" Quaternion="World 9.96384265363586041e-01 8.23477425822655845e-02 -4.04629496929020168e-03 -2.05151779054793849e-02" LinearVelocity="1.00760765333125590e+00 -4.25652485722985197e-01 6.90927692687699491e-02" AngularVelocity="7.70013967816396694e-02 2.65060216937354279e-02 4.16754191593311698e-03"/>
  <JOINT Body1ID="LeftShank" Body2ID="LeftFoot" ID="LeftAnkleJoint" ParamHiStop="30d" ParamLoStop="0d" Type="Hinge" HingeAnchor="LeftShank -2.64435796985242944e-01 2.14653663397921024e-01 -8.80903018659771497e-01" HingeAxis="LeftShank 1.36089056690380517e-15 -9.99999999999999778e-01 -3.88578058618804789e-16" Body2HingeAnchor="LeftFoot -2.33298534209517600e-01 -2.05263201007351931e-01 5.97246928676068212e-01" Body2HingeAxis="LeftFoot 1.26597316989218722e-06 -9.99999999994379829e-01 -3.10439445547205928e-06" StartAngleReference="4.98090556159773601e-01"/>
  <JOINT Body1ID="LeftArm" Body2ID="LeftForearm" ID="LeftElbowJoint" ParamHiStop="40d" ParamLoStop="-20d" Type="Hinge" HingeAnchor="LeftArm -1.29449065912596389e-01 7.72293190715286626e-02 -9.70424548660639319e-01" HingeAxis="LeftArm 1.95676808090183840e-15 -1.00000000000000022e+00 1.55431223447521916e-15" Body2HingeAnchor="LeftForearm -5.11574508875148770e-01 -2.73992556576874602e-01 8.35504340275830870e-01" Body2HingeAxis="LeftForearm 2.78550815055456091e-06 -9.99999999996086353e-01 -2.62193152689160769e-07" StartAngleReference="3.60576783950178115e-01"/>
  <JOINT Body1ID="Trunk" Body2ID="LeftThigh" ID="LeftHipJoint" ParamHiStop="20d" ParamLoStop="-40d" Type="Hinge" HingeAnchor="Trunk -3.32006684716652245e+00 6.55345514125342365e-01 5.24348955036799680e-02" HingeAxis="Trunk 1.17419095280180130e-16 -1.00000000000000000e+00 8.32667268468867405e-17" Body2HingeAnchor="LeftThigh -1.03197262544598156e-01 -3.42623798548882641e-01 1.08992693850553746e+00" Body2HingeAxis="LeftThigh 1.99034999293773440e-06 -9.99999999997535305e-01 -9.83859846925838610e-07" StartAngleReference="3.45086577068571765e-01"/>
  <JOINT Body1ID="LeftThigh" Body2ID="LeftShank" ID="LeftKneeJoint" ParamHiStop="40d" ParamLoStop="-20d" Type="Hinge" HingeAnchor="LeftThigh 3.03810398861259490e-02 2.25417925768568062e-01 -1.05008669073035454e+00" HingeAxis="LeftThigh 1.05471187339389871e-15 -9.99999999999999778e-01 2.22044604925031308e-16" Body2HingeAnchor="LeftShank 2.13990968586420333e-01 -2.70102581165846234e-01 1.10149910589522193e+00" Body2HingeAxis="LeftShank -2.61980301328752080e-06 -9.99999999991288302e-01 -3.24957100511502617e-06" StartAngleReference="-3.49065859173274151e-01"/>
  <JOINT Body1ID="Trunk" Body2ID="LeftArm" ID="LeftShoulderJoint" ParamHiStop="40d" ParamLoStop="-20d" Type="Hinge" HingeAnchor="Trunk 2.95433815283344492e+00 1.21695001412534842e+00 -8.39595104496317357e-01" HingeAxis="Trunk 1.17419095280180130e-16 -1.00000000000000000e+00 8.32667268468867405e-17" Body2HingeAnchor="LeftArm 1.16769595744110610e-02 -5.32204423048222158e-02 7.75707993654663253e-01" Body2HingeAxis="LeftArm 1.65917753619515551e-07 -9.99999999992985611e-01 -3.74181103127146919e-06" StartAngleReference="2.04198799076891341e-01"/>
  <JOINT Body1ID="LeftForearm" Body2ID="LeftHand" ID="LeftWristJoint" ParamHiStop="5d" ParamLoStop="-25d" Type="Hinge" HingeAnchor="LeftForearm 5.79648234277959640e-01 -1.14685802994021480e-02 -7.19215083771085895e-01" HingeAxis="LeftForearm 2.06779038336435406e-15 -1.00000000000000022e+00 1.11022302462515654e-16" Body2HingeAnchor="LeftHand 3.85943424335976962e-02 -1.42905588569832820e-01 5.05875325452015523e-01" Body2HingeAxis="LeftHand 1.71199519279768841e-07 -9.99999999999899969e-01 -4.13190195697188400e-07" StartAngleReference="-4.36332313259253313e-01"/>
  <JOINT Body1ID="RightShank" Body2ID="RightFoot" ID="RightAnkleJoint" ParamHiStop="0d" ParamLoStop="-30d" Type="Hinge" HingeAnchor="RightShank -2.64435796985276084e-01 -2.14653663397902011e-01 -8.80903018659762171e-01" HingeAxis="RightShank -1.38777878078144568e-17 9.99999999999999889e-01 -4.16333634234433703e-16" Body2HingeAnchor="RightFoot -2.33298127493055424e-01 2.05261459566330795e-01 5.97254195987703240e-01" Body2HingeAxis="RightFoot 1.49784710347378169e-06 9.99999999994016231e-01 -3.11827386009766450e-06" StartAngleReference="-5.23599028052954774e-01"/>
  <JOINT Body1ID="RightArm" Body2ID="RightForearm" ID="RightElbowJoint" ParamHiStop="20d" ParamLoStop="-40d" Type="Hinge" HingeAnchor="RightArm -1.29449065912583483e-01 -7.72293190715248878e-02 -9.70424548660632769e-01" HingeAxis="RightArm -2.04003480774872514e-15 1.00000000000000022e+00 -2.77555756156289135e-16" Body2HingeAnchor="RightForearm -5.11570354524294446e-01 2.73991031212461822e-01 8.35491192813017869e-01" Body2HingeAxis="RightForearm 3.13389314548356834e-06 9.99999999995027866e-01 -3.51371483409135266e-07" StartAngleReference="3.49065892668583289e-01"/>
  <JOINT Body1ID="Trunk" Body2ID="RightThigh" ID="RightHipJoint" ParamHiStop="40d" ParamLoStop="-20d" Type="Hinge" HingeAnchor="Trunk -3.32006684716652156e+00 -6.55345485874655020e-01 5.24348955036824660e-02" HingeAxis="Trunk -1.17419095280180130e-16 1.00000000000000000e+00 -8.32667268468867405e-17" Body2HingeAnchor="RightThigh -1.03200082514067870e-01 3.42623597568812721e-01 1.08991833500604440e+00" Body2HingeAxis="RightThigh -2.97689217303165332e-06 9.99999999979096055e-01 -5.73984711255137725e-06" StartAngleReference="5.93982688427856287e-01"/>
  <JOINT Body1ID="RightThigh" Body2ID="RightShank" ID="RightKneeJoint" ParamHiStop="20d" ParamLoStop="-40d" Type="Hinge" HingeAnchor="RightThigh 3.03810398861220632e-02 -2.25417925768571947e-01 -1.05008669073038985e+00" HingeAxis="RightThigh 1.27675647831893002e-15 9.99999999999999889e-01 -2.58126853225348896e-15" Body2HingeAnchor="RightShank 2.13994731340856420e-01 2.70101522759932933e-01 1.10150155953003637e+00" Body2HingeAxis="RightShank -2.82408656683552639e-06 9.99999999981906917e-01 -5.31137853004848282e-06" StartAngleReference="-6.98132309183397970e-01"/>
  <JOINT Body1ID="Trunk" Body2ID="RightArm" ID="RightShoulderJoint" ParamHiStop="20d" ParamLoStop="-40d" Type="Hinge" HingeAnchor="Trunk 2.95433815283347956e+00 -1.21694998587465952e+00 -8.39595104496310141e-01" HingeAxis="Trunk -1.17419095280180130e-16 1.00000000000000000e+00 -8.32667268468867405e-17" Body2HingeAnchor="RightArm 1.16792878859904303e-02 5.32191428069117012e-02 7.75700783430304242e-01" Body2HingeAxis="RightArm 1.46904377010259601e-07 9.99999999995475952e-01 -3.00446802034559646e-06" StartAngleReference="-6.92244771084336463e-01"/>
  <JOINT Body1ID="RightForearm" Body2ID="RightHand" ID="RightWristJoint" ParamHiStop="25d" ParamLoStop="-5d" Type="Hinge" HingeAnchor="RightForearm 5.79648234277921115e-01 1.14685802995007080e-02 -7.19215083771071462e-01" HingeAxis="RightForearm -5.96744875736021640e-16 1.00000000000000044e+00 -6.38378239159465011e-16" Body2HingeAnchor="RightHand 3.85932933612607165e-02 1.42904642515872843e-01 5.05867751521665965e-01" Body2HingeAxis="RightHand 5.25830565797913430e-07 9.99999999999748757e-01 4.76019822504003542e-07" StartAngleReference="4.36332381030037353e-01"/>
  <GEOM Abort="true" BodyID="Trunk" DampingConstant="1.00000000000000000e+06" ID="HeadContact" Mu="1.0" Radius="0.10000000000000001" SpringConstant="1.00000000000000000e+07" Type="Sphere" Position="Trunk 1.50842431528334995e+01 1.41253486962700237e-08 7.04364895503687971e-01" Quaternion="Trunk 1.00000000000000000e+00 -1.56964014268873337e-15 1.54173548927438755e-16 4.64905891561784400e-16"/>
  <GEOM Abort="false" BodyID="LeftFoot" DampingConstant="1.00000000000000000e+06" ID="LeftCaudalLateralFootContact" Mu="1.0" Radius="0.10000000000000001" SpringConstant="1.00000000000000000e+07" Type="Sphere" Position="LeftFoot -2.28398512126405939e-01 3.80781346726773495e-01 -3.95194739929756400e-01" Quaternion="LeftFoot 1.00000000000000000e+00 -1.43721839984678468e-15 -1.45432982063403715e-14 1.21430643318376497e-16"/>
  <GEOM Abort="false" BodyID="LeftHand" DampingConstant="1.00000000000000000e+06" ID="LeftCaudalLateralHandContact" Mu="1.0" Radius="0.10000000000000001" SpringConstant="1.00000000000000000e+07" Type="Sphere" Position="LeftHand -2.09594435439357046e-01 1.67028601582935393e-01 -2.82716568257824152e-01" Quaternion="LeftHand 1.00000000000000000e+00 -1.32370243238755256e-15 -6.16217146753861458e-15 2.67147415300428342e-16"/>
  <GEOM Abort="false" BodyID="LeftFoot" DampingConstant="1.00000000000000000e+06" ID="LeftCaudalMedialFootContact" Mu="1.0" Radius="0.10000000000000001" SpringConstant="1.00000000000000000e+07" Type="Sphere" Position="LeftFoot -1.42385121263952363e-02 -4.59608653273229750e-01 -3.89927439929753705e-01" Quaternion="LeftFoot 1.00000000000000000e+00 -1.43721839984678468e-15 -1.45432982063403715e-14 1.21430643318376497e-16"/>
  <GEOM Abort="false" BodyID="LeftHand" DampingConstant="1.00000000000000000e+06" ID="LeftCaudalMedialHandContact" Mu="1.0" Radius="0.10000000000000001" SpringConstant="1.00000000000000000e+07" Type="Sphere" Position="LeftHand 5.65564560641945366e-04 -2.57971398417066566e-01 -2.91821568257824959e-01" Quaternion="LeftHand 1.00000000000000000e+00 -1.32370243238755256e-15 -6.16217146753861458e-15 2.67147415300428342e-16"/>
  <GEOM Abort="false" BodyID="LeftFoot" DampingConstant="1.00000000000000000e+06" ID="LeftCranialLateralFootContact" Mu="1.0" Radius="0.10000000000000001" SpringConstant="1.00000000000000000e+07" Type="Sphere" Position="LeftFoot 8.22714878736051092e-02 8.20211346726772539e-01 -4.76871439929756613e-01" Quaternion="LeftFoot 1.00000000000000000e+00 -1.43721839984678468e-15 -1.45432982063403715e-14 1.21430643318376497e-16"/>
  <GEOM Abort="false" BodyID="LeftHand" DampingConstant="1.00000000000000000e+06" ID="LeftCranialLateralHandContact" Mu="1.0" Radius="0.10000000000000001" SpringConstant="1.00000000000000000e+07" Type="Sphere" Position="LeftHand 1.85075564560645611e-01 8.19186015829407588e-02 -4.05124568257824169e-01" Quaternion="LeftHand 1.00000000000000000e+00 -1.32370243238755256e-15 -6.16217146753861458e-15 2.67147415300428342e-16"/>
  <GEOM Abort="false" BodyID="LeftFoot" DampingConstant="1.00000000000000000e+06" ID="LeftCranialMedialFootContact" Mu="1.0" Radius="0.10000000000000001" SpringConstant="1.00000000000000000e+07" Type="Sphere" Position="LeftFoot 5.11531487873619350e-01 -6.09528653273226695e-01 -4.47938939929751756e-01" Quaternion="LeftFoot 1.00000000000000000e+00 -1.43721839984678468e-15 -1.45432982063403715e-14 1.21430643318376497e-16"/>
  <GEOM Abort="false" BodyID="LeftHand" DampingConstant="1.00000000000000000e+06" ID="LeftCranialMedialHandContact" Mu="1.0" Radius="0.10000000000000001" SpringConstant="1.00000000000000000e+07" Type="Sphere" Position="LeftHand 1.81585564560645590e-01 -1.47491398417064878e-01 -3.14545568257823926e-01" Quaternion="LeftHand 1.00000000000000000e+00 -1.32370243238755256e-15 -6.16217146753861458e-15 2.67147415300428342e-16"/>
  <GEOM Abort="false" BodyID="RightFoot" DampingConstant="1.00000000000000000e+06" ID="RightCaudalLateralFootContact" Mu="1.0" Radius="0.10000000000000001" SpringConstant="1.00000000000000000e+07" Type="Sphere" Position="RightFoot -2.28398512126409964e-01 -3.80781346726784764e-01 -3.95194739929747074e-01" Quaternion="RightFoot 1.00000000000000000e+00 -1.29995840481012001e-15 -1.31631901559292639e-14 1.21430643318376521e-16"/>
  <GEOM Abort="false" BodyID="RightHand" DampingConstant="1.00000000000000000e+06" ID="RightCaudalLateralHandContact" Mu="1.0" Radius="0.10000000000000001" SpringConstant="1.00000000000000000e+07" Type="Sphere" Position="RightHand -2.09594435439316273e-01 -1.67028601582847908e-01 -2.82716568257850243e-01" Quaternion="RightHand 1.00000000000000000e+00 -1.07314331032615249e-15 9.70642836939372857e-15 5.37764277552810298e-16"/>
  <GEOM Abort="false" BodyID="RightFoot" DampingConstant="1.00000000000000000e+06" ID="RightCaudalMedialFootContact" Mu="1.0" Radius="0.10000000000000001" SpringConstant="1.00000000000000000e+07" Type="Sphere" Position="RightFoot -1.42385121264077541e-02 4.59608653273212431e-01 -3.89927439929746211e-01" Quaternion="RightFoot 1.00000000000000000e+00 -1.29995840481012001e-15 -1.31631901559292639e-14 1.21430643318376521e-16"/>
  <GEOM Abort="false" BodyID="RightHand" DampingConstant="1.00000000000000000e+06" ID="RightCaudalMedialHandContact" Mu="1.0" Radius="0.10000000000000001" SpringConstant="1.00000000000000000e+07" Type="Sphere" Position="RightHand 5.65564560685818257e-04 2.57971398417155995e-01 -2.91821568257850883e-01" Quaternion="RightHand 1.00000000000000000e+00 -1.07314331032615249e-15 9.70642836939372857e-15 5.37764277552810298e-16"/>
  <GEOM Abort="false" BodyID="RightFoot" DampingConstant="1.00000000000000000e+06" ID="RightCranialLateralFootContact" Mu="1.0" Radius="0.10000000000000001" SpringConstant="1.00000000000000000e+07" Type="Sphere" Position="RightFoot 8.22714878735960053e-02 -8.20211346726786528e-01 -4.76871439929746954e-01" Quaternion="RightFoot 1.00000000000000000e+00 -1.29995840481012001e-15 -1.31631901559292639e-14 1.21430643318376521e-16"/>
  <GEOM Abort="false" BodyID="RightHand" DampingConstant="1.00000000000000000e+06" ID="RightCranialLateralHandContact" Mu="1.0" Radius="0.10000000000000001" SpringConstant="1.00000000000000000e+07" Type="Sphere" Position="RightHand 1.85075564560687911e-01 -8.19186015828448078e-02 -4.05124568257851647e-01" Quaternion="RightHand 1.00000000000000000e+00 -1.07314331032615249e-15 9.70642836939372857e-15 5.37764277552810298e-16"/>
  <GEOM Abort="false" BodyID="RightFoot" DampingConstant="1.00000000000000000e+06" ID="RightCranialMedialFootContact" Mu="1.0" Radius="0.10000000000000001" SpringConstant="1.00000000000000000e+07" Type="Sphere" Position="RightFoot 5.11531487873602697e-01 6.09528653273204823e-01 -4.47938939929744706e-01" Quaternion="RightFoot 1.00000000000000000e+00 -1.29995840481012001e-15 -1.31631901559292639e-14 1.21430643318376521e-16"/>
  <GEOM Abort="false" BodyID="RightHand" DampingConstant="1.00000000000000000e+06" ID="RightCranialMedialHandContact" Mu="1.0" Radius="0.10000000000000001" SpringConstant="1.00000000000000000e+07" Type="Sphere" Position="RightHand 1.81585564560689194e-01 1.47491398417155611e-01 -3.14545568257850072e-01" Quaternion="RightHand 1.00000000000000000e+00 -1.07314331032615249e-15 9.70642836939372857e-15 5.37764277552810298e-16"/>
  <GEOM Abort="true" BodyID="Trunk" DampingConstant="1.00000000000000000e+06" ID="TailContact" Mu="1.0" Radius="0.10000000000000001" SpringConstant="1.00000000000000000e+07" Type="Sphere" Position="Trunk -2.46332568471665461e+01 1.41253457264234328e-08 -1.64241510449631711e+00" Quaternion="Trunk 1.00000000000000000e+00 -1.56964014268873337e-15 1.54173548927438755e-16 4.64905891561784400e-16"/>
  <MUSCLE ActivationK="0.17" ActivationKinetics="false" CylinderBodyID="LeftShank" FibreLength="0.340424" ForcePerUnitArea="300000" ID="LeftAnkleExt" InsertionBodyID="LeftFoot" OriginBodyID="LeftShank" PCA="0.891370063" ParallelStrainAtFmax="0.6" SerialStrainAtFmax="0.059999999999999998" Strap="CylinderWrap" TendonLength="1.74649" Type="MinettiAlexander" VMaxFactor="8.4000000000000004" Origin="LeftShank -1.12435796985237466e-01 -1.34241336602077377e-01 5.85291981340243184e-01" Insertion="LeftFoot -3.14548512126395230e-01 -6.58865327322810668e-03 1.14069260070255057e-01" CylinderPosition="LeftShank -2.64435796985244553e-01 2.14653663397921357e-01 -8.80903018659768833e-01" CylinderRadius="3.35841855999999994e-01" CylinderQuaternion="LeftShank 7.07106781186547240e-01 7.07106781186547684e-01 -2.77555756156289012e-17 7.11236625150490539e-17"/>
  <MUSCLE ActivationK="0.17" ActivationKinetics="false" CylinderBodyID="LeftShank" FibreLength="1.069406" ForcePerUnitArea="300000" ID="LeftAnkleExtKneeFlex" InsertionBodyID="LeftFoot" OriginBodyID="LeftThigh" PCA="0.354687278" ParallelStrainAtFmax="0.6" SerialStrainAtFmax="0.059999999999999998" Strap="TwoCylinderWrap" TendonLength="1.8379795" Type="MinettiAlexander" VMaxFactor="8.4000000000000004" Origin="LeftThigh -1.20448960113853670e-01 3.86299257685716463e-02 -6.62171690730356199e-01" Insertion="LeftFoot -3.95988512126406622e-01 -2.76828653273223757e-01 1.11672260070253021e-01" Cylinder1Position="LeftShank 2.13994203014763129e-01 -2.70103336602078581e-01 1.10149698134024976e+00" Cylinder1Radius="3.44218968000000014e-01" Cylinder2Position="LeftShank -2.64435796985244553e-01 2.14653663397921357e-01 -8.80903018659768833e-01" Cylinder2Radius="3.35841855999999994e-01" CylinderQuaternion="LeftShank 7.07106781186547240e-01 7.07106781186547684e-01 -2.77555756156289012e-17 7.11236625150490539e-17"/>
  <MUSCLE ActivationK="0.17" ActivationKinetics="false" CylinderBodyID="LeftShank" FibreLength="0.30142" ForcePerUnitArea="300000" ID="LeftAnkleFlex" InsertionBodyID="LeftFoot" OriginBodyID="LeftShank" PCA="1.006714094" ParallelStrainAtFmax="0.6" SerialStrainAtFmax="0.059999999999999998" Strap="CylinderWrap" TendonLength="1.678087" Type="MinettiAlexander" VMaxFactor="8.4000000000000004" Origin="LeftShank 5.14984203014773212e-01 -1.66991336602079599e-01 5.06231981340236725e-01" Insertion="LeftFoot 2.37114878736018608e-02 -1.79538653273225823e-01 1.98903260070255661e-01" CylinderPosition="LeftShank -2.64435796985244553e-01 2.14653663397921357e-01 -8.80903018659768833e-01" CylinderRadius="2.60242423000000000e-01" CylinderQuaternion="LeftShank 7.07106781186547684e-01 -7.07106781186547240e-01 -7.11236625150490539e-17 -2.77555756156289012e-17"/>
  <MUSCLE ActivationK="0.17" ActivationKinetics="false" CylinderBodyID="LeftArm" FibreLength="0.656556" ForcePerUnitArea="300000" ID="LeftElbowExt" InsertionBodyID="LeftForearm" OriginBodyID="LeftArm" PCA="0.85082214" ParallelStrainAtFmax="0.6" SerialStrainAtFmax="0.059999999999999998" Strap="CylinderWrap" TendonLength="1.271636" Type="MinettiAlexander" VMaxFactor="8.4000000000000004" Origin="LeftArm -1.23969065912614307e-01 1.12829319071527837e-01 6.48065451339409182e-01" Insertion="LeftForearm -8.31161765722093993e-01 -2.40063580299402113e-01 4.66614916228948184e-01" CylinderPosition="LeftArm -1.29449065912614569e-01 7.72293190715260258e-02 -9.70424548660635322e-01" CylinderRadius="2.19058843000000003e-01" CylinderQuaternion="LeftArm 7.07106781186548350e-01 7.07106781186546796e-01 6.07153216591882483e-18 1.38777878078144568e-17"/>
  <MUSCLE ActivationK="0.17" ActivationKinetics="false" CylinderBodyID="LeftForearm" FibreLength="0.814456" ForcePerUnitArea="300000" ID="LeftElbowExtWristFlex" InsertionBodyID="LeftHand" OriginBodyID="LeftArm" PCA="0.444546519" ParallelStrainAtFmax="0.6" SerialStrainAtFmax="0.059999999999999998" Strap="TwoCylinderWrap" TendonLength="1.732291" Type="MinettiAlexander" VMaxFactor="8.4000000000000004" Origin="LeftArm -3.38609065912619189e-01 2.29259319071525802e-01 -5.82164548660623726e-01" Insertion="LeftHand -2.52204435439356223e-01 3.40038601582939970e-01 2.67528431742177220e-01" Cylinder1Position="LeftForearm -5.11571765722082739e-01 -2.73993580299399353e-01 8.35494916228956108e-01" Cylinder1Radius="2.19058843000000003e-01" Cylinder2Position="LeftForearm 5.79648234277941876e-01 -1.14685802994006492e-02 -7.19215083771079899e-01" Cylinder2Radius="2.36471261999999988e-01" CylinderQuaternion="LeftForearm 7.07106781186548572e-01 7.07106781186546685e-01 5.31259064517897049e-17 -3.68628738645071431e-18"/>
  <MUSCLE ActivationK="0.17" ActivationKinetics="false" CylinderBodyID="LeftArm" FibreLength="0.7069" ForcePerUnitArea="300000" ID="LeftElbowFlex" InsertionBodyID="LeftForearm" OriginBodyID="LeftArm" PCA="0.526818862" ParallelStrainAtFmax="0.6" SerialStrainAtFmax="0.059999999999999998" Strap="CylinderWrap" TendonLength="0.970332" Type="MinettiAlexander" VMaxFactor="8.4000000000000004" Origin="LeftArm 2.71850934087399243e-01 -1.92760680928473760e-01 5.32925451339405720e-01" Insertion="LeftForearm -1.35161765722074306e-01 -1.11873580299400796e-01 7.69284916228958338e-01" CylinderPosition="LeftArm -1.29449065912614569e-01 7.72293190715260258e-02 -9.70424548660635322e-01" CylinderRadius="2.22506900000000007e-01" CylinderQuaternion="LeftArm 7.07106781186546796e-01 -7.07106781186548350e-01 -1.38777878078144568e-17 6.07153216591882483e-18"/>
  <MUSCLE ActivationK="0.17" ActivationKinetics="false" CylinderBodyID="LeftForearm" FibreLength="0.708888" ForcePerUnitArea="300000" ID="LeftElbowFlexWristExt" InsertionBodyID="LeftHand" OriginBodyID="LeftArm" PCA="0.437784546" ParallelStrainAtFmax="0.6" SerialStrainAtFmax="0.059999999999999998" Strap="TwoCylinderWrap" TendonLength="1.870875" Type="MinettiAlexander" VMaxFactor="8.4000000000000004" Origin="LeftArm -1.44029065912617632e-01 2.20699319071528233e-01 -6.51744548660627476e-01" Insertion="LeftHand 2.47495564560645448e-01 6.32086015829384784e-02 2.60836431742180463e-01" Cylinder1Position="LeftForearm -5.11571765722082739e-01 -2.73993580299399353e-01 8.35494916228956108e-01" Cylinder1Radius="2.22506900000000007e-01" Cylinder2Position="LeftForearm 5.79648234277941876e-01 -1.14685802994006492e-02 -7.19215083771079899e-01" Cylinder2Radius="2.31680933000000006e-01" CylinderQuaternion="LeftForearm 7.07106781186546685e-01 -7.07106781186548572e-01 3.68628738645071431e-18 5.31259064517897049e-17"/>
  <MUSCLE ActivationK="0.17" ActivationKinetics="false" FibreLength="1.531486" ForcePerUnitArea="300000" ID="LeftHipExt" InsertionBodyID="LeftThigh" OriginBodyID="Trunk" PCA="1.188820906" ParallelStrainAtFmax="0.6" SerialStrainAtFmax="0.059999999999999998" Strap="TwoPoint" TendonLength="2.4624235" Type="MinettiAlexander" VMaxFactor="8.4000000000000004" Origin="Trunk -7.04834684716654714e+00 5.49966141253463991e-02 -6.69675104496320062e-01" Insertion="LeftThigh -1.08008960113860700e-01 1.28749925768572832e-01 2.84548309269648525e-01"/>
  <MUSCLE ActivationK="0.17" ActivationKinetics="false" CylinderBodyID="LeftThigh" FibreLength="1.57787" ForcePerUnitArea="300000" ID="LeftHipExtKneeFlex" InsertionBodyID="LeftShank" OriginBodyID="Trunk" PCA="0.721171015" ParallelStrainAtFmax="0.6" SerialStrainAtFmax="0.059999999999999998" Strap="TwoCylinderWrap" TendonLength="1.5719055" Type="MinettiAlexander" VMaxFactor="8.4000000000000004" Origin="Trunk -3.68322684716654969e+00 7.53551014125349417e-01 8.36114895503681677e-01" Insertion="LeftShank -1.82655796985244590e-01 -2.74081336602077397e-01 8.33291981340245291e-01" Cylinder1Position="LeftThigh -1.03198960113862648e-01 -3.42624574231429335e-01 1.08991830926964850e+00" Cylinder1Radius="2.73166923999999978e-01" Cylinder2Position="LeftThigh 3.03810398861460995e-02 2.25417925768572808e-01 -1.05008669073036343e+00" Cylinder2Radius="3.44218968000000014e-01" CylinderQuaternion="LeftThigh 7.07106781186547795e-01 7.07106781186547240e-01 -6.85215773010838679e-17 1.20563281580388068e-16"/>
  <MUSCLE ActivationK="0.17" ActivationKinetics="false" CylinderBodyID="Trunk" FibreLength="0.716566" ForcePerUnitArea="300000" ID="LeftHipFlex" InsertionBodyID="LeftThigh" OriginBodyID="Trunk" PCA="1.693877534" ParallelStrainAtFmax="0.6" SerialStrainAtFmax="0.059999999999999998" Strap="CylinderWrap" TendonLength="0.8264925" Type="MinettiAlexander" VMaxFactor="8.4000000000000004" Origin="Trunk -2.29272684716654807e+00 1.73461001412534399e+00 1.01111489550366129e+00" Insertion="LeftThigh 4.81210398861385558e-02 4.16159925768567807e-01 7.27628309269641615e-01" CylinderPosition="Trunk -3.32006684716652778e+00 6.55345514125347139e-01 5.24348955036811892e-02" CylinderRadius="3.02410548000000001e-01" CylinderQuaternion="Trunk 7.07106781186547129e-01 -7.07106781186547795e-01 -1.73472347597680632e-18 3.12250225675825154e-17"/>
  <MUSCLE ActivationK="0.17" ActivationKinetics="false" CylinderBodyID="LeftThigh" FibreLength="1.8013" ForcePerUnitArea="300000" ID="LeftHipFlexKneeExt" InsertionBodyID="LeftShank" OriginBodyID="Trunk" PCA="0.589603713" ParallelStrainAtFmax="0.6" SerialStrainAtFmax="0.059999999999999998" Strap="TwoCylinderWrap" TendonLength="1.657615" Type="MinettiAlexander" VMaxFactor="8.4000000000000004" Origin="Trunk -2.85399684716653246e+00 1.41595001412534383e+00 7.50964895503684726e-01" Insertion="LeftShank 4.23064203014766327e-01 1.60308663397919327e-01 3.70771981340242585e-01" Cylinder1Position="LeftThigh -1.03198960113862648e-01 -3.42624574231429335e-01 1.08991830926964850e+00" Cylinder1Radius="3.02410548000000001e-01" Cylinder2Position="LeftThigh 3.03810398861460995e-02 2.25417925768572808e-01 -1.05008669073036343e+00" Cylinder2Radius="2.88037778999999994e-01" CylinderQuaternion="LeftThigh 7.07106781186546685e-01 -7.07106781186548461e-01 4.07660016854549606e-17 -7.28583859910258856e-17"/>
  <MUSCLE ActivationK="0.17" ActivationKinetics="false" CylinderBodyID="LeftThigh" FibreLength="0.645492" ForcePerUnitArea="300000" ID="LeftKneeExt" InsertionBodyID="LeftShank" OriginBodyID="LeftThigh" PCA="1.41029058" ParallelStrainAtFmax="0.6" SerialStrainAtFmax="0.059999999999999998" Strap="CylinderWrap" TendonLength="1.556599" Type="MinettiAlexander" VMaxFactor="8.4000000000000004" Origin="LeftThigh 2.53481039886140680e-01 5.27992576857046203e-03 5.51008309269646390e-01" Insertion="LeftShank 5.22124203014765587e-01 -2.12191336602080477e-01 5.58411981340242169e-01" CylinderPosition="LeftThigh 3.03810398861460995e-02 2.25417925768572808e-01 -1.05008669073036343e+00" CylinderRadius="2.88037778999999994e-01" CylinderQuaternion="LeftThigh 7.07106781186546685e-01 -7.07106781186548461e-01 4.07660016854549606e-17 -7.28583859910258856e-17"/>
  <MUSCLE ActivationK="0.17" ActivationKinetics="false" CylinderBodyID="LeftThigh" FibreLength="0.758504" ForcePerUnitArea="300000" ID="LeftKneeFlex" InsertionBodyID="LeftShank" OriginBodyID="LeftThigh" PCA="0.600083379" ParallelStrainAtFmax="0.6" SerialStrainAtFmax="0.059999999999999998" Strap="CylinderWrap" TendonLength="1.457655" Type="MinettiAlexander" VMaxFactor="8.4000000000000004" Origin="LeftThigh -1.15558960113859965e-01 1.36519925768569139e-01 7.81608309269643753e-01" Insertion="LeftShank -5.29157969852331600e-02 -1.07991336602076979e-01 6.78981981340240459e-01" CylinderPosition="LeftThigh 3.03810398861460995e-02 2.25417925768572808e-01 -1.05008669073036343e+00" CylinderRadius="3.44218968000000014e-01" CylinderQuaternion="LeftThigh 7.07106781186547795e-01 7.07106781186547240e-01 -6.85215773010838679e-17 1.20563281580388068e-16"/>
  <MUSCLE ActivationK="0.17" ActivationKinetics="false" CylinderBodyID="Trunk" FibreLength="0.645286" ForcePerUnitArea="300000" ID="LeftShoulderExt" InsertionBodyID="LeftArm" OriginBodyID="Trunk" PCA="2.308484943" ParallelStrainAtFmax="0.6" SerialStrainAtFmax="0.059999999999999998" Strap="TwoCylinderWrap" TendonLength="3.2158285" Type="MinettiAlexander" VMaxFactor="8.4000000000000004" Origin="Trunk 7.64723152833473585e-01 1.10125001412535051e+00 1.27133489550368295e+00" Insertion="LeftArm 2.91700934087389951e-01 1.27559319071524679e-01 4.68645451339403607e-01" Cylinder1Position="Trunk 2.70599315283347330e+00 1.26802001412534771e+00 3.20504895503676557e-01" Cylinder1Radius="5.00000000000000028e-02" Cylinder2Position="Trunk 2.95433815283346357e+00 1.21695001412535375e+00 -8.39595104496317801e-01" Cylinder2Radius="3.08915671000000003e-01" CylinderQuaternion="Trunk 7.07106781186547129e-01 -7.07106781186547795e-01 -1.73472347597680632e-18 3.12250225675825154e-17"/>
  <MUSCLE ActivationK="0.17" ActivationKinetics="false" CylinderBodyID="LeftArm" FibreLength="1.312294" ForcePerUnitArea="300000" ID="LeftShoulderExtElbowFlex" InsertionBodyID="LeftForearm" OriginBodyID="Trunk" PCA="0.709460406" ParallelStrainAtFmax="0.6" SerialStrainAtFmax="0.059999999999999998" Strap="TwoCylinderWrap" TendonLength="1.3229565" Type="MinettiAlexander" VMaxFactor="8.4000000000000004" Origin="Trunk 3.35776315283346172e+00 1.35468014125346925e-01 -5.05955104496310204e-01" Insertion="LeftForearm -1.06061765722078372e-01 -1.37133580299400037e-01 7.55384916228960757e-01" Cylinder1Position="LeftArm 1.16759340873969775e-02 -5.32206809284695020e-02 7.75705451339409158e-01" Cylinder1Radius="3.08915671000000003e-01" Cylinder2Position="LeftArm -1.29449065912614569e-01 7.72293190715260258e-02 -9.70424548660635322e-01" Cylinder2Radius="2.22506900000000007e-01" CylinderQuaternion="LeftArm 7.07106781186546796e-01 -7.07106781186548350e-01 -1.38777878078144568e-17 6.07153216591882483e-18"/>
  <MUSCLE ActivationK="0.17" ActivationKinetics="false" CylinderBodyID="Trunk" FibreLength="0.869984" ForcePerUnitArea="300000" ID="LeftShoulderFlex" InsertionBodyID="LeftArm" OriginBodyID="Trunk" PCA="1.141502231" ParallelStrainAtFmax="0.6" SerialStrainAtFmax="0.059999999999999998" Strap="CylinderWrap" TendonLength="2.058351" Type="MinettiAlexander" VMaxFactor="8.4000000000000004" Origin="Trunk 7.07143152833473732e-01 1.58849001412534618e+00 7.89564895503683140e-01" Insertion="LeftArm -6.02790659126100914e-02 3.17129319071526361e-01 3.01995451339401366e-01" CylinderPosition="Trunk 2.95433815283346357e+00 1.21695001412535375e+00 -8.39595104496317801e-01" CylinderRadius="3.14676200999999989e-01" CylinderQuaternion="Trunk 7.07106781186547795e-01 7.07106781186547129e-01 3.12250225675825154e-17 1.73472347597680632e-18"/>
  <MUSCLE ActivationK="0.17" ActivationKinetics="false" CylinderBodyID="LeftArm" FibreLength="1.40108" ForcePerUnitArea="300000" ID="LeftShoulderFlexElbowExt" InsertionBodyID="LeftForearm" OriginBodyID="Trunk" PCA="0.553751769" ParallelStrainAtFmax="0.6" SerialStrainAtFmax="0.059999999999999998" Strap="TwoCylinderWrap" TendonLength="1.292402" Type="MinettiAlexander" VMaxFactor="8.4000000000000004" Origin="Trunk 2.68393315283347622e+00 1.41112001412535237e+00 -2.85115104496318883e-01" Insertion="LeftForearm -6.24111765722084488e-01 -5.69135802993989692e-02 2.95664916228942976e-01" Cylinder1Position="LeftArm 1.16759340873969775e-02 -5.32206809284695020e-02 7.75705451339409158e-01" Cylinder1Radius="3.14676200999999989e-01" Cylinder2Position="LeftArm -1.29449065912614569e-01 7.72293190715260258e-02 -9.70424548660635322e-01" Cylinder2Radius="2.19058843000000003e-01" CylinderQuaternion="LeftArm 7.07106781186548350e-01 7.07106781186546796e-01 6.07153216591882483e-18 1.38777878078144568e-17"/>
  <MUSCLE ActivationK="0.17" ActivationKinetics="false" CylinderBodyID="LeftForearm" FibreLength="0.243942" ForcePerUnitArea="300000" ID="LeftWristExt" InsertionBodyID="LeftHand" OriginBodyID="LeftForearm" PCA="1.017750814" ParallelStrainAtFmax="0.6" SerialStrainAtFmax="0.059999999999999998" Strap="CylinderWrap" TendonLength="1.5168885" Type="MinettiAlexander" VMaxFactor="8.4000000000000004" Origin="LeftForearm -7.09176572207462219e-03 -1.13483580299402489e-01 5.65304916228952514e-01" Insertion="LeftHand 2.39965564560647243e-01 -1.43021398417062406e-01 2.39859431742178136e-01" CylinderPosition="LeftForearm 5.79648234277941876e-01 -1.14685802994006492e-02 -7.19215083771079899e-01" CylinderRadius="2.31680933000000006e-01" CylinderQuaternion="LeftForearm 7.07106781186546685e-01 -7.07106781186548572e-01 3.68628738645071431e-18 5.31259064517897049e-17"/>
  <MUSCLE ActivationK="0.17" ActivationKinetics="false" CylinderBodyID="LeftForearm" FibreLength="0.386006" ForcePerUnitArea="300000" ID="LeftWristFlex" InsertionBodyID="LeftHand" OriginBodyID="LeftForearm" PCA="0.4287881" ParallelStrainAtFmax="0.6" SerialStrainAtFmax="0.059999999999999998" Strap="CylinderWrap" TendonLength="1.3426245" Type="MinettiAlexander" VMaxFactor="8.4000000000000004" Origin="LeftForearm -6.64481765722088946e-01 9.86464197005982313e-02 3.38704916228942887e-01" Insertion="LeftHand -2.34744435439356108e-01 1.51128601582939309e-01 2.21448431742179708e-01" CylinderPosition="LeftForearm 5.79648234277941876e-01 -1.14685802994006492e-02 -7.19215083771079899e-01" CylinderRadius="2.36471261999999988e-01" CylinderQuaternion="LeftForearm 7.07106781186548572e-01 7.07106781186546685e-01 5.31259064517897049e-17 -3.68628738645071431e-18"/>
  <MUSCLE ActivationK="0.17" ActivationKinetics="false" CylinderBodyID="RightShank" FibreLength="0.340424" ForcePerUnitArea="300000" ID="RightAnkleExt" InsertionBodyID="RightFoot" OriginBodyID="RightShank" PCA="0.891370063" ParallelStrainAtFmax="0.6" SerialStrainAtFmax="0.059999999999999998" Strap="CylinderWrap" TendonLength="1.74649" Type="MinettiAlexander" VMaxFactor="8.4000000000000004" Origin="RightShank -1.12435796985263403e-01 1.34241336602095473e-01 5.85291981340239853e-01" Insertion="RightFoot -3.14548512126406332e-01 6.58865327321089822e-03 1.14069260070261649e-01" CylinderPosition="RightShank -2.64435796985261762e-01 -2.14653663397901373e-01 -8.80903018659759285e-01" CylinderRadius="3.35841855999999994e-01" CylinderQuaternion="RightShank 7.07106781186548572e-01 7.07106781186546574e-01 0.00000000000000000e+00 2.01227923213309623e-16"/>
  <MUSCLE ActivationK="0.17" ActivationKinetics="false" CylinderBodyID="RightShank" FibreLength="1.069406" ForcePerUnitArea="300000" ID="RightAnkleExtKneeFlex" InsertionBodyID="RightFoot" OriginBodyID="RightThigh" PCA="0.354687278" ParallelStrainAtFmax="0.6" SerialStrainAtFmax="0.059999999999999998" Strap="TwoCylinderWrap" TendonLength="1.8379795" Type="MinettiAlexander" VMaxFactor="8.4000000000000004" Origin="RightThigh -1.20448960113862524e-01 -3.86299257685718059e-02 -6.62171690730381179e-01" Insertion="RightFoot -3.95988512126404513e-01 2.76828653273212488e-01 1.11672260070263041e-01" Cylinder1Position="RightShank 2.13994203014739703e-01 2.70103336602098620e-01 1.10149698134024687e+00" Cylinder1Radius="3.44218968000000014e-01" Cylinder2Position="RightShank -2.64435796985261762e-01 -2.14653663397901373e-01 -8.80903018659759285e-01" Cylinder2Radius="3.35841855999999994e-01" CylinderQuaternion="RightShank 7.07106781186548572e-01 7.07106781186546574e-01 0.00000000000000000e+00 2.01227923213309623e-16"/>
  <MUSCLE ActivationK="0.17" ActivationKinetics="false" CylinderBodyID="RightShank" FibreLength="0.30142" ForcePerUnitArea="300000" ID="RightAnkleFlex" InsertionBodyID="RightFoot" OriginBodyID="RightShank" PCA="1.006714094" ParallelStrainAtFmax="0.6" SerialStrainAtFmax="0.059999999999999998" Strap="CylinderWrap" TendonLength="1.678087" Type="MinettiAlexander" VMaxFactor="8.4000000000000004" Origin="RightShank 5.14984203014739572e-01 1.66991336602096085e-01 5.06231981340240944e-01" Insertion="RightFoot 2.37114878735929374e-02 1.79538653273212806e-01 1.98903260070260657e-01" CylinderPosition="RightShank -2.64435796985261762e-01 -2.14653663397901373e-01 -8.80903018659759285e-01" CylinderRadius="2.60242423000000000e-01" CylinderQuaternion="RightShank 7.07106781186546463e-01 -7.07106781186548572e-01 -1.24900090270330086e-16 5.55111512312578147e-17"/>
  <MUSCLE ActivationK="0.17" ActivationKinetics="false" CylinderBodyID="RightArm" FibreLength="0.656556" ForcePerUnitArea="300000" ID="RightElbowExt" InsertionBodyID="RightForearm" OriginBodyID="RightArm" PCA="0.85082214" ParallelStrainAtFmax="0.6" SerialStrainAtFmax="0.059999999999999998" Strap="CylinderWrap" TendonLength="1.271636" Type="MinettiAlexander" VMaxFactor="8.4000000000000004" Origin="RightArm -1.23969065912594323e-01 -1.12829319071526823e-01 6.48065451339388532e-01" Insertion="RightForearm -8.31161765722085333e-01 2.40063580299501311e-01 4.66614916228932419e-01" CylinderPosition="RightArm -1.29449065912589589e-01 -7.72293190715260119e-02 -9.70424548660626995e-01" CylinderRadius="2.19058843000000003e-01" CylinderQuaternion="RightArm 7.07106781186548572e-01 7.07106781186546463e-01 -6.76542155630954644e-17 1.47451495458028572e-17"/>
  <MUSCLE ActivationK="0.17" ActivationKinetics="false" CylinderBodyID="RightForearm" FibreLength="0.814456" ForcePerUnitArea="300000" ID="RightElbowExtWristFlex" InsertionBodyID="RightHand" OriginBodyID="RightArm" PCA="0.444546519" ParallelStrainAtFmax="0.6" SerialStrainAtFmax="0.059999999999999998" Strap="TwoCylinderWrap" TendonLength="1.732291" Type="MinettiAlexander" VMaxFactor="8.4000000000000004" Origin="RightArm -3.38609065912598706e-01 -2.29259319071526080e-01 -5.82164548660624614e-01" Insertion="RightHand -2.52204435439313257e-01 -3.40038601582847877e-01 2.67528431742153683e-01" Cylinder1Position="RightForearm -5.11571765722080185e-01 2.73993580299498718e-01 8.35494916228933571e-01" Cylinder1Radius="2.19058843000000003e-01" Cylinder2Position="RightForearm 5.79648234277917895e-01 1.14685802994997643e-02 -7.19215083771068242e-01" Cylinder2Radius="2.36471261999999988e-01" CylinderQuaternion="RightForearm 7.07106781186545685e-01 7.07106781186549349e-01 -1.45716771982051771e-16 -6.41847686111418502e-17"/>
  <MUSCLE ActivationK="0.17" ActivationKinetics="false" CylinderBodyID="RightArm" FibreLength="0.7069" ForcePerUnitArea="300000" ID="RightElbowFlex" InsertionBodyID="RightForearm" OriginBodyID="RightArm" PCA="0.526818862" ParallelStrainAtFmax="0.6" SerialStrainAtFmax="0.059999999999999998" Strap="CylinderWrap" TendonLength="0.970332" Type="MinettiAlexander" VMaxFactor="8.4000000000000004" Origin="RightArm 2.71850934087407903e-01 1.92760680928473510e-01 5.32925451339391287e-01" Insertion="RightForearm -1.35161765722078248e-01 1.11873580299502909e-01 7.69284916228933358e-01" CylinderPosition="RightArm -1.29449065912589589e-01 -7.72293190715260119e-02 -9.70424548660626995e-01" CylinderRadius="2.22506900000000007e-01" CylinderQuaternion="RightArm 7.07106781186547795e-01 -7.07106781186547351e-01 3.12250225675825339e-17 3.72965547335013587e-17"/>
  <MUSCLE ActivationK="0.17" ActivationKinetics="false" CylinderBodyID="RightForearm" FibreLength="0.708888" ForcePerUnitArea="300000" ID="RightElbowFlexWristExt" InsertionBodyID="RightHand" OriginBodyID="RightArm" PCA="0.437784546" ParallelStrainAtFmax="0.6" SerialStrainAtFmax="0.059999999999999998" Strap="TwoCylinderWrap" TendonLength="1.870875" Type="MinettiAlexander" VMaxFactor="8.4000000000000004" Origin="RightArm -1.44029065912589016e-01 -2.20699319071525318e-01 -6.51744548660628809e-01" Insertion="RightHand 2.47495564560688275e-01 -6.32086015828453307e-02 2.60836431742154207e-01" Cylinder1Position="RightForearm -5.11571765722080185e-01 2.73993580299498718e-01 8.35494916228933571e-01" Cylinder1Radius="2.22506900000000007e-01" Cylinder2Position="RightForearm 5.79648234277917895e-01 1.14685802994997643e-02 -7.19215083771068242e-01" Cylinder2Radius="2.31680933000000006e-01" CylinderQuaternion="RightForearm 7.07106781186549349e-01 -7.07106781186545685e-01 6.41847686111418502e-17 -1.45716771982051771e-16"/>
  <MUSCLE ActivationK="0.17" ActivationKinetics="false" FibreLength="1.531486" ForcePerUnitArea="300000" ID="RightHipExt" InsertionBodyID="RightThigh" OriginBodyID="Trunk" PCA="1.188820906" ParallelStrainAtFmax="0.6" SerialStrainAtFmax="0.059999999999999998" Strap="TwoPoint" TendonLength="2.4624235" Type="MinettiAlexander" VMaxFactor="8.4000000000000004" Origin="Trunk -7.04834684716653381e+00 -5.49965858746531283e-02 -6.69675104496313733e-01" Insertion="RightThigh -1.08008960113863572e-01 -1.28749925768570861e-01 2.84548309269641864e-01"/>
  <MUSCLE ActivationK="0.17" ActivationKinetics="false" CylinderBodyID="RightThigh" FibreLength="1.57787" ForcePerUnitArea="300000" ID="RightHipExtKneeFlex" InsertionBodyID="RightShank" OriginBodyID="Trunk" PCA="0.721171015" ParallelStrainAtFmax="0.6" SerialStrainAtFmax="0.059999999999999998" Strap="TwoCylinderWrap" TendonLength="1.5719055" Type="MinettiAlexander" VMaxFactor="8.4000000000000004" Origin="Trunk -3.68322684716653326e+00 -7.53550985874654522e-01 8.36114895503676125e-01" Insertion="RightShank -1.82655796985261853e-01 2.74081336602099157e-01 8.33291981340246291e-01" Cylinder1Position="RightThigh -1.03198960113857929e-01 3.42624574231428669e-01 1.08991830926966271e+00" Cylinder1Radius="2.73166923999999978e-01" Cylinder2Position="RightThigh 3.03810398861407704e-02 -2.25417925768569893e-01 -1.05008669073039251e+00" Cylinder2Radius="3.44218968000000014e-01" CylinderQuaternion="RightThigh 7.07106781186545352e-01 7.07106781186549682e-01 -5.86336534880160502e-16 -1.28716481917479027e-15"/>
  <MUSCLE ActivationK="0.17" ActivationKinetics="false" CylinderBodyID="Trunk" FibreLength="0.716566" ForcePerUnitArea="300000" ID="RightHipFlex" InsertionBodyID="RightThigh" OriginBodyID="Trunk" PCA="1.693877534" ParallelStrainAtFmax="0.6" SerialStrainAtFmax="0.059999999999999998" Strap="CylinderWrap" TendonLength="0.8264925" Type="MinettiAlexander" VMaxFactor="8.4000000000000004" Origin="Trunk -2.29272684716653563e+00 -1.73460998587465642e+00 1.01111489550368505e+00" Insertion="RightThigh 4.81210398861378064e-02 -4.16159925768571193e-01 7.27628309269648943e-01" CylinderPosition="Trunk -3.32006684716652689e+00 -6.55345485874655576e-01 5.24348955036835970e-02" CylinderRadius="3.02410548000000001e-01" CylinderQuaternion="Trunk 7.07106781186547129e-01 -7.07106781186547795e-01 -1.73472347597680632e-18 3.12250225675825154e-17"/>
  <MUSCLE ActivationK="0.17" ActivationKinetics="false" CylinderBodyID="RightThigh" FibreLength="1.8013" ForcePerUnitArea="300000" ID="RightHipFlexKneeExt" InsertionBodyID="RightShank" OriginBodyID="Trunk" PCA="0.589603713" ParallelStrainAtFmax="0.6" SerialStrainAtFmax="0.059999999999999998" Strap="TwoCylinderWrap" TendonLength="1.657615" Type="MinettiAlexander" VMaxFactor="8.4000000000000004" Origin="Trunk -2.85399684716652757e+00 -1.41594998587465315e+00 7.50964895503679508e-01" Insertion="RightShank 4.23064203014737794e-01 -1.60308663397903117e-01 3.70771981340241641e-01" Cylinder1Position="RightThigh -1.03198960113857929e-01 3.42624574231428669e-01 1.08991830926966271e+00" Cylinder1Radius="3.02410548000000001e-01" Cylinder2Position="RightThigh 3.03810398861407704e-02 -2.25417925768569893e-01 -1.05008669073039251e+00" Cylinder2Radius="2.88037778999999994e-01" CylinderQuaternion="RightThigh 7.07106781186545907e-01 -7.07106781186549238e-01 8.43075609324727853e-16 -6.45317133063371943e-16"/>
  <MUSCLE ActivationK="0.17" ActivationKinetics="false" CylinderBodyID="RightThigh" FibreLength="0.645492" ForcePerUnitArea="300000" ID="RightKneeExt" InsertionBodyID="RightShank" OriginBodyID="RightThigh" PCA="1.41029058" ParallelStrainAtFmax="0.6" SerialStrainAtFmax="0.059999999999999998" Strap="CylinderWrap" TendonLength="1.556599" Type="MinettiAlexander" VMaxFactor="8.4000000000000004" Origin="RightThigh 2.53481039886146342e-01 -5.27992576857257145e-03 5.51008309269645391e-01" Insertion="RightShank 5.22124203014740829e-01 2.12191336602097380e-01 5.58411981340238062e-01" CylinderPosition="RightThigh 3.03810398861407704e-02 -2.25417925768569893e-01 -1.05008669073039251e+00" CylinderRadius="2.88037778999999994e-01" CylinderQuaternion="RightThigh 7.07106781186545907e-01 -7.07106781186549238e-01 8.43075609324727853e-16 -6.45317133063371943e-16"/>
  <MUSCLE ActivationK="0.17" ActivationKinetics="false" CylinderBodyID="RightThigh" FibreLength="0.758504" ForcePerUnitArea="300000" ID="RightKneeFlex" InsertionBodyID="RightShank" OriginBodyID="RightThigh" PCA="0.600083379" ParallelStrainAtFmax="0.6" SerialStrainAtFmax="0.059999999999999998" Strap="CylinderWrap" TendonLength="1.457655" Type="MinettiAlexander" VMaxFactor="8.4000000000000004" Origin="RightThigh -1.15558960113857800e-01 -1.36519925768571582e-01 7.81608309269660184e-01" Insertion="RightShank -5.29157969852597082e-02 1.07991336602098864e-01 6.78981981340244123e-01" CylinderPosition="RightThigh 3.03810398861407704e-02 -2.25417925768569893e-01 -1.05008669073039251e+00" CylinderRadius="3.44218968000000014e-01" CylinderQuaternion="RightThigh 7.07106781186545352e-01 7.07106781186549682e-01 -5.86336534880160502e-16 -1.28716481917479027e-15"/>
  <MUSCLE ActivationK="0.17" ActivationKinetics="false" CylinderBodyID="Trunk" FibreLength="0.645286" ForcePerUnitArea="300000" ID="RightShoulderExt" InsertionBodyID="RightArm" OriginBodyID="Trunk" PCA="2.308484943" ParallelStrainAtFmax="0.6" SerialStrainAtFmax="0.059999999999999998" Strap="TwoCylinderWrap" TendonLength="3.2158285" Type="MinettiAlexander" VMaxFactor="8.4000000000000004" Origin="Trunk 7.64723152833471698e-01 -1.10124998587465428e+00 1.27133489550367917e+00" Insertion="RightArm 2.91700934087414043e-01 -1.27559319071527039e-01 4.68645451339385899e-01" Cylinder1Position="Trunk 2.70599315283348085e+00 -1.26801998587464482e+00 3.20504895503686327e-01" Cylinder1Radius="5.00000000000000028e-02" Cylinder2Position="Trunk 2.95433815283347556e+00 -1.21694998587464953e+00 -8.39595104496316802e-01" Cylinder2Radius="3.08915671000000003e-01" CylinderQuaternion="Trunk 7.07106781186547129e-01 -7.07106781186547795e-01 -1.73472347597680632e-18 3.12250225675825154e-17"/>
  <MUSCLE ActivationK="0.17" ActivationKinetics="false" CylinderBodyID="RightArm" FibreLength="1.312294" ForcePerUnitArea="300000" ID="RightShoulderExtElbowFlex" InsertionBodyID="RightForearm" OriginBodyID="Trunk" PCA="0.709460406" ParallelStrainAtFmax="0.6" SerialStrainAtFmax="0.059999999999999998" Strap="TwoCylinderWrap" TendonLength="1.3229565" Type="MinettiAlexander" VMaxFactor="8.4000000000000004" Origin="Trunk 3.35776315283348348e+00 -1.35467985874652752e-01 -5.05955104496322305e-01" Insertion="RightForearm -1.06061765722081369e-01 1.37133580299501678e-01 7.55384916228938219e-01" Cylinder1Position="RightArm 1.16759340874091899e-02 5.32206809284709315e-02 7.75705451339385510e-01" Cylinder1Radius="3.08915671000000003e-01" Cylinder2Position="RightArm -1.29449065912589589e-01 -7.72293190715260119e-02 -9.70424548660626995e-01" Cylinder2Radius="2.22506900000000007e-01" CylinderQuaternion="RightArm 7.07106781186547795e-01 -7.07106781186547351e-01 3.12250225675825339e-17 3.72965547335013587e-17"/>
  <MUSCLE ActivationK="0.17" ActivationKinetics="false" CylinderBodyID="Trunk" FibreLength="0.869984" ForcePerUnitArea="300000" ID="RightShoulderFlex" InsertionBodyID="RightArm" OriginBodyID="Trunk" PCA="1.141502231" ParallelStrainAtFmax="0.6" SerialStrainAtFmax="0.059999999999999998" Strap="CylinderWrap" TendonLength="2.058351" Type="MinettiAlexander" VMaxFactor="8.4000000000000004" Origin="Trunk 7.07143152833467736e-01 -1.58848998587465551e+00 7.89564895503693354e-01" Insertion="RightArm -6.02790659125940070e-02 -3.17129319071528526e-01 3.01995451339381438e-01" CylinderPosition="Trunk 2.95433815283347556e+00 -1.21694998587464953e+00 -8.39595104496316802e-01" CylinderRadius="3.14676200999999989e-01" CylinderQuaternion="Trunk 7.07106781186547795e-01 7.07106781186547129e-01 3.12250225675825154e-17 1.73472347597680632e-18"/>
  <MUSCLE ActivationK="0.17" ActivationKinetics="false" CylinderBodyID="RightArm" FibreLength="1.40108" ForcePerUnitArea="300000" ID="RightShoulderFlexElbowExt" InsertionBodyID="RightForearm" OriginBodyID="Trunk" PCA="0.553751769" ParallelStrainAtFmax="0.6" SerialStrainAtFmax="0.059999999999999998" Strap="TwoCylinderWrap" TendonLength="1.292402" Type="MinettiAlexander" VMaxFactor="8.4000000000000004" Origin="Trunk 2.68393315283347755e+00 -1.41111998587465570e+00 -2.85115104496319438e-01" Insertion="RightForearm -6.24111765722080603e-01 5.69135802995034967e-02 2.95664916228932206e-01" Cylinder1Position="RightArm 1.16759340874091899e-02 5.32206809284709315e-02 7.75705451339385510e-01" Cylinder1Radius="3.14676200999999989e-01" Cylinder2Position="RightArm -1.29449065912589589e-01 -7.72293190715260119e-02 -9.70424548660626995e-01" Cylinder2Radius="2.19058843000000003e-01" CylinderQuaternion="RightArm 7.07106781186548572e-01 7.07106781186546463e-01 -6.76542155630954644e-17 1.47451495458028572e-17"/>
  <MUSCLE ActivationK="0.17" ActivationKinetics="false" CylinderBodyID="RightForearm" FibreLength="0.243942" ForcePerUnitArea="300000" ID="RightWristExt" InsertionBodyID="RightHand" OriginBodyID="RightForearm" PCA="1.017750814" ParallelStrainAtFmax="0.6" SerialStrainAtFmax="0.059999999999999998" Strap="CylinderWrap" TendonLength="1.5168885" Type="MinettiAlexander" VMaxFactor="8.4000000000000004" Origin="RightForearm -7.09176572208114475e-03 1.13483580299499898e-01 5.65304916228930532e-01" Insertion="RightHand 2.39965564560688183e-01 1.43021398417158163e-01 2.39859431742156015e-01" CylinderPosition="RightForearm 5.79648234277917895e-01 1.14685802994997643e-02 -7.19215083771068242e-01" CylinderRadius="2.31680933000000006e-01" CylinderQuaternion="RightForearm 7.07106781186549349e-01 -7.07106781186545685e-01 6.41847686111418502e-17 -1.45716771982051771e-16"/>
  <MUSCLE ActivationK="0.17" ActivationKinetics="false" CylinderBodyID="RightForearm" FibreLength="0.386006" ForcePerUnitArea="300000" ID="RightWristFlex" InsertionBodyID="RightHand" OriginBodyID="RightForearm" PCA="0.4287881" ParallelStrainAtFmax="0.6" SerialStrainAtFmax="0.059999999999999998" Strap="CylinderWrap" TendonLength="1.3426245" Type="MinettiAlexander" VMaxFactor="8.4000000000000004" Origin="RightForearm -6.64481765722082174e-01 -9.86464197004986720e-02 3.38704916228936503e-01" Insertion="RightHand -2.34744435439314836e-01 -1.51128601582848188e-01 2.21448431742154173e-01" CylinderPosition="RightForearm 5.79648234277917895e-01 1.14685802994997643e-02 -7.19215083771068242e-01" CylinderRadius="2.36471261999999988e-01" CylinderQuaternion="RightForearm 7.07106781186545685e-01 7.07106781186549349e-01 -1.45716771982051771e-16 -6.41847686111418502e-17"/>
  <DRIVER Type="BoxCar" ID="LeftHipFlexDriver" TargetID="LeftHipFlex" CycleTime="3.79999999999999982e+00" Delay="1.26963060527481214e-01" Width="1.18921376590211098e-01" Height="5.58877580535739882e-01"/>
  <DRIVER Type="BoxCar" ID="LeftHipFlexKneeExtDriver" TargetID="LeftHipFlexKneeExt" CycleTime="3.79999999999999982e+00" Delay="3.56650693647572459e-01" Width="8.79211689913740879e-02" Height="1.09535575993008130e-01"/>
  <DRIVER Type="BoxCar" ID="LeftHipExtDriver" TargetID="LeftHipExt" CycleTime="3.79999999999999982e+00" Delay="5.57015017181978767e-01" Width="3.30956036270868892e-01" Height="8.27888077554490232e-01"/>
  <DRIVER Type="BoxCar" ID="LeftHipExtKneeFlexDriver" TargetID="LeftHipExtKneeFlex" CycleTime="3.79999999999999982e+00" Delay="1.87675563952251989e-01" Width="6.59523441703153621e-03" Height="2.43454976579118409e-01"/>
  <DRIVER Type="BoxCar" ID="LeftKneeExtDriver" TargetID="LeftKneeExt" CycleTime="3.79999999999999982e+00" Delay="7.21038928882473784e-01" Width="3.00770561946221981e-01" Height="9.99308690770245533e-01"/>
  <DRIVER Type="BoxCar" ID="LeftKneeFlexDriver" TargetID="LeftKneeFlex" CycleTime="3.79999999999999982e+00" Delay="2.52858881756959364e-01" Width="3.15047491046696826e-01" Height="2.27481091737866403e-01"/>
  <DRIVER Type="BoxCar" ID="LeftAnkleFlexDriver" TargetID="LeftAnkleFlex" CycleTime="3.79999999999999982e+00" Delay="9.02160499326872367e-01" Width="2.21990967076708574e-02" Height="2.82356359194801121e-01"/>
  <DRIVER Type="BoxCar" ID="LeftAnkleExtKneeFlexDriver" TargetID="LeftAnkleExtKneeFlex" CycleTime="3.79999999999999982e+00" Delay="9.36887793420107307e-01" Width="4.71169335494199037e-01" Height="3.35214688586395193e-01"/>
  <DRIVER Type="BoxCar" ID="LeftAnkleExtDriver" TargetID="LeftAnkleExt" CycleTime="3.79999999999999982e+00" Delay="2.38957017621060169e-01" Width="3.23800803063585663e-01" Height="7.71045501286466567e-02"/>
  <DRIVER Type="BoxCar" ID="LeftShoulderExtDriver" TargetID="LeftShoulderExt" CycleTime="3.79999999999999982e+00" Delay="6.13412388468764336e-01" Width="7.75303995136406368e-03" Height="7.52573988238747993e-01"/>
  <DRIVER Type="BoxCar" ID="LeftShoulderFlexDriver" TargetID="LeftShoulderFlex" CycleTime="3.79999999999999982e+00" Delay="2.58509781507702818e-02" Width="1.50568053177390471e-01" Height="2.08755968058508934e-01"/>
  <DRIVER Type="BoxCar" ID="LeftShoulderExtElbowFlexDriver" TargetID="LeftShoulderExtElbowFlex" CycleTime="3.79999999999999982e+00" Delay="2.29864355687209421e-01" Width="2.91798766554619282e-02" Height="6.83199179265933432e-01"/>
  <DRIVER Type="BoxCar" ID="LeftShoulderFlexElbowExtDriver" TargetID="LeftShoulderFlexElbowExt" CycleTime="3.79999999999999982e+00" Delay="4.14366578437571409e-01" Width="2.66310774676061068e-01" Height="8.09086635185766040e-02"/>
  <DRIVER Type="BoxCar" ID="LeftElbowFlexDriver" TargetID="LeftElbowFlex" CycleTime="3.79999999999999982e+00" Delay="1.00375774043809582e-01" Width="2.60220680605171284e-02" Height="7.80901203920038034e-01"/>
  <DRIVER Type="BoxCar" ID="LeftElbowExtDriver" TargetID="LeftElbowExt" CycleTime="3.79999999999999982e+00" Delay="8.85894503269958333e-02" Width="1.67183649558031472e-01" Height="6.82702496700374195e-03"/>
  <DRIVER Type="BoxCar" ID="LeftWristFlexDriver" TargetID="LeftWristFlex" CycleTime="3.79999999999999982e+00" Delay="6.54214869241276031e-01" Width="8.34567064644126388e-02" Height="2.49551083548390895e-01"/>
  <DRIVER Type="BoxCar" ID="LeftWristExtDriver" TargetID="LeftWristExt" CycleTime="3.79999999999999982e+00" Delay="4.57915416904684403e-01" Width="2.97574573679422263e-02" Height="9.28439932631370396e-03"/>
  <DRIVER Type="BoxCar" ID="LeftElbowFlexWristExtDriver" TargetID="LeftElbowFlexWristExt" CycleTime="3.79999999999999982e+00" Delay="7.98645275326823278e-01" Width="5.43173848343024734e-01" Height="2.62362673834635740e-01"/>
  <DRIVER Type="BoxCar" ID="LeftElbowExtWristFlexDriver" TargetID="LeftElbowExtWristFlex" CycleTime="3.79999999999999982e+00" Delay="8.77270038757004156e-01" Width="4.97947095107254406e-02" Height="3.85675376807788572e-01"/>
  <DRIVER Type="BoxCar" ID="RightHipFlexDriver" TargetID="RightHipFlex" CycleTime="3.79999999999999982e+00" Delay="6.26963060527481186e-01" Width="1.18921376590211098e-01" Height="5.58877580535739882e-01"/>
  <DRIVER Type="BoxCar" ID="RightHipFlexKneeExtDriver" TargetID="RightHipFlexKneeExt" CycleTime="3.79999999999999982e+00" Delay="8.56650693647572403e-01" Width="8.79211689913740879e-02" Height="1.09535575993008130e-01"/>
  <DRIVER Type="BoxCar" ID="RightHipExtDriver" TargetID="RightHipExt" CycleTime="3.79999999999999982e+00" Delay="5.70150171819787666e-02" Width="3.30956036270868892e-01" Height="8.27888077554490232e-01"/>
  <DRIVER Type="BoxCar" ID="RightHipExtKneeFlexDriver" TargetID="RightHipExtKneeFlex" CycleTime="3.79999999999999982e+00" Delay="6.87675563952252045e-01" Width="6.59523441703153621e-03" Height="2.43454976579118409e-01"/>
  <DRIVER Type="BoxCar" ID="RightKneeExtDriver" TargetID="RightKneeExt" CycleTime="3.79999999999999982e+00" Delay="2.21038928882473784e-01" Width="3.00770561946221981e-01" Height="9.99308690770245533e-01"/>
  <DRIVER Type="BoxCar" ID="RightKneeFlexDriver" TargetID="RightKneeFlex" CycleTime="3.79999999999999982e+00" Delay="7.52858881756959364e-01" Width="3.15047491046696826e-01" Height="2.27481091737866403e-01"/>
  <DRIVER Type="BoxCar" ID="RightAnkleFlexDriver" TargetID="RightAnkleFlex" CycleTime="3.79999999999999982e+00" Delay="4.02160499326872367e-01" Width="2.21990967076708574e-02" Height="2.82356359194801121e-01"/>
  <DRIVER Type="BoxCar" ID="RightAnkleExtKneeFlexDriver" TargetID="RightAnkleExtKneeFlex" CycleTime="3.79999999999999982e+00" Delay="4.36887793420107307e-01" Width="4.71169335494199037e-01" Height="3.35214688586395193e-01"/>
  <DRIVER Type="BoxCar" ID="RightAnkleExtDriver" TargetID="RightAnkleExt" CycleTime="3.79999999999999982e+00" Delay="7.38957017621060142e-01" Width="3.23800803063585663e-01" Height="7.71045501286466567e-02"/>
  <DRIVER Type="BoxCar" ID="RightShoulderExtDriver" TargetID="RightShoulderExt" CycleTime="3.79999999999999982e+00" Delay="1.13412388468764336e-01" Width="7.75303995136406368e-03" Height="7.52573988238747993e-01"/>
  <DRIVER Type="BoxCar" ID="RightShoulderFlexDriver" TargetID="RightShoulderFlex" CycleTime="3.79999999999999982e+00" Delay="5.25850978150770310e-01" Width="1.50568053177390471e-01" Height="2.08755968058508934e-01"/>
  <DRIVER Type="BoxCar" ID="RightShoulderExtElbowFlexDriver" TargetID="RightShoulderExtElbowFlex" CycleTime="3.79999999999999982e+00" Delay="7.29864355687209421e-01" Width="2.91798766554619282e-02" Height="6.83199179265933432e-01"/>
  <DRIVER Type="BoxCar" ID="RightShoulderFlexElbowExtDriver" TargetID="RightShoulderFlexElbowExt" CycleTime="3.79999999999999982e+00" Delay="9.14366578437571409e-01" Width="2.66310774676061068e-01" Height="8.09086635185766040e-02"/>
  <DRIVER Type="BoxCar" ID="RightElbowFlexDriver" TargetID="RightElbowFlex" CycleTime="3.79999999999999982e+00" Delay="6.00375774043809596e-01" Width="2.60220680605171284e-02" Height="7.80901203920038034e-01"/>
  <DRIVER Type="BoxCar" ID="RightElbowExtDriver" TargetID="RightElbowExt" CycleTime="3.79999999999999982e+00" Delay="5.88589450326995833e-01" Width="1.67183649558031472e-01" Height="6.82702496700374195e-03"/>
  <DRIVER Type="BoxCar" ID="RightWristFlexDriver" TargetID="RightWristFlex" CycleTime="3.79999999999999982e+00" Delay="1.54214869241276031e-01" Width="8.34567064644126388e-02" Height="2.49551083548390895e-01"/>
  <DRIVER Type="BoxCar" ID="RightWristExtDriver" TargetID="RightWristExt" CycleTime="3.79999999999999982e+00" Delay="9.57915416904684403e-01" Width="2.97574573679422263e-02" Height="9.28439932631370396e-03"/>
  <DRIVER Type="BoxCar" ID="RightElbowFlexWristExtDriver" TargetID="RightElbowFlexWristExt" CycleTime="3.79999999999999982e+00" Delay="2.98645275326823278e-01" Width="5.43173848343024734e-01" Height="2.62362673834635740e-01"/>
  <DRIVER Type="BoxCar" ID="RightElbowExtWristFlexDriver" TargetID="RightElbowExtWristFlex" CycleTime="3.79999999999999982e+00" Delay="3.77270038757004156e-01" Width="4.97947095107254406e-02" Height="3.85675376807788572e-01"/>
</GAITSYMODE>
