# Supplementary material for: March of the Titans: The Locomotor Capabilities of Sauropod Dinosaurs
Source: PLoS One. 2013 Oct 30;8(10):e78733. doi: 10.1371/journal.pone.0078733 (PMC3864407; doi:10.1371/journal.pone.0078733)
Supplement: Data File S16 — GaitSym model specification file used to generate Movie S16. (XML) [file pone.0078733.s032.xml]

<?xml version="1.0"?>
<GAITSYMODE>
  <STATE SimulationTime="8.00009999999469379e+00" CycleFraction="2.00000000000000000e+00"/>
  <IOCONTROL OldStyleInputs="false" SanityCheckLeft="" SanityCheckRight="" SanityCheckAxis="Y"/>
  <GLOBAL AllowInternalCollisions="false" BMR="0" CFM="1e-10" ContactMaxCorrectingVel="100" ContactSurfaceLayer="0.001" DistanceTravelledBodyID="Trunk" ERP="0.2" FitnessType="DistanceTravelled" GravityVector="0.0 0.0 -9.81" IntegrationStepSize="1e-4" MechanicalEnergyLimit="0" MetabolicEnergyLimit="1.00000000000000000e+07" TimeLimit="0.00000000000000000e+00"/>
  <INTERFACE BodyAxisSize="0.1 0.1 0.1" BodyColour=".275 .725 .451 1.0" DrawingOrder="Environment Joint Muscle Geom Body" EnvironmentAxisSize="1 1 1" EnvironmentColour="0.5 0.5 1.0 1.0" GeomColour="0 0 1 1" JointAxisSize="0.05 0.05 0.05" JointColour="0 1 0 1" StrapColour="1 0 0 1" StrapCylinderColour="0 1 1 1" StrapCylinderLength="0.05" StrapForceColour="1 0 0 0.5" StrapForceRadius="0.01" StrapForceScale="0.000001" StrapRadius="0.005" TrackBodyID="Trunk"/>
  <ENVIRONMENT Plane="0 0 1 0"/>
  <BODY Clockwise="false" GraphicFile="LeftHumerus.obj" ID="LeftArm" Offset="-3.39701906591260938e+00 -1.27017068092847296e+00 -3.64084454866060847e+00" PositionHighBound="1000 20 10" PositionLowBound="-50 -20 -1.00000000000000006e-01" Scale="1.0" Mass="2.87886511217309817e+03" MOI="1.51881774237460081e+03 1.28127493163638701e+03 8.79467147156984879e+02 1.18153246306896335e+02 -6.64939124128528363e+01 -2.59103908205128590e+01" Density="-1" Position="World 2.86358648186549747e+00 1.40688669875193817e+00 3.75703227478977597e+00" Quaternion="World 9.92215837555611047e-01 8.65679813942013543e-02 8.86401590577675924e-02 -1.25155304867337561e-02" LinearVelocity="9.71717150358824444e-01 -1.63577385457622931e-01 1.00147135273609245e-01" AngularVelocity="1.19092224708002310e-02 -4.72426576803387510e-01 -8.25409256638405808e-02"/>
  <BODY Clockwise="false" GraphicFile="LeftFoot.obj" ID="LeftFoot" Offset="2.97726148787360723e+00 -1.91340865327322729e+00 -5.88925739929745951e-01" PositionHighBound="1000 20 10" PositionLowBound="-50 -20 -1.00000000000000006e-01" Scale="1.0" Mass="9.76053778769090059e+02" MOI="2.19891891425343033e+02 1.96638313583607044e+02 1.90760509494453601e+02 1.48541370683299707e+01 4.44257777955307418e+01 -1.42700946604667522e+00" Density="-1" Position="World -3.96774824970041662e+00 2.84511040705531881e+00 8.17369021535645723e-01" Quaternion="World 9.87289092447198868e-01 8.70368886046773149e-02 1.32702595601120965e-01 -8.65153613694818677e-03" LinearVelocity="3.22686453236712856e+00 -6.70849005242337704e-02 -3.69900854350089903e-01" AngularVelocity="3.28532934471707852e-02 4.08306652848746607e-02 5.84194635673093363e-03"/>
  <BODY Clockwise="false" GraphicFile="LeftRadius+Ulna.obj" ID="LeftForearm" Offset="-3.77914176572207339e+00 -1.62139358029940106e+00 -1.83492508377106223e+00" PositionHighBound="1000 20 10" PositionLowBound="-50 -20 -1.00000000000000006e-01" Scale="1.0" Mass="4.28229772080454268e+02" MOI="7.76630543069758801e+01 1.25060962855903895e+02 6.80520310714964580e+01 -9.09941079520815954e+00 4.99388877956044936e+01 9.12861560228374813e+00" Density="-1" Position="World 2.94937430790975075e+00 2.06233898908503832e+00 2.00170476125401064e+00" Quaternion="World 9.92661854492914109e-01 8.65017146650048363e-02 8.34972817846774684e-02 -1.29653356791473214e-02" LinearVelocity="4.06205659819819598e+00 -3.89039849962161510e-01 1.01505725764640009e+00" AngularVelocity="-8.58350065539998930e-02 -2.86768532508971985e+00 -4.95011329304192393e-01"/>
  <BODY Clockwise="false" GraphicFile="LeftHand.obj" ID="LeftHand" Offset="-4.32019443543935555e+00 -1.75283139841706292e+00 -6.09846568257822796e-01" PositionHighBound="1000 20 10" PositionLowBound="-50 -20 -1.00000000000000006e-01" Scale="1.0" Mass="1.95727961781530439e+02" MOI="1.77441753059478273e+01 1.56481812801897409e+01 9.55533007798740641e+00 1.22051709737293579e+00 8.04779331761040440e-01 8.83354091805660796e-02" Density="-1" Position="World 3.50703842774958385e+00 2.39083463323937107e+00 7.37070041892896932e-01" Quaternion="World 9.87203938859383179e-01 8.16448741367817310e-02 -1.33333270356135375e-01 -3.13805137600746825e-02" LinearVelocity="7.85147454712137538e+00 -7.73552876340615869e-01 2.58552142401938445e+00" AngularVelocity="-8.58350103893847638e-02 -2.86768519037325609e+00 -4.95011308107158099e-01"/>
  <BODY Clockwise="false" GraphicFile="LeftTibia+Fibula.obj" ID="LeftShank" Offset="2.94612420301476075e+00 -1.49349133660207922e+00 -2.06707801865976304e+00" PositionHighBound="1000 20 10" PositionLowBound="-50 -20 -1.00000000000000006e-01" Scale="1.0" Mass="6.20181087795764938e+02" MOI="1.63550748577237783e+02 1.61332593283485977e+02 6.33413387978944655e+01 1.05328715668043982e+00 -3.23707932958904507e+01 2.81783206875586281e+01" Density="-1" Position="World -3.85263711539073928e+00 2.16592804373461245e+00 2.25779154549853844e+00" Quaternion="World 9.95604960525871441e-01 8.43846406121709219e-02 -3.34696698835617243e-02 -2.30168677912125155e-02" LinearVelocity="2.67260565038813525e+00 -1.12827018774333210e-01 -2.55964530552280911e-01" AngularVelocity="5.20084569888346580e-03 -6.36808683478595761e-01 -1.10848575347895342e-01"/>
  <BODY Clockwise="false" GraphicFile="LeftFemur.obj" ID="LeftThigh" Offset="2.76251103988614055e+00 -9.97970074231429138e-01 -4.21866169073035557e+00" PositionHighBound="1000 20 10" PositionLowBound="-50 -20 -1.00000000000000006e-01" Scale="1.0" Mass="5.38667316593421219e+03" MOI="4.51287423253337693e+03 3.53576421393742567e+03 2.65903361343194774e+03 -3.18905216510765513e+02 5.09815414587105238e+01 3.07316592267948920e+02" Density="-1" Position="World -3.47777045056986989e+00 1.30055269189316203e+00 4.27200334908828960e+00" Quaternion="World 9.86291252852460443e-01 8.71013435803398434e-02 1.39923843817988947e-01 -8.01488767372613570e-03" LinearVelocity="1.29402020901962445e+00 -1.64863776718982363e-01 -2.17027844461258473e-02" AngularVelocity="5.20102985917840922e-03 -6.36808736420858557e-01 -1.10848605752229420e-01"/>
  <BODY Clockwise="false" GraphicFile="RightHumerus.obj" ID="RightArm" Offset="-3.39701906591259251e+00 1.27017068092847274e+00 -3.64084454866061957e+00" PositionHighBound="1000 20 10" PositionLowBound="-50 -20 -1.00000000000000006e-01" Scale="1.0" Mass="2.87886511217310272e+03" MOI="1.51881774237460104e+03 1.28127493163638837e+03 8.79467147156985789e+02 -1.18153246306896492e+02 -6.64939124128530636e+01 2.59103908205127063e+01" Density="-1" Position="World 2.40549088890993534e+00 -1.10947939684237573e+00 3.49717209398841833e+00" Quaternion="World 9.36914450135467813e-01 8.69040913808897114e-02 3.38437677056141251e-01 9.94639519922641338e-03" LinearVelocity="6.09030566708082755e-01 -1.51796678391582951e-01 8.87074888425175012e-02" AngularVelocity="3.08114463796717933e-02 -9.20240649598731697e-03 -2.77045586540937980e-03"/>
  <BODY Clockwise="false" GraphicFile="RightFoot.obj" ID="RightFoot" Offset="2.97726148787359568e+00 1.91340865327321152e+00 -5.88925739929740177e-01" PositionHighBound="1000 20 10" PositionLowBound="-50 -20 -1.00000000000000006e-01" Scale="1.0" Mass="9.76053778769089831e+02" MOI="2.19891891425342891e+02 1.96638313583607044e+02 1.90760509494453515e+02 -1.48541370683299316e+01 4.44257777955307418e+01 1.42700946604664769e+00" Density="-1" Position="World -3.06267686719934007e+00 -1.04811950289729694e+00 6.43638523162738729e-01" Quaternion="World 9.42038168537144394e-01 8.70535311017420210e-02 3.23900889167194062e-01 8.60149630016438828e-03" LinearVelocity="7.08299351948981359e-02 -1.90595523105844336e-02 1.86890823938449168e-03" AngularVelocity="3.65402723684983000e-02 1.31092136729215741e-01 2.13961804155212154e-02"/>
  <BODY Clockwise="false" GraphicFile="RightRadius+Ulna.obj" ID="RightForearm" Offset="-3.77914176572208094e+00 1.62139358029950076e+00 -1.83492508377106778e+00" PositionHighBound="1000 20 10" PositionLowBound="-50 -20 -1.00000000000000006e-01" Scale="1.0" Mass="4.28229772080454723e+02" MOI="7.76630543069759369e+01 1.25060962855904066e+02 6.80520310714965433e+01 9.09941079520817730e+00 4.99388877956045079e+01 -9.12861560228377833e+00" Density="-1" Position="World 1.87726267680209791e+00 -1.15923535630623942e+00 1.84011755517716669e+00" Quaternion="World 9.81449705975024678e-01 8.73115438736201815e-02 1.70602296444885060e-01 -5.29390174391953724e-03" LinearVelocity="6.24141088588302417e-01 -9.92780968261948726e-02 8.23133619663879157e-02" AngularVelocity="3.08106548188241194e-02 -9.20190124553002010e-03 -2.77055779454543670e-03"/>
  <BODY Clockwise="false" GraphicFile="RightHand.obj" ID="RightHand" Offset="-4.32019443543931203e+00 1.75283139841715396e+00 -6.09846568257848221e-01" PositionHighBound="1000 20 10" PositionLowBound="-50 -20 -1.00000000000000006e-01" Scale="1.0" Mass="1.95727961781530524e+02" MOI="1.77441753059478309e+01 1.56481812801897320e+01 9.55533007798742595e+00 -1.22051709737293557e+00 8.04779331761040440e-01 -8.83354091805654551e-02" Density="-1" Position="World 2.14314093451713905e+00 -1.06558316083480920e+00 4.58218920440654265e-01" Quaternion="World 9.96164451146599794e-01 8.50688341795972219e-02 -2.25851231746618253e-03 -2.03612093263060880e-02" LinearVelocity="3.14960398677040676e-01 -4.84047951467241819e-02 1.11529161384892508e-01" AngularVelocity="5.64060002913854830e-02 6.18036194306858966e-01 1.05246819529662985e-01"/>
  <BODY Clockwise="false" GraphicFile="RightTibia+Fibula.obj" ID="RightShank" Offset="2.94612420301473765e+00 1.49349133660209743e+00 -2.06707801865976082e+00" PositionHighBound="1000 20 10" PositionLowBound="-50 -20 -1.00000000000000006e-01" Scale="1.0" Mass="6.20181087795765620e+02" MOI="1.63550748577237925e+02 1.61332593283486034e+02 6.33413387978944868e+01 -1.05328715668042183e+00 -3.23707932958904223e+01 -2.81783206875585677e+01" Density="-1" Position="World -2.48420923923034920e+00 -9.03369852818826424e-01 2.14219597286843655e+00" Quaternion="World 9.93770894311322261e-01 8.63117806065434173e-02 6.90464230981750332e-02 -1.42224331796887583e-02" LinearVelocity="2.54249876403056629e-01 -6.18147473048979573e-02 -6.41486779833994880e-02" AngularVelocity="3.60628853261793919e-02 1.19402012419012785e-01 1.93808902747218924e-02"/>
  <BODY Clockwise="false" GraphicFile="RightFemur.obj" ID="RightThigh" Offset="2.76251103988614144e+00 9.97970074231428472e-01 -4.21866169073036357e+00" PositionHighBound="1000 20 10" PositionLowBound="-50 -20 -1.00000000000000006e-01" Scale="1.0" Mass="5.38667316593421765e+03" MOI="4.51287423253337511e+03 3.53576421393742658e+03 2.65903361343194501e+03 3.18905216510765172e+02 5.09815414587102467e+01 -3.07316592267948920e+02" Density="-1" Position="World -2.68950276765653662e+00 -7.34825621988773103e-01 4.13416603809719163e+00" Quaternion="World 9.57454556279249580e-01 7.62403510268767209e-02 -2.75007740061766037e-01 -4.28826823032789836e-02" LinearVelocity="4.89966891439877816e-01 -1.37802927182319152e-01 -3.28074725972291800e-02" AngularVelocity="3.61149300881334692e-02 1.20689911250912621e-01 1.95997618989861150e-02"/>
  <BODY BadMesh="true" Clockwise="false" GraphicFile="AxialSkeleton.obj" ID="Trunk" Offset="-4.54356847166530076e-01 1.41253468419018452e-08 -5.25614510449631833e+00" PositionHighBound="1000 20 10" PositionLowBound="-50 -20 -1.00000000000000006e-01" Scale="1.0" Mass="6.22588273359001760e+04" MOI="8.83060513550759351e+04 1.28133655441847770e+06 1.25738215429867106e+06 2.20928257206566286e+03 -8.75171642811548081e+04 5.73495077502508707e+02" Density="-1" Position="World 0.00000000000000000e+00 0.00000000000000000e+00 5.11491214167186570e+00" Quaternion="World 9.96164234481329069e-01 8.50636273114244446e-02 -2.41629227570997482e-03 -2.03754455286027855e-02" LinearVelocity="5.97217393162106425e-01 -1.94977636045581021e-01 1.00757146002223991e-01" AngularVelocity="3.08126486223774879e-02 -9.20242856023668898e-03 -2.77063754846278978e-03"/>
  <JOINT Body1ID="LeftShank" Body2ID="LeftFoot" ID="LeftAnkleJoint" ParamHiStop="30d" ParamLoStop="0d" Type="Hinge" HingeAnchor="LeftShank -2.64435796985243110e-01 2.14653663397921884e-01 -8.80903018659772385e-01" HingeAxis="LeftShank 1.40512601554121375e-15 -1.00000000000000000e+00 -7.77156117237609578e-16" Body2HingeAnchor="LeftFoot -2.33298598541752999e-01 -2.05263189763728260e-01 5.97247122426656007e-01" Body2HingeAxis="LeftFoot 1.26857256418921871e-06 -9.99999999994356403e-01 -3.11097409633198652e-06" StartAngleReference="3.34430074920710529e-01"/>
  <JOINT Body1ID="LeftArm" Body2ID="LeftForearm" ID="LeftElbowJoint" ParamHiStop="40d" ParamLoStop="-20d" Type="Hinge" HingeAnchor="LeftArm -1.29449065912596611e-01 7.72293190715290789e-02 -9.70424548660639874e-01" HingeAxis="LeftArm 2.01574867908504984e-15 -1.00000000000000022e+00 1.72084568816899264e-15" Body2HingeAnchor="LeftForearm -5.11575774618970414e-01 -2.73992560768847815e-01 8.35506505820320267e-01" Body2HingeAxis="LeftForearm 2.77283972464556494e-06 -9.99999999996120992e-01 -2.64458894061458949e-07" StartAngleReference="-1.03643412163258730e-02"/>
  <JOINT Body1ID="Trunk" Body2ID="LeftThigh" ID="LeftHipJoint" ParamHiStop="20d" ParamLoStop="-40d" Type="Hinge" HingeAnchor="Trunk -3.32006684716652511e+00 6.55345514125342143e-01 5.24348955036804121e-02" HingeAxis="Trunk 9.74155651978225734e-17 -1.00000000000000022e+00 2.77555756156289135e-17" Body2HingeAnchor="LeftThigh -1.03197276014765138e-01 -3.42623786692156540e-01 1.08992706498448277e+00" Body2HingeAxis="LeftThigh 1.99115079990708210e-06 -9.99999999997501110e-01 -1.01650902678551702e-06" StartAngleReference="2.86707470907808903e-01"/>
  <JOINT Body1ID="LeftThigh" Body2ID="LeftShank" ID="LeftKneeJoint" ParamHiStop="40d" ParamLoStop="-20d" Type="Hinge" HingeAnchor="LeftThigh 3.03810398861255604e-02 2.25417925768568506e-01 -1.05008669073035499e+00" HingeAxis="LeftThigh 1.08940634291343486e-15 -1.00000000000000022e+00 4.99600361081320443e-16" Body2HingeAnchor="LeftShank 2.13990946369757018e-01 -2.70102542288978342e-01 1.10149906299955624e+00" Body2HingeAxis="LeftShank -2.61205741208456188e-06 -9.99999999991271427e-01 -3.26109957393683203e-06" StartAngleReference="-3.49065859237155884e-01"/>
  <JOINT Body1ID="Trunk" Body2ID="LeftArm" ID="LeftShoulderJoint" ParamHiStop="40d" ParamLoStop="-20d" Type="Hinge" HingeAnchor="Trunk 2.95433815283344758e+00 1.21695001412534887e+00 -8.39595104496316580e-01" HingeAxis="Trunk 9.74155651978225734e-17 -1.00000000000000022e+00 2.77555756156289135e-17" Body2HingeAnchor="LeftArm 1.16769579304235593e-02 -5.32204362607400505e-02 7.75708067681349589e-01" Body2HingeAxis="LeftArm 1.65712500790893280e-07 -9.99999999992951527e-01 -3.75098264907003376e-06" StartAngleReference="1.83049319542720662e-01"/>
  <JOINT Body1ID="LeftForearm" Body2ID="LeftHand" ID="LeftWristJoint" ParamHiStop="5d" ParamLoStop="-25d" Type="Hinge" HingeAnchor="LeftForearm 5.79648234277958974e-01 -1.14685802994013708e-02 -7.19215083771086450e-01" HingeAxis="LeftForearm 2.09554595897998297e-15 -9.99999999999999889e-01 2.49800180540660222e-16" Body2HingeAnchor="LeftHand 3.85937544032577129e-02 -1.42905597096254638e-01 5.05879673442322320e-01" Body2HingeAxis="LeftHand 1.68665420866020987e-07 -9.99999999999900635e-01 -4.12396494287037285e-07" StartAngleReference="-4.36332313239482017e-01"/>
  <JOINT Body1ID="RightShank" Body2ID="RightFoot" ID="RightAnkleJoint" ParamHiStop="0d" ParamLoStop="-30d" Type="Hinge" HingeAnchor="RightShank -2.64435796985275917e-01 -2.14653663397902539e-01 -8.80903018659762505e-01" HingeAxis="RightShank -9.02056207507939689e-17 9.99999999999999889e-01 -6.10622663543836097e-16" Body2HingeAnchor="RightFoot -2.33298043789948367e-01 2.05261422111493286e-01 5.97254100218662543e-01" Body2HingeAxis="RightFoot 1.39648788194390860e-06 9.99999999993995692e-01 -3.17147621534119573e-06" StartAngleReference="-5.23599675181839586e-01"/>
  <JOINT Body1ID="RightArm" Body2ID="RightForearm" ID="RightElbowJoint" ParamHiStop="20d" ParamLoStop="-40d" Type="Hinge" HingeAnchor="RightArm -1.29449065912580874e-01 -7.72293190715252487e-02 -9.70424548660632547e-01" HingeAxis="RightArm -2.47024622979097330e-15 1.00000000000000022e+00 -5.55111512312578270e-17" Body2HingeAnchor="RightForearm -5.11570227948087486e-01 2.73990902264265535e-01 8.35490954002781727e-01" Body2HingeAxis="RightForearm 3.27219586039595445e-06 9.99999999994496291e-01 -5.48252731935594539e-07" StartAngleReference="3.49065856378481421e-01"/>
  <JOINT Body1ID="Trunk" Body2ID="RightThigh" ID="RightHipJoint" ParamHiStop="40d" ParamLoStop="-20d" Type="Hinge" HingeAnchor="Trunk -3.32006684716652289e+00 -6.55345485874654576e-01 5.24348955036840203e-02" HingeAxis="Trunk -9.74155651978225734e-17 1.00000000000000022e+00 -2.77555756156289135e-17" Body2HingeAnchor="RightThigh -1.03200133770615987e-01 3.42623572549990207e-01 1.08991825173905199e+00" Body2HingeAxis="RightThigh -3.05542574513539833e-06 9.99999999979297893e-01 -5.66293561179986860e-06" StartAngleReference="5.54545721684857940e-01"/>
  <JOINT Body1ID="RightThigh" Body2ID="RightShank" ID="RightKneeJoint" ParamHiStop="20d" ParamLoStop="-40d" Type="Hinge" HingeAnchor="RightThigh 3.03810398861230624e-02 -2.25417925768571697e-01 -1.05008669073039052e+00" HingeAxis="RightThigh 1.12410081243297100e-15 9.99999999999999667e-01 -2.83106871279414918e-15" Body2HingeAnchor="RightShank 2.13994752736392707e-01 2.70101487333136381e-01 1.10150144152674789e+00" Body2HingeAxis="RightShank -2.96678284040022278e-06 9.99999999981464494e-01 -5.31683948820638186e-06" StartAngleReference="-6.98132230756236094e-01"/>
  <JOINT Body1ID="Trunk" Body2ID="RightArm" ID="RightShoulderJoint" ParamHiStop="20d" ParamLoStop="-40d" Type="Hinge" HingeAnchor="Trunk 2.95433815283347689e+00 -1.21694998587465952e+00 -8.39595104496309919e-01" HingeAxis="Trunk -9.74155651978225734e-17 1.00000000000000022e+00 -2.77555756156289135e-17" Body2HingeAnchor="RightArm 1.16794733072295709e-02 5.32190196713197422e-02 7.75700614933034327e-01" Body2HingeAxis="RightArm 3.01424424933860458e-07 9.99999999994375610e-01 -3.34035256352449572e-06" StartAngleReference="-6.98131729920009048e-01"/>
  <JOINT Body1ID="RightForearm" Body2ID="RightHand" ID="RightWristJoint" ParamHiStop="25d" ParamLoStop="-5d" Type="Hinge" HingeAnchor="RightForearm 5.79648234277921115e-01 1.14685802995003472e-02 -7.19215083771072017e-01" HingeAxis="RightForearm -6.59194920871186696e-16 1.00000000000000000e+00 -6.66133814775093924e-16" Body2HingeAnchor="RightHand 3.85933367633132379e-02 1.42904512777949022e-01 5.05867535906274868e-01" Body2HingeAxis="RightHand 5.32313883075998797e-07 9.99999999999773959e-01 4.10831278246925891e-07" StartAngleReference="3.48748637117732907e-01"/>
  <GEOM Abort="true" BodyID="Trunk" DampingConstant="1.00000000000000000e+06" ID="HeadContact" Mu="1.0" Radius="0.10000000000000001" SpringConstant="1.00000000000000000e+07" Type="Sphere" Position="Trunk 1.50842431528334977e+01 1.41253488766812652e-08 7.04364895503689636e-01" Quaternion="Trunk 1.00000000000000000e+00 -1.75863712566250929e-15 1.58908419875394407e-16 5.17654858549981017e-16"/>
  <GEOM Abort="false" BodyID="LeftFoot" DampingConstant="1.00000000000000000e+06" ID="LeftCaudalLateralFootContact" Mu="1.0" Radius="0.10000000000000001" SpringConstant="1.00000000000000000e+07" Type="Sphere" Position="LeftFoot -2.28398512126404080e-01 3.80781346726774439e-01 -3.95194739929756400e-01" Quaternion="LeftFoot 1.00000000000000000e+00 -1.58648052785557866e-15 -1.47908527236439698e-14 1.25761949568536118e-16"/>
  <GEOM Abort="false" BodyID="LeftHand" DampingConstant="1.00000000000000000e+06" ID="LeftCaudalLateralHandContact" Mu="1.0" Radius="0.10000000000000001" SpringConstant="1.00000000000000000e+07" Type="Sphere" Position="LeftHand -2.09594435439356769e-01 1.67028601582935282e-01 -2.82716568257824208e-01" Quaternion="LeftHand 1.00000000000000000e+00 -1.43218357778355988e-15 -6.11886199891326663e-15 2.84620620753648191e-16"/>
  <GEOM Abort="false" BodyID="LeftFoot" DampingConstant="1.00000000000000000e+06" ID="LeftCaudalMedialFootContact" Mu="1.0" Radius="0.10000000000000001" SpringConstant="1.00000000000000000e+07" Type="Sphere" Position="LeftFoot -1.42385121263954445e-02 -4.59608653273229584e-01 -3.89927439929753983e-01" Quaternion="LeftFoot 1.00000000000000000e+00 -1.58648052785557866e-15 -1.47908527236439698e-14 1.25761949568536118e-16"/>
  <GEOM Abort="false" BodyID="LeftHand" DampingConstant="1.00000000000000000e+06" ID="LeftCaudalMedialHandContact" Mu="1.0" Radius="0.10000000000000001" SpringConstant="1.00000000000000000e+07" Type="Sphere" Position="LeftHand 5.65564560641412806e-04 -2.57971398417066122e-01 -2.91821568257824626e-01" Quaternion="LeftHand 1.00000000000000000e+00 -1.43218357778355988e-15 -6.11886199891326663e-15 2.84620620753648191e-16"/>
  <GEOM Abort="false" BodyID="LeftFoot" DampingConstant="1.00000000000000000e+06" ID="LeftCranialLateralFootContact" Mu="1.0" Radius="0.10000000000000001" SpringConstant="1.00000000000000000e+07" Type="Sphere" Position="LeftFoot 8.22714878736047900e-02 8.20211346726772872e-01 -4.76871439929757224e-01" Quaternion="LeftFoot 1.00000000000000000e+00 -1.58648052785557866e-15 -1.47908527236439698e-14 1.25761949568536118e-16"/>
  <GEOM Abort="false" BodyID="LeftHand" DampingConstant="1.00000000000000000e+06" ID="LeftCranialLateralHandContact" Mu="1.0" Radius="0.10000000000000001" SpringConstant="1.00000000000000000e+07" Type="Sphere" Position="LeftHand 1.85075564560645972e-01 8.19186015829411474e-02 -4.05124568257824169e-01" Quaternion="LeftHand 1.00000000000000000e+00 -1.43218357778355988e-15 -6.11886199891326663e-15 2.84620620753648191e-16"/>
  <GEOM Abort="false" BodyID="LeftFoot" DampingConstant="1.00000000000000000e+06" ID="LeftCranialMedialFootContact" Mu="1.0" Radius="0.10000000000000001" SpringConstant="1.00000000000000000e+07" Type="Sphere" Position="LeftFoot 5.11531487873618795e-01 -6.09528653273227139e-01 -4.47938939929751978e-01" Quaternion="LeftFoot 1.00000000000000000e+00 -1.58648052785557866e-15 -1.47908527236439698e-14 1.25761949568536118e-16"/>
  <GEOM Abort="false" BodyID="LeftHand" DampingConstant="1.00000000000000000e+06" ID="LeftCranialMedialHandContact" Mu="1.0" Radius="0.10000000000000001" SpringConstant="1.00000000000000000e+07" Type="Sphere" Position="LeftHand 1.81585564560645008e-01 -1.47491398417065489e-01 -3.14545568257823593e-01" Quaternion="LeftHand 1.00000000000000000e+00 -1.43218357778355988e-15 -6.11886199891326663e-15 2.84620620753648191e-16"/>
  <GEOM Abort="false" BodyID="RightFoot" DampingConstant="1.00000000000000000e+06" ID="RightCaudalLateralFootContact" Mu="1.0" Radius="0.10000000000000001" SpringConstant="1.00000000000000000e+07" Type="Sphere" Position="RightFoot -2.28398512126410158e-01 -3.80781346726784375e-01 -3.95194739929747629e-01" Quaternion="RightFoot 1.00000000000000000e+00 -1.52405253518003258e-15 -1.35178902937108822e-14 7.33798075237545680e-17"/>
  <GEOM Abort="false" BodyID="RightHand" DampingConstant="1.00000000000000000e+06" ID="RightCaudalLateralHandContact" Mu="1.0" Radius="0.10000000000000001" SpringConstant="1.00000000000000000e+07" Type="Sphere" Position="RightHand -2.09594435439316218e-01 -1.67028601582847797e-01 -2.82716568257850076e-01" Quaternion="RightHand 1.00000000000000000e+00 -1.16296647938585116e-15 9.70725099346702941e-15 5.67213375895228331e-16"/>
  <GEOM Abort="false" BodyID="RightFoot" DampingConstant="1.00000000000000000e+06" ID="RightCaudalMedialFootContact" Mu="1.0" Radius="0.10000000000000001" SpringConstant="1.00000000000000000e+07" Type="Sphere" Position="RightFoot -1.42385121264080317e-02 4.59608653273212431e-01 -3.89927439929746711e-01" Quaternion="RightFoot 1.00000000000000000e+00 -1.52405253518003258e-15 -1.35178902937108822e-14 7.33798075237545680e-17"/>
  <GEOM Abort="false" BodyID="RightHand" DampingConstant="1.00000000000000000e+06" ID="RightCaudalMedialHandContact" Mu="1.0" Radius="0.10000000000000001" SpringConstant="1.00000000000000000e+07" Type="Sphere" Position="RightHand 5.65564560686277525e-04 2.57971398417155995e-01 -2.91821568257850938e-01" Quaternion="RightHand 1.00000000000000000e+00 -1.16296647938585116e-15 9.70725099346702941e-15 5.67213375895228331e-16"/>
  <GEOM Abort="false" BodyID="RightFoot" DampingConstant="1.00000000000000000e+06" ID="RightCranialLateralFootContact" Mu="1.0" Radius="0.10000000000000001" SpringConstant="1.00000000000000000e+07" Type="Sphere" Position="RightFoot 8.22714878735955057e-02 -8.20211346726785973e-01 -4.76871439929747454e-01" Quaternion="RightFoot 1.00000000000000000e+00 -1.52405253518003258e-15 -1.35178902937108822e-14 7.33798075237545680e-17"/>
  <GEOM Abort="false" BodyID="RightHand" DampingConstant="1.00000000000000000e+06" ID="RightCranialLateralHandContact" Mu="1.0" Radius="0.10000000000000001" SpringConstant="1.00000000000000000e+07" Type="Sphere" Position="RightHand 1.85075564560687439e-01 -8.19186015828446690e-02 -4.05124568257851758e-01" Quaternion="RightHand 1.00000000000000000e+00 -1.16296647938585116e-15 9.70725099346702941e-15 5.67213375895228331e-16"/>
  <GEOM Abort="false" BodyID="RightFoot" DampingConstant="1.00000000000000000e+06" ID="RightCranialMedialFootContact" Mu="1.0" Radius="0.10000000000000001" SpringConstant="1.00000000000000000e+07" Type="Sphere" Position="RightFoot 5.11531487873602697e-01 6.09528653273204268e-01 -4.47938939929744540e-01" Quaternion="RightFoot 1.00000000000000000e+00 -1.52405253518003258e-15 -1.35178902937108822e-14 7.33798075237545680e-17"/>
  <GEOM Abort="false" BodyID="RightHand" DampingConstant="1.00000000000000000e+06" ID="RightCranialMedialHandContact" Mu="1.0" Radius="0.10000000000000001" SpringConstant="1.00000000000000000e+07" Type="Sphere" Position="RightHand 1.81585564560689194e-01 1.47491398417155556e-01 -3.14545568257850072e-01" Quaternion="RightHand 1.00000000000000000e+00 -1.16296647938585116e-15 9.70725099346702941e-15 5.67213375895228331e-16"/>
  <GEOM Abort="true" BodyID="Trunk" DampingConstant="1.00000000000000000e+06" ID="TailContact" Mu="1.0" Radius="0.10000000000000001" SpringConstant="1.00000000000000000e+07" Type="Sphere" Position="Trunk -2.46332568471665390e+01 1.41253458929568865e-08 -1.64241510449631778e+00" Quaternion="Trunk 1.00000000000000000e+00 -1.75863712566250929e-15 1.58908419875394407e-16 5.17654858549981017e-16"/>
  <MUSCLE ActivationK="0.17" ActivationKinetics="false" CylinderBodyID="LeftShank" FibreLength="0.340424" ForcePerUnitArea="300000" ID="LeftAnkleExt" InsertionBodyID="LeftFoot" OriginBodyID="LeftShank" PCA="0.891370063" ParallelStrainAtFmax="0.6" SerialStrainAtFmax="0.059999999999999998" Strap="CylinderWrap" TendonLength="1.74649" Type="MinettiAlexander" VMaxFactor="8.4000000000000004" Origin="LeftShank -1.12435796985237646e-01 -1.34241336602077432e-01 5.85291981340243517e-01" Insertion="LeftFoot -3.14548512126394453e-01 -6.58865327322857158e-03 1.14069260070255238e-01" CylinderPosition="LeftShank -2.64435796985245553e-01 2.14653663397922023e-01 -8.80903018659769499e-01" CylinderRadius="3.35841855999999994e-01" CylinderQuaternion="LeftShank 7.07106781186547351e-01 7.07106781186547684e-01 -4.53018412803559337e-17 6.79192657361891053e-17"/>
  <MUSCLE ActivationK="0.17" ActivationKinetics="false" CylinderBodyID="LeftShank" FibreLength="1.069406" ForcePerUnitArea="300000" ID="LeftAnkleExtKneeFlex" InsertionBodyID="LeftFoot" OriginBodyID="LeftThigh" PCA="0.354687278" ParallelStrainAtFmax="0.6" SerialStrainAtFmax="0.059999999999999998" Strap="TwoCylinderWrap" TendonLength="1.8379795" Type="MinettiAlexander" VMaxFactor="8.4000000000000004" Origin="LeftThigh -1.20448960113854281e-01 3.86299257685720071e-02 -6.62171690730356532e-01" Insertion="LeftFoot -3.95988512126406234e-01 -2.76828653273223424e-01 1.11672260070253535e-01" Cylinder1Position="LeftShank 2.13994203014763101e-01 -2.70103336602078969e-01 1.10149698134024976e+00" Cylinder1Radius="3.44218968000000014e-01" Cylinder2Position="LeftShank -2.64435796985245553e-01 2.14653663397922023e-01 -8.80903018659769499e-01" Cylinder2Radius="3.35841855999999994e-01" CylinderQuaternion="LeftShank 7.07106781186547351e-01 7.07106781186547684e-01 -4.53018412803559337e-17 6.79192657361891053e-17"/>
  <MUSCLE ActivationK="0.17" ActivationKinetics="false" CylinderBodyID="LeftShank" FibreLength="0.30142" ForcePerUnitArea="300000" ID="LeftAnkleFlex" InsertionBodyID="LeftFoot" OriginBodyID="LeftShank" PCA="1.006714094" ParallelStrainAtFmax="0.6" SerialStrainAtFmax="0.059999999999999998" Strap="CylinderWrap" TendonLength="1.678087" Type="MinettiAlexander" VMaxFactor="8.4000000000000004" Origin="LeftShank 5.14984203014773545e-01 -1.66991336602079377e-01 5.06231981340236947e-01" Insertion="LeftFoot 2.37114878736013127e-02 -1.79538653273225796e-01 1.98903260070255605e-01" CylinderPosition="LeftShank -2.64435796985245553e-01 2.14653663397922023e-01 -8.80903018659769499e-01" CylinderRadius="2.60242423000000000e-01" CylinderQuaternion="LeftShank 7.07106781186547906e-01 -7.07106781186547129e-01 -6.21704135624816190e-17 -2.81878374124218484e-17"/>
  <MUSCLE ActivationK="0.17" ActivationKinetics="false" CylinderBodyID="LeftArm" FibreLength="0.656556" ForcePerUnitArea="300000" ID="LeftElbowExt" InsertionBodyID="LeftForearm" OriginBodyID="LeftArm" PCA="0.85082214" ParallelStrainAtFmax="0.6" SerialStrainAtFmax="0.059999999999999998" Strap="CylinderWrap" TendonLength="1.271636" Type="MinettiAlexander" VMaxFactor="8.4000000000000004" Origin="LeftArm -1.23969065912614501e-01 1.12829319071528072e-01 6.48065451339408849e-01" Insertion="LeftForearm -8.31161765722093993e-01 -2.40063580299402141e-01 4.66614916228948073e-01" CylinderPosition="LeftArm -1.29449065912614514e-01 7.72293190715261368e-02 -9.70424548660636210e-01" CylinderRadius="2.19058843000000003e-01" CylinderQuaternion="LeftArm 7.07106781186548461e-01 7.07106781186546796e-01 3.51205794823001978e-18 1.16313936854961480e-17"/>
  <MUSCLE ActivationK="0.17" ActivationKinetics="false" CylinderBodyID="LeftForearm" FibreLength="0.814456" ForcePerUnitArea="300000" ID="LeftElbowExtWristFlex" InsertionBodyID="LeftHand" OriginBodyID="LeftArm" PCA="0.444546519" ParallelStrainAtFmax="0.6" SerialStrainAtFmax="0.059999999999999998" Strap="TwoCylinderWrap" TendonLength="1.732291" Type="MinettiAlexander" VMaxFactor="8.4000000000000004" Origin="LeftArm -3.38609065912619078e-01 2.29259319071526135e-01 -5.82164548660623726e-01" Insertion="LeftHand -2.52204435439356944e-01 3.40038601582939470e-01 2.67528431742177775e-01" Cylinder1Position="LeftForearm -5.11571765722081739e-01 -2.73993580299399464e-01 8.35494916228956774e-01" Cylinder1Radius="2.19058843000000003e-01" Cylinder2Position="LeftForearm 5.79648234277942209e-01 -1.14685802994003300e-02 -7.19215083771080121e-01" Cylinder2Radius="2.36471261999999988e-01" CylinderQuaternion="LeftForearm 7.07106781186548572e-01 7.07106781186546685e-01 9.36610089533611610e-17 2.90389044439742840e-18"/>
  <MUSCLE ActivationK="0.17" ActivationKinetics="false" CylinderBodyID="LeftArm" FibreLength="0.7069" ForcePerUnitArea="300000" ID="LeftElbowFlex" InsertionBodyID="LeftForearm" OriginBodyID="LeftArm" PCA="0.526818862" ParallelStrainAtFmax="0.6" SerialStrainAtFmax="0.059999999999999998" Strap="CylinderWrap" TendonLength="0.970332" Type="MinettiAlexander" VMaxFactor="8.4000000000000004" Origin="LeftArm 2.71850934087399076e-01 -1.92760680928473649e-01 5.32925451339407497e-01" Insertion="LeftForearm -1.35161765722074750e-01 -1.11873580299400893e-01 7.69284916228958449e-01" CylinderPosition="LeftArm -1.29449065912614514e-01 7.72293190715261368e-02 -9.70424548660636210e-01" CylinderRadius="2.22506900000000007e-01" CylinderQuaternion="LeftArm 7.07106781186546796e-01 -7.07106781186548461e-01 8.72482658416985905e-19 1.07703919193560964e-17"/>
  <MUSCLE ActivationK="0.17" ActivationKinetics="false" CylinderBodyID="LeftForearm" FibreLength="0.708888" ForcePerUnitArea="300000" ID="LeftElbowFlexWristExt" InsertionBodyID="LeftHand" OriginBodyID="LeftArm" PCA="0.437784546" ParallelStrainAtFmax="0.6" SerialStrainAtFmax="0.059999999999999998" Strap="TwoCylinderWrap" TendonLength="1.870875" Type="MinettiAlexander" VMaxFactor="8.4000000000000004" Origin="LeftArm -1.44029065912616994e-01 2.20699319071528316e-01 -6.51744548660627587e-01" Insertion="LeftHand 2.47495564560645226e-01 6.32086015829381453e-02 2.60836431742180075e-01" Cylinder1Position="LeftForearm -5.11571765722081739e-01 -2.73993580299399464e-01 8.35494916228956774e-01" Cylinder1Radius="2.22506900000000007e-01" Cylinder2Position="LeftForearm 5.79648234277942209e-01 -1.14685802994003300e-02 -7.19215083771080121e-01" Cylinder2Radius="2.31680933000000006e-01" CylinderQuaternion="LeftForearm 7.07106781186546796e-01 -7.07106781186548461e-01 2.81964361160529637e-18 6.40800329746629236e-17"/>
  <MUSCLE ActivationK="0.17" ActivationKinetics="false" FibreLength="1.531486" ForcePerUnitArea="300000" ID="LeftHipExt" InsertionBodyID="LeftThigh" OriginBodyID="Trunk" PCA="1.188820906" ParallelStrainAtFmax="0.6" SerialStrainAtFmax="0.059999999999999998" Strap="TwoPoint" TendonLength="2.4624235" Type="MinettiAlexander" VMaxFactor="8.4000000000000004" Origin="Trunk -7.04834684716654891e+00 5.49966141253464269e-02 -6.69675104496320395e-01" Insertion="LeftThigh -1.08008960113861074e-01 1.28749925768572804e-01 2.84548309269649025e-01"/>
  <MUSCLE ActivationK="0.17" ActivationKinetics="false" CylinderBodyID="LeftThigh" FibreLength="1.57787" ForcePerUnitArea="300000" ID="LeftHipExtKneeFlex" InsertionBodyID="LeftShank" OriginBodyID="Trunk" PCA="0.721171015" ParallelStrainAtFmax="0.6" SerialStrainAtFmax="0.059999999999999998" Strap="TwoCylinderWrap" TendonLength="1.5719055" Type="MinettiAlexander" VMaxFactor="8.4000000000000004" Origin="Trunk -3.68322684716654969e+00 7.53551014125349194e-01 8.36114895503681455e-01" Insertion="LeftShank -1.82655796985246088e-01 -2.74081336602077452e-01 8.33291981340246179e-01" Cylinder1Position="LeftThigh -1.03198960113862565e-01 -3.42624574231429946e-01 1.08991830926964894e+00" Cylinder1Radius="2.73166923999999978e-01" Cylinder2Position="LeftThigh 3.03810398861459330e-02 2.25417925768572835e-01 -1.05008669073036431e+00" Cylinder2Radius="3.44218968000000014e-01" CylinderQuaternion="LeftThigh 7.07106781186547906e-01 7.07106781186547351e-01 -5.88160610362386937e-17 6.47872736117361509e-17"/>
  <MUSCLE ActivationK="0.17" ActivationKinetics="false" CylinderBodyID="Trunk" FibreLength="0.716566" ForcePerUnitArea="300000" ID="LeftHipFlex" InsertionBodyID="LeftThigh" OriginBodyID="Trunk" PCA="1.693877534" ParallelStrainAtFmax="0.6" SerialStrainAtFmax="0.059999999999999998" Strap="CylinderWrap" TendonLength="0.8264925" Type="MinettiAlexander" VMaxFactor="8.4000000000000004" Origin="Trunk -2.29272684716654673e+00 1.73461001412534377e+00 1.01111489550366085e+00" Insertion="LeftThigh 4.81210398861394995e-02 4.16159925768568251e-01 7.27628309269643059e-01" CylinderPosition="Trunk -3.32006684716652689e+00 6.55345514125346917e-01 5.24348955036814945e-02" CylinderRadius="3.02410548000000001e-01" CylinderQuaternion="Trunk 7.07106781186547351e-01 -7.07106781186547906e-01 7.67871810221990478e-19 3.04631387200750562e-17"/>
  <MUSCLE ActivationK="0.17" ActivationKinetics="false" CylinderBodyID="LeftThigh" FibreLength="1.8013" ForcePerUnitArea="300000" ID="LeftHipFlexKneeExt" InsertionBodyID="LeftShank" OriginBodyID="Trunk" PCA="0.589603713" ParallelStrainAtFmax="0.6" SerialStrainAtFmax="0.059999999999999998" Strap="TwoCylinderWrap" TendonLength="1.657615" Type="MinettiAlexander" VMaxFactor="8.4000000000000004" Origin="Trunk -2.85399684716653068e+00 1.41595001412534383e+00 7.50964895503684393e-01" Insertion="LeftShank 4.23064203014766993e-01 1.60308663397919798e-01 3.70771981340242029e-01" Cylinder1Position="LeftThigh -1.03198960113862565e-01 -3.42624574231429946e-01 1.08991830926964894e+00" Cylinder1Radius="3.02410548000000001e-01" Cylinder2Position="LeftThigh 3.03810398861459330e-02 2.25417925768572835e-01 -1.05008669073036431e+00" Cylinder2Radius="2.88037778999999994e-01" CylinderQuaternion="LeftThigh 7.07106781186546796e-01 -7.07106781186548461e-01 2.75279576161321475e-17 -3.07258844530688280e-17"/>
  <MUSCLE ActivationK="0.17" ActivationKinetics="false" CylinderBodyID="LeftThigh" FibreLength="0.645492" ForcePerUnitArea="300000" ID="LeftKneeExt" InsertionBodyID="LeftShank" OriginBodyID="LeftThigh" PCA="1.41029058" ParallelStrainAtFmax="0.6" SerialStrainAtFmax="0.059999999999999998" Strap="CylinderWrap" TendonLength="1.556599" Type="MinettiAlexander" VMaxFactor="8.4000000000000004" Origin="LeftThigh 2.53481039886140624e-01 5.27992576857053142e-03 5.51008309269647278e-01" Insertion="LeftShank 5.22124203014765476e-01 -2.12191336602079950e-01 5.58411981340243169e-01" CylinderPosition="LeftThigh 3.03810398861459330e-02 2.25417925768572835e-01 -1.05008669073036431e+00" CylinderRadius="2.88037778999999994e-01" CylinderQuaternion="LeftThigh 7.07106781186546796e-01 -7.07106781186548461e-01 2.75279576161321475e-17 -3.07258844530688280e-17"/>
  <MUSCLE ActivationK="0.17" ActivationKinetics="false" CylinderBodyID="LeftThigh" FibreLength="0.758504" ForcePerUnitArea="300000" ID="LeftKneeFlex" InsertionBodyID="LeftShank" OriginBodyID="LeftThigh" PCA="0.600083379" ParallelStrainAtFmax="0.6" SerialStrainAtFmax="0.059999999999999998" Strap="CylinderWrap" TendonLength="1.457655" Type="MinettiAlexander" VMaxFactor="8.4000000000000004" Origin="LeftThigh -1.15558960113860201e-01 1.36519925768569333e-01 7.81608309269644530e-01" Insertion="LeftShank -5.29157969852325216e-02 -1.07991336602076785e-01 6.78981981340241569e-01" CylinderPosition="LeftThigh 3.03810398861459330e-02 2.25417925768572835e-01 -1.05008669073036431e+00" CylinderRadius="3.44218968000000014e-01" CylinderQuaternion="LeftThigh 7.07106781186547906e-01 7.07106781186547351e-01 -5.88160610362386937e-17 6.47872736117361509e-17"/>
  <MUSCLE ActivationK="0.17" ActivationKinetics="false" CylinderBodyID="Trunk" FibreLength="0.645286" ForcePerUnitArea="300000" ID="LeftShoulderExt" InsertionBodyID="LeftArm" OriginBodyID="Trunk" PCA="2.308484943" ParallelStrainAtFmax="0.6" SerialStrainAtFmax="0.059999999999999998" Strap="TwoCylinderWrap" TendonLength="3.2158285" Type="MinettiAlexander" VMaxFactor="8.4000000000000004" Origin="Trunk 7.64723152833473807e-01 1.10125001412535051e+00 1.27133489550368317e+00" Insertion="LeftArm 2.91700934087389840e-01 1.27559319071524707e-01 4.68645451339403718e-01" Cylinder1Position="Trunk 2.70599315283347375e+00 1.26802001412534793e+00 3.20504895503677556e-01" Cylinder1Radius="5.00000000000000028e-02" Cylinder2Position="Trunk 2.95433815283346490e+00 1.21695001412535309e+00 -8.39595104496317024e-01" Cylinder2Radius="3.08915671000000003e-01" CylinderQuaternion="Trunk 7.07106781186547351e-01 -7.07106781186547906e-01 7.67871810221990478e-19 3.04631387200750562e-17"/>
  <MUSCLE ActivationK="0.17" ActivationKinetics="false" CylinderBodyID="LeftArm" FibreLength="1.312294" ForcePerUnitArea="300000" ID="LeftShoulderExtElbowFlex" InsertionBodyID="LeftForearm" OriginBodyID="Trunk" PCA="0.709460406" ParallelStrainAtFmax="0.6" SerialStrainAtFmax="0.059999999999999998" Strap="TwoCylinderWrap" TendonLength="1.3229565" Type="MinettiAlexander" VMaxFactor="8.4000000000000004" Origin="Trunk 3.35776315283346038e+00 1.35468014125347092e-01 -5.05955104496309538e-01" Insertion="LeftForearm -1.06061765722078649e-01 -1.37133580299400037e-01 7.55384916228960535e-01" Cylinder1Position="LeftArm 1.16759340873973105e-02 -5.32206809284691551e-02 7.75705451339409713e-01" Cylinder1Radius="3.08915671000000003e-01" Cylinder2Position="LeftArm -1.29449065912614514e-01 7.72293190715261368e-02 -9.70424548660636210e-01" Cylinder2Radius="2.22506900000000007e-01" CylinderQuaternion="LeftArm 7.07106781186546796e-01 -7.07106781186548461e-01 8.72482658416985905e-19 1.07703919193560964e-17"/>
  <MUSCLE ActivationK="0.17" ActivationKinetics="false" CylinderBodyID="Trunk" FibreLength="0.869984" ForcePerUnitArea="300000" ID="LeftShoulderFlex" InsertionBodyID="LeftArm" OriginBodyID="Trunk" PCA="1.141502231" ParallelStrainAtFmax="0.6" SerialStrainAtFmax="0.059999999999999998" Strap="CylinderWrap" TendonLength="2.058351" Type="MinettiAlexander" VMaxFactor="8.4000000000000004" Origin="Trunk 7.07143152833473398e-01 1.58849001412534663e+00 7.89564895503682918e-01" Insertion="LeftArm -6.02790659126104453e-02 3.17129319071526472e-01 3.01995451339401644e-01" CylinderPosition="Trunk 2.95433815283346490e+00 1.21695001412535309e+00 -8.39595104496317024e-01" CylinderRadius="3.14676200999999989e-01" CylinderQuaternion="Trunk 7.07106781186547906e-01 7.07106781186547240e-01 2.62618983368210761e-17 -7.47929256774351165e-18"/>
  <MUSCLE ActivationK="0.17" ActivationKinetics="false" CylinderBodyID="LeftArm" FibreLength="1.40108" ForcePerUnitArea="300000" ID="LeftShoulderFlexElbowExt" InsertionBodyID="LeftForearm" OriginBodyID="Trunk" PCA="0.553751769" ParallelStrainAtFmax="0.6" SerialStrainAtFmax="0.059999999999999998" Strap="TwoCylinderWrap" TendonLength="1.292402" Type="MinettiAlexander" VMaxFactor="8.4000000000000004" Origin="Trunk 2.68393315283347578e+00 1.41112001412535193e+00 -2.85115104496319605e-01" Insertion="LeftForearm -6.24111765722083600e-01 -5.69135802993993231e-02 2.95664916228943586e-01" Cylinder1Position="LeftArm 1.16759340873973105e-02 -5.32206809284691551e-02 7.75705451339409713e-01" Cylinder1Radius="3.14676200999999989e-01" Cylinder2Position="LeftArm -1.29449065912614514e-01 7.72293190715261368e-02 -9.70424548660636210e-01" Cylinder2Radius="2.19058843000000003e-01" CylinderQuaternion="LeftArm 7.07106781186548461e-01 7.07106781186546796e-01 3.51205794823001978e-18 1.16313936854961480e-17"/>
  <MUSCLE ActivationK="0.17" ActivationKinetics="false" CylinderBodyID="LeftForearm" FibreLength="0.243942" ForcePerUnitArea="300000" ID="LeftWristExt" InsertionBodyID="LeftHand" OriginBodyID="LeftForearm" PCA="1.017750814" ParallelStrainAtFmax="0.6" SerialStrainAtFmax="0.059999999999999998" Strap="CylinderWrap" TendonLength="1.5168885" Type="MinettiAlexander" VMaxFactor="8.4000000000000004" Origin="LeftForearm -7.09176572207452852e-03 -1.13483580299402628e-01 5.65304916228952403e-01" Insertion="LeftHand 2.39965564560645606e-01 -1.43021398417061851e-01 2.39859431742177831e-01" CylinderPosition="LeftForearm 5.79648234277942209e-01 -1.14685802994003300e-02 -7.19215083771080121e-01" CylinderRadius="2.31680933000000006e-01" CylinderQuaternion="LeftForearm 7.07106781186546796e-01 -7.07106781186548461e-01 2.81964361160529637e-18 6.40800329746629236e-17"/>
  <MUSCLE ActivationK="0.17" ActivationKinetics="false" CylinderBodyID="LeftForearm" FibreLength="0.386006" ForcePerUnitArea="300000" ID="LeftWristFlex" InsertionBodyID="LeftHand" OriginBodyID="LeftForearm" PCA="0.4287881" ParallelStrainAtFmax="0.6" SerialStrainAtFmax="0.059999999999999998" Strap="CylinderWrap" TendonLength="1.3426245" Type="MinettiAlexander" VMaxFactor="8.4000000000000004" Origin="LeftForearm -6.64481765722088502e-01 9.86464197005980925e-02 3.38704916228942776e-01" Insertion="LeftHand -2.34744435439356136e-01 1.51128601582938976e-01 2.21448431742179763e-01" CylinderPosition="LeftForearm 5.79648234277942209e-01 -1.14685802994003300e-02 -7.19215083771080121e-01" CylinderRadius="2.36471261999999988e-01" CylinderQuaternion="LeftForearm 7.07106781186548572e-01 7.07106781186546685e-01 9.36610089533611610e-17 2.90389044439742840e-18"/>
  <MUSCLE ActivationK="0.17" ActivationKinetics="false" CylinderBodyID="RightShank" FibreLength="0.340424" ForcePerUnitArea="300000" ID="RightAnkleExt" InsertionBodyID="RightFoot" OriginBodyID="RightShank" PCA="0.891370063" ParallelStrainAtFmax="0.6" SerialStrainAtFmax="0.059999999999999998" Strap="CylinderWrap" TendonLength="1.74649" Type="MinettiAlexander" VMaxFactor="8.4000000000000004" Origin="RightShank -1.12435796985263681e-01 1.34241336602095390e-01 5.85291981340239964e-01" Insertion="RightFoot -3.14548512126406776e-01 6.58865327321101618e-03 1.14069260070261289e-01" CylinderPosition="RightShank -2.64435796985261207e-01 -2.14653663397901540e-01 -8.80903018659759285e-01" CylinderRadius="3.35841855999999994e-01" CylinderQuaternion="RightShank 7.07106781186548461e-01 7.07106781186546574e-01 -3.80160915701782858e-17 2.08721062125485202e-16"/>
  <MUSCLE ActivationK="0.17" ActivationKinetics="false" CylinderBodyID="RightShank" FibreLength="1.069406" ForcePerUnitArea="300000" ID="RightAnkleExtKneeFlex" InsertionBodyID="RightFoot" OriginBodyID="RightThigh" PCA="0.354687278" ParallelStrainAtFmax="0.6" SerialStrainAtFmax="0.059999999999999998" Strap="TwoCylinderWrap" TendonLength="1.8379795" Type="MinettiAlexander" VMaxFactor="8.4000000000000004" Origin="RightThigh -1.20448960113862996e-01 -3.86299257685719100e-02 -6.62171690730381290e-01" Insertion="RightFoot -3.95988512126404790e-01 2.76828653273212599e-01 1.11672260070263013e-01" Cylinder1Position="RightShank 2.13994203014739731e-01 2.70103336602098842e-01 1.10149698134024776e+00" Cylinder1Radius="3.44218968000000014e-01" Cylinder2Position="RightShank -2.64435796985261207e-01 -2.14653663397901540e-01 -8.80903018659759285e-01" Cylinder2Radius="3.35841855999999994e-01" CylinderQuaternion="RightShank 7.07106781186548461e-01 7.07106781186546574e-01 -3.80160915701782858e-17 2.08721062125485202e-16"/>
  <MUSCLE ActivationK="0.17" ActivationKinetics="false" CylinderBodyID="RightShank" FibreLength="0.30142" ForcePerUnitArea="300000" ID="RightAnkleFlex" InsertionBodyID="RightFoot" OriginBodyID="RightShank" PCA="1.006714094" ParallelStrainAtFmax="0.6" SerialStrainAtFmax="0.059999999999999998" Strap="CylinderWrap" TendonLength="1.678087" Type="MinettiAlexander" VMaxFactor="8.4000000000000004" Origin="RightShank 5.14984203014739683e-01 1.66991336602096252e-01 5.06231981340241610e-01" Insertion="RightFoot 2.37114878735923684e-02 1.79538653273212612e-01 1.98903260070260463e-01" CylinderPosition="RightShank -2.64435796985261207e-01 -2.14653663397901540e-01 -8.80903018659759285e-01" CylinderRadius="2.60242423000000000e-01" CylinderQuaternion="RightShank 7.07106781186546351e-01 -7.07106781186548572e-01 -1.46668353577586586e-16 5.27359137918441566e-17"/>
  <MUSCLE ActivationK="0.17" ActivationKinetics="false" CylinderBodyID="RightArm" FibreLength="0.656556" ForcePerUnitArea="300000" ID="RightElbowExt" InsertionBodyID="RightForearm" OriginBodyID="RightArm" PCA="0.85082214" ParallelStrainAtFmax="0.6" SerialStrainAtFmax="0.059999999999999998" Strap="CylinderWrap" TendonLength="1.271636" Type="MinettiAlexander" VMaxFactor="8.4000000000000004" Origin="RightArm -1.23969065912595405e-01 -1.12829319071526407e-01 6.48065451339389531e-01" Insertion="RightForearm -8.31161765722085333e-01 2.40063580299501367e-01 4.66614916228932308e-01" CylinderPosition="RightArm -1.29449065912589256e-01 -7.72293190715261368e-02 -9.70424548660628439e-01" CylinderRadius="2.19058843000000003e-01" CylinderQuaternion="RightArm 7.07106781186548350e-01 7.07106781186546685e-01 -9.45115259853125294e-17 1.36997400713060279e-17"/>
  <MUSCLE ActivationK="0.17" ActivationKinetics="false" CylinderBodyID="RightForearm" FibreLength="0.814456" ForcePerUnitArea="300000" ID="RightElbowExtWristFlex" InsertionBodyID="RightHand" OriginBodyID="RightArm" PCA="0.444546519" ParallelStrainAtFmax="0.6" SerialStrainAtFmax="0.059999999999999998" Strap="TwoCylinderWrap" TendonLength="1.732291" Type="MinettiAlexander" VMaxFactor="8.4000000000000004" Origin="RightArm -3.38609065912598983e-01 -2.29259319071526246e-01 -5.82164548660625503e-01" Insertion="RightHand -2.52204435439313424e-01 -3.40038601582848043e-01 2.67528431742153627e-01" Cylinder1Position="RightForearm -5.11571765722080407e-01 2.73993580299498996e-01 8.35494916228934570e-01" Cylinder1Radius="2.19058843000000003e-01" Cylinder2Position="RightForearm 5.79648234277918784e-01 1.14685802994996255e-02 -7.19215083771068131e-01" Cylinder2Radius="2.36471261999999988e-01" CylinderQuaternion="RightForearm 7.07106781186545685e-01 7.07106781186549460e-01 -1.49367887515479655e-16 -5.14983927042320131e-17"/>
  <MUSCLE ActivationK="0.17" ActivationKinetics="false" CylinderBodyID="RightArm" FibreLength="0.7069" ForcePerUnitArea="300000" ID="RightElbowFlex" InsertionBodyID="RightForearm" OriginBodyID="RightArm" PCA="0.526818862" ParallelStrainAtFmax="0.6" SerialStrainAtFmax="0.059999999999999998" Strap="CylinderWrap" TendonLength="0.970332" Type="MinettiAlexander" VMaxFactor="8.4000000000000004" Origin="RightArm 2.71850934087407570e-01 1.92760680928473510e-01 5.32925451339391731e-01" Insertion="RightForearm -1.35161765722078359e-01 1.11873580299502978e-01 7.69284916228934690e-01" CylinderPosition="RightArm -1.29449065912589256e-01 -7.72293190715261368e-02 -9.70424548660628439e-01" CylinderRadius="2.22506900000000007e-01" CylinderQuaternion="RightArm 7.07106781186547573e-01 -7.07106781186547462e-01 5.58365314973057313e-17 -6.79422571202280507e-17"/>
  <MUSCLE ActivationK="0.17" ActivationKinetics="false" CylinderBodyID="RightForearm" FibreLength="0.708888" ForcePerUnitArea="300000" ID="RightElbowFlexWristExt" InsertionBodyID="RightHand" OriginBodyID="RightArm" PCA="0.437784546" ParallelStrainAtFmax="0.6" SerialStrainAtFmax="0.059999999999999998" Strap="TwoCylinderWrap" TendonLength="1.870875" Type="MinettiAlexander" VMaxFactor="8.4000000000000004" Origin="RightArm -1.44029065912589516e-01 -2.20699319071525235e-01 -6.51744548660628809e-01" Insertion="RightHand 2.47495564560687609e-01 -6.32086015828453723e-02 2.60836431742154207e-01" Cylinder1Position="RightForearm -5.11571765722080407e-01 2.73993580299498996e-01 8.35494916228934570e-01" Cylinder1Radius="2.22506900000000007e-01" Cylinder2Position="RightForearm 5.79648234277918784e-01 1.14685802994996255e-02 -7.19215083771068131e-01" Cylinder2Radius="2.31680933000000006e-01" CylinderQuaternion="RightForearm 7.07106781186549460e-01 -7.07106781186545685e-01 1.02864659693272510e-16 -1.00880335670477105e-16"/>
  <MUSCLE ActivationK="0.17" ActivationKinetics="false" FibreLength="1.531486" ForcePerUnitArea="300000" ID="RightHipExt" InsertionBodyID="RightThigh" OriginBodyID="Trunk" PCA="1.188820906" ParallelStrainAtFmax="0.6" SerialStrainAtFmax="0.059999999999999998" Strap="TwoPoint" TendonLength="2.4624235" Type="MinettiAlexander" VMaxFactor="8.4000000000000004" Origin="Trunk -7.04834684716653381e+00 -5.49965858746529895e-02 -6.69675104496313067e-01" Insertion="RightThigh -1.08008960113863031e-01 -1.28749925768570611e-01 2.84548309269642696e-01"/>
  <MUSCLE ActivationK="0.17" ActivationKinetics="false" CylinderBodyID="RightThigh" FibreLength="1.57787" ForcePerUnitArea="300000" ID="RightHipExtKneeFlex" InsertionBodyID="RightShank" OriginBodyID="Trunk" PCA="0.721171015" ParallelStrainAtFmax="0.6" SerialStrainAtFmax="0.059999999999999998" Strap="TwoCylinderWrap" TendonLength="1.5719055" Type="MinettiAlexander" VMaxFactor="8.4000000000000004" Origin="Trunk -3.68322684716653326e+00 -7.53550985874654078e-01 8.36114895503676792e-01" Insertion="RightShank -1.82655796985262242e-01 2.74081336602099102e-01 8.33291981340246068e-01" Cylinder1Position="RightThigh -1.03198960113856819e-01 3.42624574231428725e-01 1.08991830926966249e+00" Cylinder1Radius="2.73166923999999978e-01" Cylinder2Position="RightThigh 3.03810398861408815e-02 -2.25417925768569782e-01 -1.05008669073039140e+00" Cylinder2Radius="3.44218968000000014e-01" CylinderQuaternion="RightThigh 7.07106781186545574e-01 7.07106781186549571e-01 -2.90230686723251126e-16 -1.28142665659078062e-15"/>
  <MUSCLE ActivationK="0.17" ActivationKinetics="false" CylinderBodyID="Trunk" FibreLength="0.716566" ForcePerUnitArea="300000" ID="RightHipFlex" InsertionBodyID="RightThigh" OriginBodyID="Trunk" PCA="1.693877534" ParallelStrainAtFmax="0.6" SerialStrainAtFmax="0.059999999999999998" Strap="CylinderWrap" TendonLength="0.8264925" Type="MinettiAlexander" VMaxFactor="8.4000000000000004" Origin="Trunk -2.29272684716653519e+00 -1.73460998587465598e+00 1.01111489550368638e+00" Insertion="RightThigh 4.81210398861381394e-02 -4.16159925768571082e-01 7.27628309269650497e-01" CylinderPosition="Trunk -3.32006684716652689e+00 -6.55345485874655576e-01 5.24348955036853526e-02" CylinderRadius="3.02410548000000001e-01" CylinderQuaternion="Trunk 7.07106781186547351e-01 -7.07106781186547906e-01 7.67871810221990478e-19 3.04631387200750562e-17"/>
  <MUSCLE ActivationK="0.17" ActivationKinetics="false" CylinderBodyID="RightThigh" FibreLength="1.8013" ForcePerUnitArea="300000" ID="RightHipFlexKneeExt" InsertionBodyID="RightShank" OriginBodyID="Trunk" PCA="0.589603713" ParallelStrainAtFmax="0.6" SerialStrainAtFmax="0.059999999999999998" Strap="TwoCylinderWrap" TendonLength="1.657615" Type="MinettiAlexander" VMaxFactor="8.4000000000000004" Origin="Trunk -2.85399684716652668e+00 -1.41594998587465293e+00 7.50964895503680063e-01" Insertion="RightShank 4.23064203014738294e-01 -1.60308663397903173e-01 3.70771981340241252e-01" Cylinder1Position="RightThigh -1.03198960113856819e-01 3.42624574231428725e-01 1.08991830926966249e+00" Cylinder1Radius="3.02410548000000001e-01" Cylinder2Position="RightThigh 3.03810398861408815e-02 -2.25417925768569782e-01 -1.05008669073039140e+00" Cylinder2Radius="2.88037778999999994e-01" CylinderQuaternion="RightThigh 7.07106781186545685e-01 -7.07106781186549460e-01 7.91714589821146657e-16 -4.54476714351826463e-16"/>
  <MUSCLE ActivationK="0.17" ActivationKinetics="false" CylinderBodyID="RightThigh" FibreLength="0.645492" ForcePerUnitArea="300000" ID="RightKneeExt" InsertionBodyID="RightShank" OriginBodyID="RightThigh" PCA="1.41029058" ParallelStrainAtFmax="0.6" SerialStrainAtFmax="0.059999999999999998" Strap="CylinderWrap" TendonLength="1.556599" Type="MinettiAlexander" VMaxFactor="8.4000000000000004" Origin="RightThigh 2.53481039886145787e-01 -5.27992576857266860e-03 5.51008309269646057e-01" Insertion="RightShank 5.22124203014741273e-01 2.12191336602097491e-01 5.58411981340238506e-01" CylinderPosition="RightThigh 3.03810398861408815e-02 -2.25417925768569782e-01 -1.05008669073039140e+00" CylinderRadius="2.88037778999999994e-01" CylinderQuaternion="RightThigh 7.07106781186545685e-01 -7.07106781186549460e-01 7.91714589821146657e-16 -4.54476714351826463e-16"/>
  <MUSCLE ActivationK="0.17" ActivationKinetics="false" CylinderBodyID="RightThigh" FibreLength="0.758504" ForcePerUnitArea="300000" ID="RightKneeFlex" InsertionBodyID="RightShank" OriginBodyID="RightThigh" PCA="0.600083379" ParallelStrainAtFmax="0.6" SerialStrainAtFmax="0.059999999999999998" Strap="CylinderWrap" TendonLength="1.457655" Type="MinettiAlexander" VMaxFactor="8.4000000000000004" Origin="RightThigh -1.15558960113858855e-01 -1.36519925768571748e-01 7.81608309269658630e-01" Insertion="RightShank -5.29157969852598817e-02 1.07991336602098836e-01 6.78981981340243901e-01" CylinderPosition="RightThigh 3.03810398861408815e-02 -2.25417925768569782e-01 -1.05008669073039140e+00" CylinderRadius="3.44218968000000014e-01" CylinderQuaternion="RightThigh 7.07106781186545574e-01 7.07106781186549571e-01 -2.90230686723251126e-16 -1.28142665659078062e-15"/>
  <MUSCLE ActivationK="0.17" ActivationKinetics="false" CylinderBodyID="Trunk" FibreLength="0.645286" ForcePerUnitArea="300000" ID="RightShoulderExt" InsertionBodyID="RightArm" OriginBodyID="Trunk" PCA="2.308484943" ParallelStrainAtFmax="0.6" SerialStrainAtFmax="0.059999999999999998" Strap="TwoCylinderWrap" TendonLength="3.2158285" Type="MinettiAlexander" VMaxFactor="8.4000000000000004" Origin="Trunk 7.64723152833471143e-01 -1.10124998587465361e+00 1.27133489550367984e+00" Insertion="RightArm 2.91700934087414321e-01 -1.27559319071526872e-01 4.68645451339387509e-01" Cylinder1Position="Trunk 2.70599315283347996e+00 -1.26801998587464437e+00 3.20504895503687548e-01" Cylinder1Radius="5.00000000000000028e-02" Cylinder2Position="Trunk 2.95433815283347467e+00 -1.21694998587464931e+00 -8.39595104496317246e-01" Cylinder2Radius="3.08915671000000003e-01" CylinderQuaternion="Trunk 7.07106781186547351e-01 -7.07106781186547906e-01 7.67871810221990478e-19 3.04631387200750562e-17"/>
  <MUSCLE ActivationK="0.17" ActivationKinetics="false" CylinderBodyID="RightArm" FibreLength="1.312294" ForcePerUnitArea="300000" ID="RightShoulderExtElbowFlex" InsertionBodyID="RightForearm" OriginBodyID="Trunk" PCA="0.709460406" ParallelStrainAtFmax="0.6" SerialStrainAtFmax="0.059999999999999998" Strap="TwoCylinderWrap" TendonLength="1.3229565" Type="MinettiAlexander" VMaxFactor="8.4000000000000004" Origin="Trunk 3.35776315283348259e+00 -1.35467985874652586e-01 -5.05955104496322861e-01" Insertion="RightForearm -1.06061765722081425e-01 1.37133580299501678e-01 7.55384916228938552e-01" Cylinder1Position="RightArm 1.16759340874080242e-02 5.32206809284709315e-02 7.75705451339387064e-01" Cylinder1Radius="3.08915671000000003e-01" Cylinder2Position="RightArm -1.29449065912589256e-01 -7.72293190715261368e-02 -9.70424548660628439e-01" Cylinder2Radius="2.22506900000000007e-01" CylinderQuaternion="RightArm 7.07106781186547573e-01 -7.07106781186547462e-01 5.58365314973057313e-17 -6.79422571202280507e-17"/>
  <MUSCLE ActivationK="0.17" ActivationKinetics="false" CylinderBodyID="Trunk" FibreLength="0.869984" ForcePerUnitArea="300000" ID="RightShoulderFlex" InsertionBodyID="RightArm" OriginBodyID="Trunk" PCA="1.141502231" ParallelStrainAtFmax="0.6" SerialStrainAtFmax="0.059999999999999998" Strap="CylinderWrap" TendonLength="2.058351" Type="MinettiAlexander" VMaxFactor="8.4000000000000004" Origin="Trunk 7.07143152833468402e-01 -1.58848998587465484e+00 7.89564895503694242e-01" Insertion="RightArm -6.02790659125942568e-02 -3.17129319071528359e-01 3.01995451339382104e-01" CylinderPosition="Trunk 2.95433815283347467e+00 -1.21694998587464931e+00 -8.39595104496317246e-01" CylinderRadius="3.14676200999999989e-01" CylinderQuaternion="Trunk 7.07106781186547906e-01 7.07106781186547240e-01 2.62618983368210761e-17 -7.47929256774351165e-18"/>
  <MUSCLE ActivationK="0.17" ActivationKinetics="false" CylinderBodyID="RightArm" FibreLength="1.40108" ForcePerUnitArea="300000" ID="RightShoulderFlexElbowExt" InsertionBodyID="RightForearm" OriginBodyID="Trunk" PCA="0.553751769" ParallelStrainAtFmax="0.6" SerialStrainAtFmax="0.059999999999999998" Strap="TwoCylinderWrap" TendonLength="1.292402" Type="MinettiAlexander" VMaxFactor="8.4000000000000004" Origin="Trunk 2.68393315283347622e+00 -1.41111998587465570e+00 -2.85115104496318272e-01" Insertion="RightForearm -6.24111765722081158e-01 5.69135802995035800e-02 2.95664916228932317e-01" Cylinder1Position="RightArm 1.16759340874080242e-02 5.32206809284709315e-02 7.75705451339387064e-01" Cylinder1Radius="3.14676200999999989e-01" Cylinder2Position="RightArm -1.29449065912589256e-01 -7.72293190715261368e-02 -9.70424548660628439e-01" Cylinder2Radius="2.19058843000000003e-01" CylinderQuaternion="RightArm 7.07106781186548350e-01 7.07106781186546685e-01 -9.45115259853125294e-17 1.36997400713060279e-17"/>
  <MUSCLE ActivationK="0.17" ActivationKinetics="false" CylinderBodyID="RightForearm" FibreLength="0.243942" ForcePerUnitArea="300000" ID="RightWristExt" InsertionBodyID="RightHand" OriginBodyID="RightForearm" PCA="1.017750814" ParallelStrainAtFmax="0.6" SerialStrainAtFmax="0.059999999999999998" Strap="CylinderWrap" TendonLength="1.5168885" Type="MinettiAlexander" VMaxFactor="8.4000000000000004" Origin="RightForearm -7.09176572208100597e-03 1.13483580299500134e-01 5.65304916228931198e-01" Insertion="RightHand 2.39965564560688238e-01 1.43021398417158246e-01 2.39859431742155960e-01" CylinderPosition="RightForearm 5.79648234277918784e-01 1.14685802994996255e-02 -7.19215083771068131e-01" CylinderRadius="2.31680933000000006e-01" CylinderQuaternion="RightForearm 7.07106781186549460e-01 -7.07106781186545685e-01 1.02864659693272510e-16 -1.00880335670477105e-16"/>
  <MUSCLE ActivationK="0.17" ActivationKinetics="false" CylinderBodyID="RightForearm" FibreLength="0.386006" ForcePerUnitArea="300000" ID="RightWristFlex" InsertionBodyID="RightHand" OriginBodyID="RightForearm" PCA="0.4287881" ParallelStrainAtFmax="0.6" SerialStrainAtFmax="0.059999999999999998" Strap="CylinderWrap" TendonLength="1.3426245" Type="MinettiAlexander" VMaxFactor="8.4000000000000004" Origin="RightForearm -6.64481765722082063e-01 -9.86464197004985888e-02 3.38704916228936503e-01" Insertion="RightHand -2.34744435439315030e-01 -1.51128601582848021e-01 2.21448431742154200e-01" CylinderPosition="RightForearm 5.79648234277918784e-01 1.14685802994996255e-02 -7.19215083771068131e-01" CylinderRadius="2.36471261999999988e-01" CylinderQuaternion="RightForearm 7.07106781186545685e-01 7.07106781186549460e-01 -1.49367887515479655e-16 -5.14983927042320131e-17"/>
  <DRIVER Type="BoxCar" ID="LeftHipFlexDriver" TargetID="LeftHipFlex" CycleTime="4.00000000000000000e+00" Delay="7.47209029163686672e-02" Width="1.18921376590211098e-01" Height="5.58877580535739882e-01"/>
  <DRIVER Type="BoxCar" ID="LeftHipFlexKneeExtDriver" TargetID="LeftHipFlexKneeExt" CycleTime="4.00000000000000000e+00" Delay="4.60272809683702988e-01" Width="2.95903532973019801e-01" Height="1.60540760738036046e-04"/>
  <DRIVER Type="BoxCar" ID="LeftHipExtDriver" TargetID="LeftHipExt" CycleTime="4.00000000000000000e+00" Delay="5.57015017181978767e-01" Width="3.03139443698732303e-01" Height="8.12843166886993318e-01"/>
  <DRIVER Type="BoxCar" ID="LeftHipExtKneeFlexDriver" TargetID="LeftHipExtKneeFlex" CycleTime="4.00000000000000000e+00" Delay="5.69535402219988884e-01" Width="2.76089087545806772e-02" Height="1.17666998322731739e-01"/>
  <DRIVER Type="BoxCar" ID="LeftKneeExtDriver" TargetID="LeftKneeExt" CycleTime="4.00000000000000000e+00" Delay="7.21038928882473784e-01" Width="3.00770561946221981e-01" Height="9.61453233612953762e-01"/>
  <DRIVER Type="BoxCar" ID="LeftKneeFlexDriver" TargetID="LeftKneeFlex" CycleTime="4.00000000000000000e+00" Delay="2.12859859132881857e-01" Width="2.23890896569625047e-01" Height="4.50228870280602711e-01"/>
  <DRIVER Type="BoxCar" ID="LeftAnkleFlexDriver" TargetID="LeftAnkleFlex" CycleTime="4.00000000000000000e+00" Delay="9.64522375936757714e-01" Width="2.46394907874083087e-02" Height="6.56999563960924737e-01"/>
  <DRIVER Type="BoxCar" ID="LeftAnkleExtKneeFlexDriver" TargetID="LeftAnkleExtKneeFlex" CycleTime="4.00000000000000000e+00" Delay="9.22620016153110067e-01" Width="4.09179745113141202e-01" Height="3.69823494691980836e-01"/>
  <DRIVER Type="BoxCar" ID="LeftAnkleExtDriver" TargetID="LeftAnkleExt" CycleTime="4.00000000000000000e+00" Delay="1.61967067170159074e-01" Width="2.12350209114367944e-01" Height="2.44895224429629937e-01"/>
  <DRIVER Type="BoxCar" ID="LeftShoulderExtDriver" TargetID="LeftShoulderExt" CycleTime="4.00000000000000000e+00" Delay="6.13412388468764336e-01" Width="5.76352640190934684e-02" Height="9.83647085703664881e-01"/>
  <DRIVER Type="BoxCar" ID="LeftShoulderFlexDriver" TargetID="LeftShoulderFlex" CycleTime="4.00000000000000000e+00" Delay="2.58509781507702818e-02" Width="1.41110779867652414e-01" Height="2.05633739083004474e-01"/>
  <DRIVER Type="BoxCar" ID="LeftShoulderExtElbowFlexDriver" TargetID="LeftShoulderExtElbowFlex" CycleTime="4.00000000000000000e+00" Delay="2.28474117819077088e-01" Width="7.26943505925182754e-02" Height="6.06350969561690212e-01"/>
  <DRIVER Type="BoxCar" ID="LeftShoulderFlexElbowExtDriver" TargetID="LeftShoulderFlexElbowExt" CycleTime="4.00000000000000000e+00" Delay="3.54036335400734425e-01" Width="1.14102136647810298e-01" Height="5.16471764478866335e-02"/>
  <DRIVER Type="BoxCar" ID="LeftElbowFlexDriver" TargetID="LeftElbowFlex" CycleTime="4.00000000000000000e+00" Delay="9.87128732036607115e-01" Width="1.53868742612587699e-02" Height="9.00717284097396820e-01"/>
  <DRIVER Type="BoxCar" ID="LeftElbowExtDriver" TargetID="LeftElbowExt" CycleTime="4.00000000000000000e+00" Delay="4.34479517590391995e-01" Width="3.66880113665268709e-02" Height="1.11627462180371478e-01"/>
  <DRIVER Type="BoxCar" ID="LeftWristFlexDriver" TargetID="LeftWristFlex" CycleTime="4.00000000000000000e+00" Delay="5.17526770523798252e-01" Width="2.74056337268510954e-02" Height="4.54408155210628550e-01"/>
  <DRIVER Type="BoxCar" ID="LeftWristExtDriver" TargetID="LeftWristExt" CycleTime="4.00000000000000000e+00" Delay="6.85794360898774991e-01" Width="2.36382026531953504e-01" Height="3.56910214362411507e-02"/>
  <DRIVER Type="BoxCar" ID="LeftElbowFlexWristExtDriver" TargetID="LeftElbowFlexWristExt" CycleTime="4.00000000000000000e+00" Delay="7.61702205338829264e-01" Width="4.94120399837764845e-01" Height="1.79526239581439095e-01"/>
  <DRIVER Type="BoxCar" ID="LeftElbowExtWristFlexDriver" TargetID="LeftElbowExtWristFlex" CycleTime="4.00000000000000000e+00" Delay="3.08021203449520942e-01" Width="2.23017630871658983e-02" Height="9.79131740408129281e-02"/>
  <DRIVER Type="BoxCar" ID="RightHipFlexDriver" TargetID="RightHipFlex" CycleTime="4.00000000000000000e+00" Delay="5.74720902916368681e-01" Width="1.18921376590211098e-01" Height="5.58877580535739882e-01"/>
  <DRIVER Type="BoxCar" ID="RightHipFlexKneeExtDriver" TargetID="RightHipFlexKneeExt" CycleTime="4.00000000000000000e+00" Delay="9.60272809683702988e-01" Width="2.95903532973019801e-01" Height="1.60540760738036046e-04"/>
  <DRIVER Type="BoxCar" ID="RightHipExtDriver" TargetID="RightHipExt" CycleTime="4.00000000000000000e+00" Delay="5.70150171819787666e-02" Width="3.03139443698732303e-01" Height="8.12843166886993318e-01"/>
  <DRIVER Type="BoxCar" ID="RightHipExtKneeFlexDriver" TargetID="RightHipExtKneeFlex" CycleTime="4.00000000000000000e+00" Delay="6.95354022199888844e-02" Width="2.76089087545806772e-02" Height="1.17666998322731739e-01"/>
  <DRIVER Type="BoxCar" ID="RightKneeExtDriver" TargetID="RightKneeExt" CycleTime="4.00000000000000000e+00" Delay="2.21038928882473784e-01" Width="3.00770561946221981e-01" Height="9.61453233612953762e-01"/>
  <DRIVER Type="BoxCar" ID="RightKneeFlexDriver" TargetID="RightKneeFlex" CycleTime="4.00000000000000000e+00" Delay="7.12859859132881857e-01" Width="2.23890896569625047e-01" Height="4.50228870280602711e-01"/>
  <DRIVER Type="BoxCar" ID="RightAnkleFlexDriver" TargetID="RightAnkleFlex" CycleTime="4.00000000000000000e+00" Delay="4.64522375936757714e-01" Width="2.46394907874083087e-02" Height="6.56999563960924737e-01"/>
  <DRIVER Type="BoxCar" ID="RightAnkleExtKneeFlexDriver" TargetID="RightAnkleExtKneeFlex" CycleTime="4.00000000000000000e+00" Delay="4.22620016153110067e-01" Width="4.09179745113141202e-01" Height="3.69823494691980836e-01"/>
  <DRIVER Type="BoxCar" ID="RightAnkleExtDriver" TargetID="RightAnkleExt" CycleTime="4.00000000000000000e+00" Delay="6.61967067170159074e-01" Width="2.12350209114367944e-01" Height="2.44895224429629937e-01"/>
  <DRIVER Type="BoxCar" ID="RightShoulderExtDriver" TargetID="RightShoulderExt" CycleTime="4.00000000000000000e+00" Delay="1.13412388468764336e-01" Width="5.76352640190934684e-02" Height="9.83647085703664881e-01"/>
  <DRIVER Type="BoxCar" ID="RightShoulderFlexDriver" TargetID="RightShoulderFlex" CycleTime="4.00000000000000000e+00" Delay="5.25850978150770310e-01" Width="1.41110779867652414e-01" Height="2.05633739083004474e-01"/>
  <DRIVER Type="BoxCar" ID="RightShoulderExtElbowFlexDriver" TargetID="RightShoulderExtElbowFlex" CycleTime="4.00000000000000000e+00" Delay="7.28474117819077116e-01" Width="7.26943505925182754e-02" Height="6.06350969561690212e-01"/>
  <DRIVER Type="BoxCar" ID="RightShoulderFlexElbowExtDriver" TargetID="RightShoulderFlexElbowExt" CycleTime="4.00000000000000000e+00" Delay="8.54036335400734425e-01" Width="1.14102136647810298e-01" Height="5.16471764478866335e-02"/>
  <DRIVER Type="BoxCar" ID="RightElbowFlexDriver" TargetID="RightElbowFlex" CycleTime="4.00000000000000000e+00" Delay="4.87128732036607115e-01" Width="1.53868742612587699e-02" Height="9.00717284097396820e-01"/>
  <DRIVER Type="BoxCar" ID="RightElbowExtDriver" TargetID="RightElbowExt" CycleTime="4.00000000000000000e+00" Delay="9.34479517590391939e-01" Width="3.66880113665268709e-02" Height="1.11627462180371478e-01"/>
  <DRIVER Type="BoxCar" ID="RightWristFlexDriver" TargetID="RightWristFlex" CycleTime="4.00000000000000000e+00" Delay="1.75267705237982518e-02" Width="2.74056337268510954e-02" Height="4.54408155210628550e-01"/>
  <DRIVER Type="BoxCar" ID="RightWristExtDriver" TargetID="RightWristExt" CycleTime="4.00000000000000000e+00" Delay="1.85794360898774991e-01" Width="2.36382026531953504e-01" Height="3.56910214362411507e-02"/>
  <DRIVER Type="BoxCar" ID="RightElbowFlexWristExtDriver" TargetID="RightElbowFlexWristExt" CycleTime="4.00000000000000000e+00" Delay="2.61702205338829264e-01" Width="4.94120399837764845e-01" Height="1.79526239581439095e-01"/>
  <DRIVER Type="BoxCar" ID="RightElbowExtWristFlexDriver" TargetID="RightElbowExtWristFlex" CycleTime="4.00000000000000000e+00" Delay="8.08021203449520886e-01" Width="2.23017630871658983e-02" Height="9.79131740408129281e-02"/>
</GAITSYMODE>
